# Supplementary material for: Translation elicits a growth rate‐dependent, genome‐wide, differential protein production in Bacillus subtilis
Source: Mol Syst Biol. 2016 May 18;12(5):870. doi: 10.15252/msb.20156608 (PMC5683663; doi:10.15252/msb.20156608)
Supplement: Supplementary file 3 — Dataset EV1 [file MSB-12-870-s003.xlsx]

## Sheet: File_Index
Data Type	Growth conditions	Comments	Links
Total RNA abundance	Range of media, from µ=0.2h-1 to µ=1.7h-1	Total RNA abundance quantified across several growth conditions as described in the Appendix §1.3. Data correspond to that plotted on Figure 1 and Figure EV1.	Total_RNA_abundance
Agilent_Tiling_4_replicates	M9SE, µ=0.4h-1	Tiling Agilent + One Color RNA Spike-In kit (Agilent Technology). Data were extracted and processed using the Feature Extraction software (version 10.5, Agilent Technologies). Gene-level values were calculated from probe level data by error-weighted averaging using the Rosetta Resolver software (version 7.2, Rosetta Biosoftware). Appendix §1.4. Data correspond to that plotted on Figure 1 and Figu…	Agilent_Tiling_M9SE
Agilent_Tiling_4_replicates	S, µ=0.6h-1	Tiling Agilent + One Color RNA Spike-In kit (Agilent Technology). Data were extracted and processed using the Feature Extraction software (version 10.5, Agilent Technologies). Gene-level values were calculated from probe level data by error-weighted averaging using the Rosetta Resolver software (version 7.2, Rosetta Biosoftware). Appendix §1.4. Data correspond to that plotted on Figure 1 and Figu…	Agilent_Tiling_S
Agilent_Tiling_4_replicates	CH, µ=1.2h-1	Tiling Agilent + One Color RNA Spike-In kit (Agilent Technology). Data were extracted and processed using the Feature Extraction software (version 10.5, Agilent Technologies). Gene-level values were calculated from probe level data by error-weighted averaging using the Rosetta Resolver software (version 7.2, Rosetta Biosoftware). Appendix §1.4. Data correspond to that plotted on Figure 1 and Figu…	Agilent_Tiling_CH
Agilent_Tiling_4_replicates	CHG, µ=1.7h-1	Tiling Agilent + One Color RNA Spike-In kit (Agilent Technology). Data were extracted and processed using the Feature Extraction software (version 10.5, Agilent Technologies). Gene-level values were calculated from probe level data by error-weighted averaging using the Rosetta Resolver software (version 7.2, Rosetta Biosoftware). Appendix §1.4. Data correspond to that plotted on Figure 1 and Figu…	Agilent_Tiling_CHG
For feedback, please contact:	Matthieu Jules (Micalis Institute, INRA, France)

## Sheet: Total_RNA
Growth rate (h-1)	Total RNA abundance (ng.OD600-1)
0.23	4676.79
0.23	4191.66
0.23	5077.81
0.23	4097.55
0.24	7778.82
0.24	3701.1
0.25	5337.34
0.25	6438.32
0.25	4584.55
0.27	3819.27
0.27	6851.65
0.27	8920.97
0.27	4721.95
0.2703	6974.64
0.2707	4100.41
0.272	6877.02
0.28	8119.99
0.28	7673.03
0.391	11939.4
0.391	6708.46
0.394	10885.6
0.394	3916.77
0.413	10005.8
0.413	7521.9
0.546	10956
0.546	10958.3
0.566	8767.79
0.566	11620.5
0.566	15369.4
0.568	17463.2
0.96	24582.2
1.121	26222.1
1.165	28980.9
1.165	36223.3
1.177	35718.8
1.177	36369
1.208	22576.1
1.222	21327.7
1.316	26605.9
1.38	30749.7
1.62	30229.9
1.657	46314.5
1.657	30405.6
1.681	36623.2
1.685	47478.9
1.685	39625.4

## Sheet: Agilent_Tiling_M9SE
Gene Name	Locus Tag	Glu/Succ_0.5_I	Glu/Succ_0.5_II	Glu/Succ_0.5_III	Glu/Succ_0.25_II
dnaA	BSU00010	6546.92	7783.31	8620.64	7370.74
dnaN	BSU00020	3856	4260.63	4742.5	4354.66
yaaA	BSU00030	3910.92	5811.53	5786.7	5092.97
recF	BSU00040	5185.01	8404.65	6503.18	7474.27
yaaB	BSU00050	6832.91	5964.67	7947.07	6572.07
gyrB	BSU00060	8570.79	10063.9	10269.5	9316.25
gyrA	BSU00070	5908.9	7317.39	8823.12	6007.98
yaaC	BSU00080	103.558	113.492	151.505	196.451
guaB	BSU00090	13405.6	14191.6	18921.3	12524.2
dacA	BSU00100	7747.8	9796.61	8553.66	8977.31
yaaD	BSU00110	13246.2	20215.2	22170	20550.7
yaaE	BSU00120	11888.8	12978.6	15299.7	14198
serS	BSU00130	3323.33	4211.16	4380.87	3962.11
dck	BSU00140	1007.52	931.933	1149.62	1089.85
dgk	BSU00150	2282.97	2230.53	2407.78	2525.44
yaaH	BSU00160	9299.04	10047.5	13066.6	8229.76
yaaI	BSU00170	90.401	89.9683	130.334	76.1089
yaaJ	BSU00180	404.439	469.552	555.467	496.766
dnaX	BSU00190	5558.14	6727.93	6938.75	6033.36
yaaK	BSU00200	11179.7	17149.6	17546.4	12731.5
recR	BSU00210	5090.54	7016.96	7266.3	5839.5
yaaL	BSU00220	2422.8	2862.96	3074.41	2356.99
bofA	BSU00230	1921.01	1724.47	2106.9	1555.46
csfB	BSU00240	7359.86	7096.25	8290.92	8257.95
xpaC	BSU00250	3066.52	3710.24	4285.87	2716.08
yaaN	BSU00260	4066.58	4885.13	5606.61	3653.57
yaaO	BSU00270	2942.49	3414.03	3702.05	2721.53
tmk	BSU00280	2514.28	3311.51	3507.26	2954.66
yaaQ	BSU00290	3688.47	3835.37	4824.34	4387.26
yaaR	BSU00300	5359.84	6252.7	8494.14	6041.45
holB	BSU00310	7229.33	9446.21	9393.46	7754.39
yaaT	BSU00320	8939.97	12044.5	13046.4	9879.39
yabA	BSU00330	3823.23	4153.47	4662.95	3559.41
yabB	BSU00340	2140.38	2441.58	2664.75	2067.42
yazA	BSU00350	3198.48	3459.53	4005.07	3095.16
yabC	BSU00360	1383.3	1194.27	1595.35	1689.09
abrB	BSU00370	26577.8	27830.7	32205.9	30163.9
metS	BSU00380	4807.42	4887.95	6374.62	5781.2
yabD	BSU00390	1287.75	1594.77	1721.46	1589.9
yabE	BSU00400	15403.2	17348.6	15545.8	17197.6
rnmV	BSU00410	2271.49	2936.76	3111.35	2799.37
ksgA	BSU00420	733.786	809.361	921.427	815.388
yabG	BSU00430	3788.12	4143.7	3956	4644.41
veg	BSU00440	11197.2	11056.2	14510.4	9696.58
sspF	BSU00450	812.1	800.042	718.905	864.61
ispE	BSU00460	5930.42	9461.82	8833.99	7555.82
purR	BSU00470	5516.9	7637.05	9222.87	8001.01
yabJ	BSU00480	10554.9	10882.8	11983.1	12541.3
spoVG	BSU00490	28179.5	31769.4	30445.9	29674.7
gcaD	BSU00500	7808.23	9381.11	12621.5	9947.95
prs	BSU00510	6743.7	8858.22	9420.35	8446.26
ctc	BSU00520	3920.66	5719.85	5623.62	4872.7
spoVC	BSU00530	5000.62	5858.1	6332.14	4943.31
yabK	BSU00540	8998.76	9917.17	10799.3	9676.62
mfd	BSU00550	2277.49	2689.09	2996.33	2943.4
spoVT	BSU00560	2237.5	2342.89	2753.39	2244.63
yabM	BSU00570	363.773	433.135	462.317	394.541
yabN	BSU00580	2957.87	3880.06	3845.25	3317.66
yabO	BSU00590	4984.44	5242.56	6085.63	5208.89
yabP	BSU00600	8549.26	10314.6	10634.5	7186.36
yabQ	BSU00610	3078.84	3623.44	4125.32	3070.73
divIC	BSU00620	16199.6	16235.7	18317.5	13850.7
yabR	BSU00630	12017.1	12784.8	13137.7	12611.4
spoIIE	BSU00640	7047.81	10125.1	9342.26	5342.74
yabS	BSU00650	6786.18	8961.28	9015.81	6033.02
yabT	BSU00660	4087.06	4546.51	5150.09	3271.93
yacA	BSU00670	9443.57	11692.7	11961.1	9485.73
hprT	BSU00680	5797.23	3865.48	7968.28	5960.9
ftsH	BSU00690	15995.4	22442.3	21438.4	18044.2
yacB	BSU00700	2535.83	3113.33	3446.63	3291.03
yacC	BSU00710	2576.67	3084.91	3337.94	2894.77
yacD	BSU00720	3120.84	3530.49	4552.78	3852.54
cysK	BSU00730	12727.5	12298.4	14894.8	14356.1
pabB	BSU00740	3037.69	3424.34	4448.78	3703.63
pabA	BSU00750	5748.71	6966.46	7083.39	6171.1
pabC	BSU00760	4469.72	6076.29	5849.73	5814.15
sul	BSU00770	5421.59	8189.86	8247.54	6869.28
folB	BSU00780	8036.05	10608.9	10977.3	9223.94
folK	BSU00790	8800.14	12294	11470.9	10595
yazB	BSU00800	5027.36	6649.73	6257.94	6165.81
yacF	BSU00810	6617.01	8791.82	7393.08	7236.66
lysS	BSU00820	8009.69	10228.3	11024.7	9210.35
ctsR	BSU00830	4502.46	4082.43	5928.61	4818.34
mcsA	BSU00840	8367.6	9877.3	10334.5	8008.1
mcsB	BSU00850	10565.4	12066.6	16143	10263.7
clpC	BSU00860	11316.9	10922.8	15232.6	6804.67
radA	BSU00870	7363	10779.5	10345.9	7252.06
yacK	BSU00880	6513.37	8789.73	9959.61	6171.52
yacL	BSU00890	6952.86	7281.12	11206.3	6865.44
yacM	BSU00900	8111.08	10716.8	8821	7568.01
yacN	BSU00910	3711.99	5465.29	5128	4056.35
gltX	BSU00920	6668.31	10007.8	11094.5	7548.33
cysE	BSU00930	6138.84	7649.63	8020.05	6628.88
cysS	BSU00940	4484.23	6335.27	5887.92	5946.6
yazC	BSU00950	3172.31	3965.52	4535.87	4051.9
yacO	BSU00960	6468.14	9251.78	9288.22	7783.17
yacP	BSU00970	8697.62	11783.9	11990.6	10144.8
sigH	BSU00980	24080.2	26104	31038	26205.6
rpmGB	BSU00990	4367.68	4601.36	5010.98	4595.5
secE	BSU01000	8660.18	7417.06	9686.55	8585.97
nusG	BSU01010	2325.1	2548.9	3562.36	2723.74
rplK	BSU01020	37172.6	39713.7	45173.6	44945.4
rplA	BSU01030	15397.3	16194.7	18510.2	17066.7
rplJ	BSU01040	7563.22	7597.49	10381.3	9677.85
rplL	BSU01050	5020.04	7206	7177.79	8182.57
ybxB	BSU01060	5512.46	5697.3	7609.58	7237.58
rpoB	BSU01070	19450.6	32246.2	27122.2	28230
rpoC	BSU01080	24848.8	40339.1	33090	29163
ybxF	BSU01090	61515	77416.4	81616.8	71330.9
rpsL	BSU01100	74620	111131	99588.6	102178
rpsG	BSU01110	27208	43360.9	37406.3	39238.4
fusA	BSU01120	65622.1	105458	87111.8	81933.2
tufA	BSU01130	89005.1	113429	104955	105659
ybaC	BSU01140	1122.1	1040.66	1617.5	1100.79
rpsJ	BSU01150	50651.4	63451	65153	66503.2
rplC	BSU01160	57795	80606.6	79523.8	74511.8
rplD	BSU01170	49719.1	67406.4	68496.8	77768.2
rplW	BSU01180	75632.2	116554	104739	92353.7
rplB	BSU01190	35929.2	84966.2	70564.8	74719.2
rpsS	BSU01200	64352.5	96730	87671	88544.6
rplV	BSU01210	68594.7	105340	91515.3	98478.3
rpsC	BSU01220	41109.7	67528.8	60560.2	56602.6
rplP	BSU01230	39020.3	59980.1	52357	60003.7
rpmC	BSU01240	41597.8	66776.1	53599.6	71766.6
rpsQ	BSU01250	47583.5	69554.8	66791.9	76399.8
rplN	BSU01260	57905.1	81990.9	72590.4	82981.3
rplX	BSU01270	41160.2	59150.1	48086.2	59743.5
rplE	BSU01280	39974	63556	56575.3	60000.5
rpsN	BSU01290	27548.3	40338.4	39465	42822.2
rpsH	BSU01300	40949.2	72292	57257.3	63586.5
rplF	BSU01310	36083.9	58294.4	49602.1	58625.8
rplR	BSU01320	57301.6	92235.7	73053.4	76675.6
rpsE	BSU01330	32846	65479.3	48186	50243.1
rpmD	BSU01340	31627.5	60329.5	45883.4	48594.3
rplO	BSU01350	28784.2	46926.7	35114.2	39744.2
secY	BSU01360	38415.5	65303.8	59182.3	61234.8
adk	BSU01370	43503.7	67178.5	56472.2	61018
map	BSU01380	56139.2	93515.6	81216.5	89132.2
infA	BSU01390	45951.4	64269.4	58742.3	64799.1
rpmJ	BSU01400	9977.93	9997.43	16072	12868.9
rpsM	BSU01410	45796.3	61415.6	61591.2	61478.8
rpsK	BSU01420	20192.4	28031.8	28666.3	33761.8
rpoA	BSU01430	37786.4	47764.8	46989	51430.1
rplQ	BSU01440	17761.6	22598.3	21444.7	23124.4
ybxA	BSU01450	4084.55	6203.63	5720.38	4983.44
ybaE	BSU01460	5001.35	7662.18	6998.18	5798.2
ybaF	BSU01470	2461.62	4072.49	3487	3049.94
truA	BSU01480	6911.87	7864.55	8165.1	7367.14
rplM	BSU01490	54965.1	61299.6	66255.7	65459.5
rpsI	BSU01500	21228.5	20998.6	22814.5	21243.3
ybaJ	BSU01510	3190.27	3108.66	4631.87	3250.15
ybaK	BSU01520	770.132	784.103	952.094	738.417
cwlD	BSU01530	2112.79	2208.59	2591.88	1694.68
ybaL	BSU01540	9185.23	10501.9	11207.1	10423
gerD	BSU01550	1717.38	1774.88	2013.92	1359.78
kbaA	BSU01560	2878.99	5109.33	5486.39	4779.12
ybaN	BSU01570	3545.86	3573.79	4297.8	3029.48
ybaR	BSU01580	1862.7	2043.23	2055.16	1830.72
ybaS	BSU01590	902.21	801.056	1146.64	1014.76
ybbA	BSU01600	843.932	1020.54	1047.09	1144.14
feuC	BSU01610	1298.4	1741.93	1765.5	1752.97
feuB	BSU01620	852.33	1091.63	1214.16	1159.36
feuA	BSU01630	2523.03	3000.3	3357.7	3222.18
ybbB	BSU01640	1311.99	1759.48	1996.77	1546.24
ybbC	BSU01650	1168.13	1280.89	1549.06	1293.66
ybbD	BSU01660	2976.03	3567.34	3844.57	3240.34
ybbE	BSU01670	3173.25	4388.08	4475.58	3239.87
ybbF	BSU01680	2143.55	2895.88	3441.92	2697.5
ybbH	BSU01690	2794.31	2934.73	3584.73	2790.66
ybbI	BSU01700	4894.69	5600.25	6599.55	5550.69
ybbJ	BSU01710	768.798	852.068	1005.91	818.861
ybbK	BSU01720	1860.61	2191.23	2621.5	2459.72
sigW	BSU01730	13317.8	13840	16190.4	11713.5
ybbM	BSU01740	9558.24	10841.8	10222.4	8995.48
ybbP	BSU01750	3132.49	3867.09	4085.56	3211.09
ybbR	BSU01760	4406.26	6143.39	6253.21	5133.21
ybbT	BSU01770	4348.79	4980.8	5671.05	4719.65
glmS	BSU01780	10001.5	11670.1	11889.3	11085.2
ybbU	BSU01790	256.674	366.043	351.589	242.872
alkA	BSU01800	575.274	563.957	822.757	553.185
adaA	BSU01810	245.274	284.702	337.591	260.437
adaB	BSU01820	200.476	190.309	251.933	194.756
ndhF	BSU01830	29.8228	39.5499	29.1115	43.0566
ybcC	BSU01840	19.9199	26.548	26.4718	24.8545
ybcD	BSU01850	95.8466	160.789	159.062	150.737
ybcF	BSU01860	63.4707	148.409	125.373	114.25
ybcH	BSU01870	156.134	131.894	251.551	237.412
ybcI	BSU01880	138.081	139.749	168.218	172.508
ybcL	BSU01890	160.12	152.393	90.9022	170.191
ybcM	BSU01900	10.334	26.0141	12.7987	108.802
ybcO	BSU01910	114329	128865	130090	86790.1
ybcP	BSU01920	21451.3	26078.4	33286	16708.4
ybcS	BSU01930	13284.6	21715.4	19135.5	10846.1
ybcT	BSU01940	7077.97	17505.6	17400.6	6810.09
ybdA	BSU01950	19346.1	29694.4	28716.9	16746.6
ybdB	BSU01960	11416.2	15676.7	15515.3	9389.83
ybdD	BSU01970	6427.33	5298.88	7032.5	3319.21
ybdE	BSU01980	8050.83	7222.49	9582.53	5729.78
ybdG	BSU01990	1737.16	2539.6	3032.06	1744.03
ybdJ	BSU02000	1695.18	2610.76	2892.49	1540.5
ybdK	BSU02010	3266.25	2656.28	4440.06	3214.73
ybdL	BSU02020	4679.86	5269.72	6094.5	4729.66
ybdM	BSU02030	445.137	456.359	538.705	552.93
ybdN	BSU02040	5420.31	4662.45	5934.42	3890.09
ybdO	BSU02050	7575.64	6003.3	7691.14	6715.08
ybxG	BSU02060	1376.31	1479	1739.48	1459.55
csgA	BSU02070	1195.25	983.169	1383.74	1537.28
ybxH	BSU02080	587.348	624.959	663.583	768.458
ybxI	BSU02090	627.816	588.373	844.357	617.532
cypC	BSU02100	289.996	243.217	373.081	216.329
ybyB	BSU02110	2384.32	2391.47	3059.31	1872.97
ybeC	BSU02120	2029.66	2550.94	2229.83	2484.94
glpQ	BSU02130	3278.73	3675.22	4532.57	6159.31
glpT	BSU02140	3083.32	4778.18	4945.52	6415.89
ybeF	BSU02150	185.869	164.836	235.899	204.479
ybfA	BSU02160	934.511	1104.46	1213.44	1095.77
ybfB	BSU02170	295.505	660.98	321.537	326.686
ybfE	BSU02180	1220.85	1104.61	1563.67	1294.82
ybfF	BSU02190	772.657	445.847	774.709	750.956
ybfG	BSU02200	631.837	812.587	1365.75	666.885
ybfH	BSU02210	400.661	404.361	493.948	405.062
ybfI	BSU02220	919.667	1080.66	1255.96	967.278
purT	BSU02230	2336.78	2758.25	3258.93	2790.95
mpr	BSU02240	23442.6	27250.8	27135.8	27136.6
ybfJ	BSU02250	1761.6	1882.52	1923.59	2363.39
ybfK	BSU02260	3042.13	3176.52	3517.52	3067.79
pssA	BSU02270	5477.22	5827.55	6502.01	4440.85
ybfM	BSU02280	1842.64	1957.63	2256.44	1562.19
psd	BSU02290	1442.97	1694.69	1559.59	1635.26
ybfN	BSU02300	44.9613	73.8145	70.8978	58.3437
ybfO	BSU02310	2179.01	2556.58	3425.88	1846.6
ybfP	BSU02320	1291.99	1976.96	1872.53	1262
ybfQ	BSU02330	5774.62	5539.09	7181.88	5615.13
gltP	BSU02340	1155.75	1011.98	1423.03	925.369
gamP	BSU02350	1801.31	2021.93	2364.54	2498.89
gamA	BSU02360	2948.5	3505.75	3843.41	4153.76
ybgA	BSU02370	1229.36	1382.25	1594.52	1382.9
ybgB	BSU02380	772.937	1015.52	853.089	845.673
ybgE	BSU02390	2723.26	3244.33	3821.78	3530.73
ybgF	BSU02400	1036.13	1103.1	1189.41	1249.1
ybgG	BSU02410	1167.87	1203.18	1409.25	1413.27
ybgH	BSU02420	51.4456	68.955	66.1569	51.7343
ybgJ	BSU02430	21.9929	37.7276	26.2123	31.7836
ycbA	BSU02440	409.933	249.874	254.825	206.582
ycbB	BSU02450	326.666	440.087	425.752	360.842
ycbC	BSU02460	150.516	216.983	190.577	271.577
ycbD	BSU02470	157.495	274.342	227.771	163.694
ycbE	BSU02480	101.628	136.128	156.777	163.161
ycbF	BSU02490	298.228	445.295	355.334	373.016
ycbG	BSU02500	2001.66	2052.57	2510.53	2104.07
ycbH	BSU02510	465.48	607.735	572.086	504.279
ycbJ	BSU02520	4644.25	5854.01	6366.56	4295.2
yczA	BSU02530	247.744	195.191	315.106	245.223
ycbK	BSU02540	393.685	526.482	405.948	373.712
ycbL	BSU02550	690.287	890.447	996.837	834.962
ycbM	BSU02560	1229.26	1602.17	1617.25	1361.54
ycbN	BSU02570	711.61	878.469	933.305	841.402
ycbO	BSU02580	1086.44	1347.04	1379.98	1329.4
ycbP	BSU02590	1099.12	1214.45	1486.63	1229.95
cwlJ	BSU02600	6966.6	7588.45	7837.32	7856.67
ycbR	BSU02610	435.611	569.507	575.175	511.003
phoD	BSU02620	61.0439	72.1731	70.0038	61.824
tatAD	BSU02630	26.8627	72.1314	46.6076	50.4978
tatCD	BSU02640	49.5052	81.2172	31.1347	43.7015
pcp	BSU02650	2094.98	2359.31	2799.55	2077.28
ycbU	BSU02660	737.397	858.1	904.051	834.491
lmrB	BSU02670	1255.97	1437.21	1436.44	1248.6
lmrA	BSU02680	1465.71	1681.26	1785.82	1523.11
yccC	BSU02690	378.39	527.411	578.055	452.252
lip	BSU02700	21660.4	26339.5	30400.1	21349.9
yczC	BSU02710	2926.69	2855.28	3616.49	2571.65
yccF	BSU02720	2420.44	2769.46	2806.94	2568.26
yccG	BSU02730	1019.74	1089.72	1476.28	1361.9
yccH	BSU02740	917.748	984.863	1059.76	935.225
natA	BSU02750	1217.49	1507.02	1768.78	1627.75
natB	BSU02760	1236.69	1776.62	1979.29	1437.57
yccK	BSU02770	1921.59	2049.49	2414.86	1875.88
ycdA	BSU02780	20013.6	22869.9	24728.9	24047.9
ycdB	BSU02790	516.302	747.004	715.754	525.368
ycdC	BSU02800	870.512	1081.8	1121.48	1022.15
ycdD	BSU02810	760.827	794.962	915.206	758.603
rapJ	BSU02820	3984.21	4232.77	4606.42	3807.57
ycdF	BSU02830	107.473	186.603	140.575	102.571
ycdG	BSU02840	112.412	236.084	204.091	126.305
ycdH	BSU02850	1418.4	1634.44	1645.27	1635.07
ycdI	BSU02860	732.259	921.429	978.956	1015.59
yceA	BSU02870	927.314	1101.47	1206.61	1143.97
yceB	BSU02880	653.445	601.573	608.007	548.702
yceC	BSU02890	18214.8	25434.4	23818.5	17866.7
yceD	BSU02900	12985.3	13973.6	15669.5	12000.2
yceE	BSU02910	18592.9	25716.4	26507.9	21285.4
yceF	BSU02920	18509.8	27307.3	27674.4	21921.7
yceG	BSU02930	6365.48	8425.32	8772.04	6865.02
yceH	BSU02940	5955.61	6853.94	7129.02	5874.14
yceI	BSU02950	2721.29	2716.35	2552.39	3131.45
yceJ	BSU02960	57.5785	75.3106	61.1373	38.735
yceK	BSU02970	6118.74	5956.03	7709.87	6860.88
opuAA	BSU02980	15667	17334.2	20604.6	15917.8
opuAB	BSU02990	13205.4	16970.9	16295.7	14850
opuAC	BSU03000	12541.8	15436.4	16614.9	14197.1
amhX	BSU03010	6650.15	7350.57	8584.4	7653.34
ycgA	BSU03020	865.048	1010.62	1130.66	1200.02
ycgB	BSU03030	784.496	1401.61	1372.15	1433.25
amyE	BSU03040	1209.97	1761.61	1792.11	1256.35
ldh	BSU03050	109.034	127.55	198.723	197.739
lctP	BSU03060	57.7809	61.0962	47.5813	53.9902
mdr	BSU03070	1543.02	1906.91	1793.25	1653.09
ycgE	BSU03080	713.222	925.554	938.489	747.186
ycgF	BSU03090	1283.41	1324	2238.43	1080.51
ycgG	BSU03100	1070.85	1208.27	1308.48	827.355
ycgH	BSU03110	694.678	1128.24	1053.96	1117.83
ycgI	BSU03120	35.7433	43.5107	28.4743	30.255
nadE	BSU03130	3284.12	3303.01	4048.21	3680.98
tmrB	BSU03140	1092.51	1205.07	1307.2	1161.75
aroK	BSU03150	274.238	354.59	446.087	341.651
ycgJ	BSU03160	285.845	289.598	351.478	269.011
ycgK	BSU03170	365.471	518.017	473.025	518.304
cah	BSU03180	659.137	587.663	783.872	781.074
ycgL	BSU03190	3225.29	3824.13	4188.83	3728.49
ycgM	BSU03200	3165.57	3734.89	4499.4	3714.83
ycgN	BSU03210	1303.97	1573.37	1711.84	1546.29
ycgO	BSU03220	2724.77	3076.27	3326.81	3116.39
ycgP	BSU03230	1032.66	1064.44	1446.85	1108.1
ycgQ	BSU03240	1119.72	1387.59	1481.21	1119.05
ycgR	BSU03250	759.315	980.015	968.046	883.023
ycgS	BSU03260	575.054	644.515	771.345	662.78
ycgT	BSU03270	5468.57	7998.65	8308.06	6475.16
nasF	BSU03280	1867.45	2298.45	2530.38	2188.72
nasE	BSU03290	2164.88	2249.58	2383.26	2380.76
nasD	BSU03300	1603.87	2162.12	2237.24	1965.79
nasC	BSU03310	99.7136	148.569	148.167	113.91
nasB	BSU03320	112.776	164.41	134.496	134.618
nasA	BSU03330	60.0686	57.482	61.452	65.2523
yciA	BSU03340	31.8877	23.9404	41.8099	36.787
yciB	BSU03350	25.1429	33.6865	25.8345	48.4708
yciC	BSU03360	15.0621	15.8051	20.1264	19.1486
yckA	BSU03370	1877.99	1388.04	2688.89	1940.29
yckB	BSU03380	7524.95	9318.9	9035.44	8154.35
yckC	BSU03390	1132.62	795.137	1269.38	1093.86
yckD	BSU03400	990.738	888.394	998.596	1020.2
yckE	BSU03410	425.947	626.663	572.475	455.868
nin	BSU03420	20564.9	32651.7	31604.2	23377
nucA	BSU03430	26624.7	27856.4	43806.9	29400.8
tlpC	BSU03440	913.034	886.433	766.272	734.881
hxlB	BSU03450	1901.34	2172.88	2375.33	1550.93
hxlA	BSU03460	1766.03	2307.61	2524.12	1449.82
hxlR	BSU03470	3816.6	4281.01	5710.43	4434.2
srfAA	BSU03480	108407	147108	152988	104026
srfAB	BSU03490	120129	177552	150689	138349
comS	BSU03500	155326	201222	155194	181769
srfAC	BSU03510	86107	114956	106582	95809.3
srfAD	BSU03520	23493.4	34184.9	43488.4	28604.8
ycxA	BSU03530	4730.31	5195.17	5991.43	5070.98
ycxB	BSU03540	867.471	828.699	1486.15	959.662
ycxC	BSU03550	270.491	318.204	323.077	365.798
ycxD	BSU03560	181.227	250.758	250.01	196.332
sfp	BSU03570	1238.85	1457.36	1553.57	1585.79
yczE	BSU03580	1399.9	1489.03	1780.39	1695.47
yckI	BSU03590	516.542	813.259	672.87	851.741
yckJ	BSU03600	1002.49	1189.73	1042.42	1278.17
yckK	BSU03610	2229.53	1981.72	2602.05	2522.1
yclA	BSU03620	148.562	227.509	178.526	179.18
yclB	BSU03630	80.3012	91.5166	180.62	95.3174
yclC	BSU03640	130.184	245.278	154.181	164.188
yclD	BSU03650	67.4873	113.35	87.4932	100.707
yclE	BSU03660	329.892	398.938	402.855	362.682
yclF	BSU03670	1229.42	1311.1	1430.02	1183.48
yclG	BSU03680	3833.88	5212.26	5807.75	6434.97
yczF	BSU03690	482.8	376.244	443.927	387.007
gerKA	BSU03700	694.313	786.4	816.1	722.005
gerKC	BSU03710	790.207	733.981	818.971	690.553
gerKB	BSU03720	462.267	650.593	638.347	660.862
yclH	BSU03730	84.6757	123.895	163.608	106.013
yclI	BSU03740	49.19	59.2492	56.6517	55.4807
yclJ	BSU03750	1265.91	1436.41	1611.39	1363.27
yclK	BSU03760	1599.88	1497.09	1824.86	1732.77
rapC	BSU03770	20965.7	23270.7	24530.9	19485.5
phrC	BSU03780	5186.88	5087.47	5492.61	5562.89
yclM	BSU03790	3688.36	3817.67	4590.29	4967.82
yclN	BSU03800	2617.39	3435.29	3297.8	2766.46
yclO	BSU03810	5307.4	8296.94	6472.39	4925.41
yclP	BSU03820	6350.87	9031.1	9346.01	7379.67
yclQ	BSU03830	7970.01	6991.69	10223.4	8114.97
ycnB	BSU03840	378.973	439.05	376.982	453.896
ycnC	BSU03850	1810.4	2177.66	2271.16	1770.3
ycnD	BSU03860	2039.75	1866.34	2020.18	1892.96
ycnE	BSU03870	2974.99	2710.1	3502.9	2433.03
yczG	BSU03880	1007.45	1017.41	1207.12	1217.17
gabR	BSU03890	417.131	584.791	587.283	482.269
gabT	BSU03900	154.354	193.957	189.728	179.984
gabD	BSU03910	1102	866.688	866.873	1064.74
glcU	BSU03920	1159.3	1202.66	1432.11	1200.5
gdh	BSU03930	3270.07	3662.61	3805.95	3323.5
ycnI	BSU03940	1407.59	1754.91	1649.76	1749.88
ycnJ	BSU03950	2236.99	2358.62	2708.96	2445.25
ycnK	BSU03960	3383.47	4952.84	4158.66	2946.79
ycnL	BSU03970	619.772	715.324	693.086	720.473
mtlA	BSU03980	387.537	620.332	630.558	604.783
mtlD	BSU03990	1113.61	1408.28	1540.06	1144.2
ycsA	BSU04000	2597.35	3377.72	3563.39	3027.4
sipU	BSU04010	1558.01	1957.26	2383.42	1706.91
yczH	BSU04020	1442.55	1608.28	1798.01	1504.08
ycsD	BSU04030	661.528	648.406	667.866	648.768
ycsE	BSU04040	1939.68	2411.15	2437.67	2275.45
ycsF	BSU04050	1703.24	2022.06	2033.23	1848.51
ycsG	BSU04060	1389.24	1566.33	1855.16	1750.12
ycsI	BSU04070	884.108	1117.57	1100.61	1059.74
kipI	BSU04080	557.978	1280.16	712.072	1037.56
kipA	BSU04090	1249.21	1679.92	1676.89	1680.38
kipR	BSU04100	1316.05	1601.83	1597.18	1397.45
ycsK	BSU04110	8661.39	9930.97	10797.4	13437.8
yczI	BSU04120	8583.04	8396.72	9319.22	6247.13
yczJ	BSU04130	4218.41	4184.68	5254.89	4946.02
pbpC	BSU04140	5620.93	7686.25	8332.25	6062.17
ycsN	BSU04150	6074.86	7029.51	6156.59	5006.46
mtlR	BSU04160	3027.85	3996.56	3913.6	2199.79
ydaB	BSU04170	331.781	319.131	360.557	320.468
ydaC	BSU04180	45.2551	83.4487	48.1693	118.591
ydaD	BSU04190	21.3331	88.6763	64.4667	54.7266
ydaE	BSU04200	85.5648	17.3613	40.1158	23.9433
ydaF	BSU04210	4980.15	4890.1	6886.89	5012.47
ydaG	BSU04220	5138.95	5646.79	7156.97	4755.54
ydaH	BSU04230	486.321	549.731	589.895	604.769
ydzA	BSU04240	2135.98	1868.56	2464.88	2145.96
lrpC	BSU04250	1196.45	1377.4	1606.49	1398.21
topB	BSU04260	2137.09	2837.5	3059.1	2487.2
ydaJ	BSU04270	136.368	183.384	199.966	140.038
ydaK	BSU04280	127.713	174.568	153.683	162.621
ydaL	BSU04290	139.385	178.787	159.538	126.063
ydaM	BSU04300	193.222	313.638	229.493	147.066
ydaN	BSU04310	75.4005	112.609	80.0689	109.726
ydaO	BSU04320	301.396	355.063	364.748	302.337
mutT	BSU04330	254.596	345.811	335.475	248.504
ydaP	BSU04340	246.327	376.691	404.694	244.574
ydaQ	BSU04350	205.81	212.106	223.058	216.116
mntH	BSU04360	1050.84	1245.92	1839.85	1398.49
ydaS	BSU04370	221.716	265.263	313.396	203.108
ydaT	BSU04380	193.458	273.195	247.936	213.779
ydbA	BSU04390	701.511	732.159	841.847	869.958
gsiB	BSU04400	779.09	927.353	1066.95	609.802
ydbB	BSU04410	1902.1	2157.41	2378.14	1951.47
ydbC	BSU04420	2321.92	1780.62	2478.16	2293.79
ydbD	BSU04430	539.581	599.949	764.884	508.349
dctB	BSU04440	893.863	952.317	1211.91	972.024
dctS	BSU04450	1493.86	1977.05	1919.46	1714.63
dctR	BSU04460	1249.58	1624.64	1765.09	1439.26
dctP	BSU04470	19718.7	19952.1	23518.5	24060.4
ydbI	BSU04480	3254.15	2953.72	3985.52	2166.17
ydbJ	BSU04490	1294.78	1397.06	1439.84	1300.42
ydbK	BSU04500	709.791	857.696	877.167	708.317
ydbL	BSU04510	385.772	410.385	487.173	390.433
ydbM	BSU04520	2249.66	3008.38	2776.58	2590.14
ydbN	BSU04530	5335.13	6717.52	7227.97	6434.85
ydbO	BSU04540	3827.62	5239.13	4936.14	3207.28
ydbP	BSU04550	621.313	590.338	642.419	715.705
ddl	BSU04560	3902.9	4123.29	4869.14	4116.33
murF	BSU04570	2767.75	3706.81	4191.84	3561.92
ydbR	BSU04580	14431.3	16396.6	15636.7	15259.2
ydbS	BSU04590	7161.86	8389.82	8748.52	6075.98
ydbT	BSU04600	2028.35	2501.3	2627.41	1871.34
ydcA	BSU04610	1124	1166.33	1318.45	1122.52
acpS	BSU04620	1594.47	2210.82	2180	1745.59
ydcC	BSU04630	19207.5	20244	26879.2	16817.1
alr	BSU04640	2907.38	3285.6	3953.97	3068.21
ydcD	BSU04650	35683.9	36398.5	43972.4	38371.6
ydcE	BSU04660	52020	58741	68133.5	55948.3
rsbR	BSU04670	3907.88	5706.77	6969.63	5367.31
rsbS	BSU04680	5468.66	8008.13	8307.13	6512.13
rsbT	BSU04690	6686.61	8788.57	9024.8	7421.56
rsbU	BSU04700	4196.01	6235.27	5136.2	5151.12
rsbV	BSU04710	7648.58	10968.2	11259.2	9033.96
rsbW	BSU04720	5287.57	7287	7531.87	5651.19
sigB	BSU04730	5396.9	7810.74	8249.77	5929.61
rsbX	BSU04740	7396.11	9910.78	10566	7815.57
ydcF	BSU04750	411.882	674.358	608.153	517.922
ydcG	BSU04760	555.8	572.279	765.057	655.364
ydcH	BSU04770	144.126	157.783	207.976	474.583
ydcI	BSU04780	1051.92	1164.89	1390.68	1165.89
ydcK	BSU04790	3380.26	3546.71	3430.6	2834.51
ydcL	BSU04800	1072.31	1033.44	1517.49	1072.92
ydcM	BSU04810	1411.87	927.061	1762.85	1464.52
ydcN	BSU04820	2104.06	2455.98	3362.3	2490.07
sacV	BSU04830	1680.42	2482.99	3090.02	2275.02
ydcO	BSU04840	682.716	701.716	1080.07	847.69
ydcP	BSU04850	1854.55	2423.9	3002.23	2393.77
ydcQ	BSU04860	1326.63	1871.07	2547.67	1444.16
ydcR	BSU04870	1298.41	1827.05	2144.86	1707
ydcS	BSU04880	464.487	602.196	1091.3	616.099
ydcT	BSU04890	1415.66	2183.52	2881.47	1997.37
yddA	BSU04900	976.973	1233.49	1814.95	1239.64
yddB	BSU04910	1902.48	2850.02	3343.26	2502.07
yddC	BSU04920	3296.58	5303.15	5959.08	3414.42
yddD	BSU04930	233.066	323.584	403.691	264.19
yddE	BSU04940	647.957	1168.91	1234.29	852.698
yddF	BSU04950	240.17	409.337	579.242	351.519
yddG	BSU04960	329.571	562.303	779.68	478.337
yddH	BSU04970	602.737	1006.81	1197.43	727.142
yddI	BSU04980	294.668	417.75	612.597	332.305
yddJ	BSU04990	2683.27	3185.71	4529.59	3157.62
yddK	BSU05000	680.905	737.87	1142.41	898.455
rapI	BSU05010	212.364	430.39	611.592	353.989
phrI	BSU05020	9868.95	8499.05	11459.2	9571.11
yddM	BSU05030	465.537	385.073	649.644	448.012
yddN	BSU05040	176.874	135.637	182.151	158.145
lrpA	BSU05050	506.771	494.106	724.54	606.34
lrpB	BSU05060	159.874	142.868	151.952	232.637
yddQ	BSU05070	548.655	536.799	728.925	654.259
yddR	BSU05080	49.53	37.8419	59.4592	53.5046
yddS	BSU05090	278.447	165.188	351.278	174.781
yddT	BSU05100	438.237	420.485	493.042	465.176
ydeA	BSU05110	1195.74	1170.55	1478.32	1082.1
cspC	BSU05120	1636.94	1645.23	1793.34	2151.92
ydeB	BSU05130	1813.86	2504.06	3037.61	1920.59
ydzE	BSU05140	603.547	646.657	754.681	631.644
ydeC	BSU05150	487.916	398.759	641.908	515.966
ydeD	BSU05160	74.5763	91.1814	121.042	91.2896
ydeE	BSU05170	1430.4	1513.39	1912.36	1619.17
ydeF	BSU05180	500.892	499.262	616.451	475.741
ydeG	BSU05190	170.319	232.583	235.693	206.933
ydeH	BSU05200	3947.82	3470.92	5558.44	3525.13
ydeI	BSU05210	599.934	594.768	800.038	702.54
ydeJ	BSU05220	1676.25	1722.67	2104.61	1601.72
ydeK	BSU05230	175.349	188.01	186.063	222.288
ydeL	BSU05240	340.443	339.024	453.767	496.257
ydeM	BSU05250	1512.17	1827.38	2464.6	1604.12
ydeN	BSU05260	885.597	906.563	1052.78	870.729
ydzF	BSU05270	524.241	551.38	663.208	568.904
ydeO	BSU05280	2146.47	2006.79	2834.03	2482.37
ydeP	BSU05290	1066.33	1183.83	1340.92	1264.88
ydeQ	BSU05300	214.841	225.804	206.001	190.26
ydeR	BSU05310	35.1418	42.177	51.625	62.783
ydeS	BSU05320	1246.25	1268.55	1523.8	1363.38
ydeT	BSU05330	435.257	737.276	740.128	612.83
ydfA	BSU05340	351.577	392.053	495.752	428.582
ydfB	BSU05350	369.51	299.248	367.037	298.254
ydfC	BSU05360	13.7266	24.5944	14.3809	16.6652
ydfD	BSU05370	143.01	124.765	140.293	138.646
ydfE	BSU05380	202.976	193.137	251.134	218.033
ydfF	BSU05390	1452.68	1630.92	1853.35	1942.58
ydfG	BSU05400	639.343	640.2	705.937	716.756
ydfH	BSU05410	759.752	919.233	870.71	683.331
ydfI	BSU05420	526.176	562.439	647.186	560.926
ydfJ	BSU05430	109.212	130.524	135.943	109.288
nap	BSU05440	718.004	752.662	828.628	703.61
ydfK	BSU05450	166.165	152.869	173.267	121.448
ydfL	BSU05460	1178.9	1195.79	1383.9	1336.44
ydfM	BSU05470	774.31	830.326	872.104	1062.51
ydfN	BSU05480	907.956	1061.25	1220.79	1232.04
ydfO	BSU05490	892.96	1155.25	1198.31	948.72
ydfP	BSU05500	661.386	526.766	629.65	835.109
ydfQ	BSU05510	43.0948	57.9429	61.8896	50.3736
ydzH	BSU05520	1602.69	1437.08	1731.05	2372.6
ydfR	BSU05530	1417.87	1215.41	1586.54	1481.26
ydfS	BSU05540	366.487	381.15	459.594	406.033
cotP	BSU05550	2468.41	1715.71	2459.21	2424.9
ydgA	BSU05560	1560	1013.89	1559.14	1623.59
ydgB	BSU05570	4756.95	5372.03	5933.15	6631.86
ydgC	BSU05580	2589.36	2815.06	3165.24	2925.82
ydgD	BSU05590	2943.16	3503.62	3626.95	2872.98
ydgE	BSU05600	1776.28	2066.73	2037.83	1387.69
expZ	BSU05610	482.597	596.919	652.565	574.951
ydgF	BSU05620	773.151	652.643	889.974	885.416
dinB	BSU05630	7066.17	6226.39	9241.46	5698.15
ydgG	BSU05640	319.71	413.973	427.4	310.306
ydgH	BSU05650	336.209	276.967	363.447	329.142
ydgI	BSU05660	587.762	700.033	674.684	712.46
ydgJ	BSU05670	480.747	574.511	660.485	495.99
ydgK	BSU05680	389.346	358.393	386.351	422.612
ydhB	BSU05690	332.651	379.591	367.343	403.382
ydhC	BSU05700	1479.5	1453.1	1792.1	1636.64
ydhD	BSU05710	2487.07	2679.62	3273.69	2687.84
ydhE	BSU05720	690.881	755.729	847.012	977.881
ydhF	BSU05730	525.625	566.067	645.829	445.041
phoB	BSU05740	1032.54	930.38	1217.04	911.195
ydhG	BSU05750	1664.75	1760.11	1846.25	1563.83
ydhH	BSU05760	615.963	644.045	797.5	642.191
ydhI	BSU05770	572.824	590.376	692.209	623.793
ydhJ	BSU05780	872.417	960.642	1091.39	851.872
ydhK	BSU05790	370.713	439.684	486.185	354.931
ydhL	BSU05800	39.7174	17.9214	15.9431	32.3801
ydhM	BSU05810	907.811	1235.85	1032.55	921.001
ydhN	BSU05820	205.599	232.365	251.056	188.999
ydhO	BSU05830	346.499	509.794	619.411	462.52
ydhP	BSU05840	458.344	744.925	710.68	640.199
ydhQ	BSU05850	992.154	1010.37	1193.03	1214.02
ydhR	BSU05860	722.126	828.969	1005.33	865.822
ydhS	BSU05870	843.585	1050.14	1360.34	970.741
ydhT	BSU05880	601.871	714.914	738.564	580.896
ydhU	BSU05890	733.605	709.326	794.104	588.929
thiL	BSU05900	1601.44	2298.75	2391.36	2020.43
ydiB	BSU05910	2119.36	3345.02	3225.28	2606.39
ydiC	BSU05920	2946.74	3463.05	4320.21	3641.69
ydiD	BSU05930	3080.94	4201.89	4220.81	3717.67
gcp	BSU05940	2831.83	3412.62	3468.55	3051.59
ydiF	BSU05950	1309.25	1449.56	1679.34	1560.56
ydiG	BSU05960	4594.86	5920.61	5993.85	5030.46
ydiH	BSU05970	3667.12	3524.5	4936.88	3688.6
tatAY	BSU05980	4263.6	3885.86	5357.58	4352.31
tatCY	BSU05990	5266.14	5472.08	5995.69	5904.46
ydiK	BSU06000	1044.68	1074.01	922.688	1149.19
ydiL	BSU06010	2714.22	3190.97	3481.09	3046.24
groES	BSU06020	42131.3	47714.3	52260.5	40794.6
groEL	BSU06030	22266.4	28990.8	29577.9	25976.1
ydiM	BSU06040	2060.74	3283.69	3147.12	2188.76
ydiN	BSU06050	892.502	1064.09	1211.19	961.444
ydiO	BSU06060	2278.22	3164.46	3599.24	2710.5
ydiP	BSU06070	3240.22	3573.4	4003.26	3198.26
ydiQ	BSU06080	106.971	181.112	160.805	108.296
ydiR	BSU06090	3912.88	4895.93	5450.52	4143.97
ydiS	BSU06100	2838.35	3547.92	4504.04	3144.37
ydjA	BSU06110	1122.25	1374.66	1548.75	1426.19
ydjB	BSU06120	188.822	163.877	241.359	190.114
ydjC	BSU06130	322.156	332.688	381.506	335.909
gutR	BSU06140	1993.07	2530.74	2445.4	2530.58
gutB	BSU06150	279.531	287.031	326.6	275.992
gutP	BSU06160	326.949	435.896	420.165	389.249
ydjE	BSU06170	8271.33	9190.55	9782.46	9272.07
pspA	BSU06180	8392.39	11652.2	11107.3	8005.65
ydjG	BSU06190	8827.74	10184.5	10463.8	6914.54
ydjH	BSU06200	7329.77	9255.58	9883.31	6618.01
ydjI	BSU06210	2741.72	3264.77	4011.72	2735.07
ydjJ	BSU06220	18.756	22.3908	32.9001	13.5939
ydjK	BSU06230	175.941	234.321	295.939	212.76
ydjL	BSU06240	7092.64	6656.26	8340.98	8071.97
ydjM	BSU06250	4542.61	5461.16	5881.16	4485.39
ydjN	BSU06260	3169.67	3894.68	4565.14	3096.51
ydjO	BSU06270	14437.3	14288.5	16504.5	13561
ydjP	BSU06280	9232.65	10008.5	12536.7	9287.89
yeaA	BSU06290	15563.1	19049.9	21180	15871.1
cotA	BSU06300	17061.6	20435.6	21650.1	24333.9
gabP	BSU06310	10498.8	12235.1	14174.8	13727
yeaB	BSU06320	1035.85	772.794	1328.75	853.499
yeaC	BSU06330	643.571	677.808	816.196	763.146
yeaD	BSU06340	1240.4	1759.6	1725.56	1595.26
yebA	BSU06350	836.121	1391.51	1247.47	1112.43
guaA	BSU06360	5320.14	6961.44	7149.58	6225.92
pbuG	BSU06370	1934.44	1817.05	2330.34	2257.31
yebC	BSU06380	763.939	739.588	906.675	830.141
yebD	BSU06390	144.877	193.921	182.737	203.793
yebE	BSU06400	302.957	278.63	622.84	425.597
yebG	BSU06410	376.291	475.983	550.68	468.64
purE	BSU06420	8861.57	12827.3	11627.2	11876.4
purK	BSU06430	12100.9	18828.4	16456	19313.9
purB	BSU06440	10721	15246.5	14139.3	14977.5
purC	BSU06450	12616.9	19277.5	18995.6	19541.7
purS	BSU06460	14728.5	19215.1	18506.4	20102.7
purQ	BSU06470	18296.5	26038.4	24112.8	25801.7
purL	BSU06480	15933.5	19540.3	21377.8	24055.4
purF	BSU06490	10689.2	15086.7	13510.3	14190.8
purM	BSU06500	8232.78	12416.2	11626.3	12158.7
purN	BSU06510	7709.52	10922.5	11157	11603.7
purH	BSU06520	10787.2	15571.9	14175.1	15761.1
purD	BSU06530	6148.35	7590.93	7693.99	8716.79
yezC	BSU06540	1048.09	1181.77	1515.71	1155.61
yecA	BSU06550	408.282	791.618	550.342	593.909
yerA	BSU06560	5396.79	5829.52	6716.44	4723.03
yerB	BSU06570	22210.7	23199.5	22836.3	21835.1
yerC	BSU06580	312.598	332.905	335.367	348.874
yerD	BSU06590	78.1355	130.759	103.732	119.85
pcrB	BSU06600	5178.73	8712.46	7158.46	7033.3
pcrA	BSU06610	2924.53	3717.64	3881.98	3548.65
ligA	BSU06620	5913.75	7949.84	7305.41	6290.75
yerH	BSU06630	3093.18	3430.51	3863.54	3069.68
yerI	BSU06640	12076.8	12969.9	13591.4	11965.6
sapB	BSU06650	1638.58	1493.04	1812.95	1459.71
opuE	BSU06660	665.9	605.132	679.134	715.771
gatC	BSU06670	15000.5	17381.7	19503.1	17046.4
gatA	BSU06680	14617.4	16927.6	17945.2	16047.2
gatB	BSU06690	7164.66	8468.18	8571.53	8143.4
yerO	BSU06700	921.93	896.374	1165.89	969.703
yerP	BSU06710	9497.84	9810.3	8904.94	8978.07
yerQ	BSU06720	3506.87	3657.55	4226.97	3804.31
yefA	BSU06730	648.405	1000.26	901.201	791.617
yefB	BSU06740	193.569	242.936	265.194	235.851
yefC	BSU06750	361.806	445.999	507.836	393.144
yeeA	BSU06760	176.954	325.711	333.981	198.313
yeeB	BSU06770	653.729	713.966	848.054	653.453
yeeC	BSU06780	1380.49	1623.44	2252.55	1438.8
yeeD	BSU06790	526.122	534.232	682.623	505.638
yezA	BSU06800	347.854	324.606	552.15	410.679
yeeF	BSU06810	5592.84	7570.58	8619.65	5866.4
yeeG	BSU06820	280.594	357.11	425.499	209.088
rapH	BSU06830	22450.8	33332.4	29081.3	19481.7
yeeI	BSU06840	6577.74	7677.71	8159.41	6468.71
yeeK	BSU06850	11399	10491.9	13001.3	13212.1
yezE	BSU06860	6766.03	6624.17	8365.48	6410.76
yesE	BSU06870	250.752	306.837	347.137	267.627
yesF	BSU06880	175.878	167.944	208.605	220.34
cotJA	BSU06890	41946.9	54420.9	50504	39849
cotJB	BSU06900	24918.4	30915	32497.3	24924.5
cotJC	BSU06910	28695	34385.2	37295.5	27296.8
yesJ	BSU06920	15991.5	18365.8	20357.1	18388.7
yesK	BSU06930	1243.65	1470.55	1601.55	1445.81
yesL	BSU06940	1703.59	1605.69	1811.73	1176.01
yesM	BSU06950	1620.39	2605.75	2238.52	1457.93
yesN	BSU06960	792.894	1023.51	991.009	690.145
yesO	BSU06970	160.414	234.92	216.944	157.387
yesP	BSU06980	91.0058	139.193	131.736	118.153
yesQ	BSU06990	144.884	205.966	209.065	183.073
yesR	BSU07000	272.792	341.88	337.329	313.452
yesS	BSU07010	248.117	396.24	395.367	347.947
yesT	BSU07020	155.554	238.338	203.477	179.831
yesU	BSU07030	164.241	258.825	287.392	197.243
yesV	BSU07040	179.205	230.149	189.188	176.532
yesW	BSU07050	97.896	179.009	153.333	121.687
yesX	BSU07060	177.095	274.383	254.119	242.867
yesY	BSU07070	312.655	434.033	406.826	334.102
yesZ	BSU07080	129.633	172.432	160.485	138.063
yetA	BSU07090	108.352	209.07	152.084	222.781
lplA	BSU07100	125.357	171.214	167.804	153.103
lplB	BSU07110	117.366	202.918	174.724	169.766
lplC	BSU07120	133.836	280.083	164.403	155.997
lplD	BSU07130	1038.08	1302.05	1533.8	1179.51
yetF	BSU07140	1718.9	2179.2	2191.84	1862.43
yetG	BSU07150	8392.26	7095.65	9210.29	8867.05
yetH	BSU07160	2177.9	2132.37	2414.58	2271.19
yetI	BSU07170	1661.03	1720.28	1910.43	1941.24
yezB	BSU07180	750.41	831.031	968.317	875.099
yezD	BSU07190	186.869	171.657	214.222	179.423
yetJ	BSU07200	6095.71	7964.39	7453.83	6355.9
yetK	BSU07210	4042.78	4855.36	5237.62	4304.64
yetL	BSU07220	326.839	288.912	425.163	387.614
yetM	BSU07230	177.973	471.753	353.948	246.356
yetN	BSU07240	380.178	451.891	423.864	460.804
yetO	BSU07250	456.097	475.665	511.046	531.126
yfnI	BSU07260	2683.85	3164.77	3232.88	2853.04
yfnH	BSU07270	12681	17310	16423.1	19367.8
yfnG	BSU07280	13069.4	18167.6	16616.3	23246.6
yfnF	BSU07290	9341.26	11994.9	11799.2	18074.6
yfnE	BSU07300	8242.02	12104.7	10474.9	17705.7
yfnD	BSU07310	5510.68	3716.84	7037.49	6419.09
yfnC	BSU07320	4284.69	3802.37	5441.51	4155.8
yfnB	BSU07330	947.154	790.875	1181.88	1109.98
yfnA	BSU07340	1246.16	1355.26	1532.91	1576.14
yfmT	BSU07350	4632.53	6201.86	5668.03	5045.72
yfmS	BSU07360	2691.67	2980.71	3037.98	2604.69
yfmR	BSU07370	1909.9	2246.5	2422.18	2180.09
yfmQ	BSU07380	1889.91	2058.26	2163.05	1943.91
yfmP	BSU07390	2875.26	4627.31	3479.79	4032.75
yfmO	BSU07400	129.904	271.313	179.873	165.866
yfmN	BSU07410	10.158	11.3345	11.9671	9.79688
yfmM	BSU07420	1646.17	1953.41	2009.12	2042.11
yfmL	BSU07430	1367.56	1655.23	1589.66	1514
yfmK	BSU07440	1822.58	2163.08	2240.17	2003.9
yfmJ	BSU07450	1908.67	1985.16	2608.17	1912.1
yfmI	BSU07460	1949.73	1822.94	2821.25	2024.16
yfmH	BSU07470	6082.23	11965	8901.97	11719.3
yfmG	BSU07480	28937	35751.3	35282.4	23921.2
yfmF	BSU07490	2677.17	3004.01	3251.55	2957.34
yfmE	BSU07500	1001.96	1142.31	1327.69	853.782
yfmD	BSU07510	1062.07	1359.11	1328.69	1161
yfmC	BSU07520	5943.12	7087.89	6842.04	7000.44
yfmB	BSU07530	1012.56	897.797	1236.84	902.804
yfmA	BSU07540	423.14	538.555	529.335	468.712
yflT	BSU07550	752.032	859.837	866.504	659.269
pel	BSU07560	28307.1	36845.6	37833.1	25194
yflS	BSU07570	975.087	929.24	1133.75	833.48
citS	BSU07580	2291.01	2224.64	3080.41	1974.07
citT	BSU07590	3144.66	3834.85	3882.5	3806.38
yflP	BSU07600	1270.8	1294.22	1389.03	1302.15
citM	BSU07610	432.831	465.131	509.784	609.196
yflN	BSU07620	866.112	844.085	886.919	1083.4
yflM	BSU07630	1492.76	2157.4	2147.7	1686.67
yflL	BSU07640	1045.29	1228.52	1481.63	1204.28
yflK	BSU07650	570.293	818.259	909.858	899.315
yflJ	BSU07660	13992.5	14305.6	15360.6	14792.7
yflI	BSU07670	1656.94	2070.21	2232.57	1819.78
yflH	BSU07680	1822.46	2189.6	2243.52	2124.66
yflG	BSU07690	2468.66	2503.82	2701.71	2617.19
nagP	BSU07700	2324.87	2240.54	3044.88	2527.78
yflE	BSU07710	1495.34	1319.59	1846.64	1764.59
yflD	BSU07720	197.788	349.932	251.927	235.06
yflC	BSU07730	2334.18	2420.54	2654.39	2528.35
yflB	BSU07740	856.193	842.234	992.414	851.717
yflA	BSU07750	300.612	362.701	359.153	219.579
yfkT	BSU07760	306.508	351.685	369.565	309.571
yfkS	BSU07770	71.8787	50.7991	110.253	70.6714
yfkR	BSU07780	463.802	518.484	471.791	406.274
yfkQ	BSU07790	504.904	532.362	548.107	458.663
treP	BSU07800	227.206	316.105	298.361	242.631
treA	BSU07810	246.73	395.064	324.05	260.101
treR	BSU07820	504.687	570.346	583.633	617.422
yfkO	BSU07830	1710.47	1480.55	1984.59	1590.48
yfkN	BSU07840	6766.99	8319.53	9029.7	7366.65
yfkM	BSU07850	650.898	585.671	687.039	549.088
yfkL	BSU07860	1010.8	1119.99	1138.16	1163.4
yfkK	BSU07870	2181.34	2668.19	2373.66	2446.17
yfkJ	BSU07880	1851.53	2061.53	2600.58	2047.18
yfkI	BSU07890	2494.15	2881.18	2995.41	2320.37
yfkH	BSU07900	1774.43	2112.66	2125.26	1696.98
yfkF	BSU07910	819.94	725.69	1078.73	843.968
yfkE	BSU07920	745.862	989.616	904.08	697.517
yfkD	BSU07930	2840.66	2915.45	3104.27	3058.44
yfkC	BSU07940	517.503	524.634	683.214	602.606
yfkB	BSU07950	1365.3	1456.85	1603.06	1433
yfkA	BSU07960	1175.39	1146.57	1114.65	1358.95
yfjT	BSU07970	608.963	558.951	693.427	575.599
yfjS	BSU07980	2010.59	1786.4	2025.14	2001.51
yfjR	BSU07990	1323.12	1238.43	1489.78	1265.56
yfjQ	BSU08000	945.54	990.885	769.623	810.036
yfjP	BSU08010	1671.58	1459.6	1698.06	1425.58
yfjO	BSU08020	2587.63	3332.81	3131.94	2861.33
yfjN	BSU08030	1082.02	1286.45	1295.32	1133.18
yfjM	BSU08040	832.37	1021.84	1012.39	860.742
yfjL	BSU08050	1155.77	1227.51	1653.65	1357.56
acoA	BSU08060	434.177	604.19	1194.41	26.9806
acoB	BSU08070	561.573	974.335	1401.6	174.358
acoC	BSU08080	605.11	835.339	1455.11	199.64
acoL	BSU08090	212.999	379.145	716.653	123.765
acoR	BSU08100	3083.43	4054.17	4222.5	3570.14
sspH	BSU08110	3934.73	3575.04	4300.08	4179.43
yfjF	BSU08120	1865.4	2156.46	2488.01	2063.55
yfjE	BSU08130	2493.56	2778.89	3561.93	2735.48
yfjD	BSU08140	4387.95	5122.24	6385.16	4937.05
yfjC	BSU08150	2199.76	2835.92	3507.03	2716.57
yfjB	BSU08160	2834.1	3561.48	4199.71	3568.7
yfjA	BSU08170	1711.34	2267.81	3006.06	2247.92
malA	BSU08180	883.218	926.689	1216.69	1164.99
yfiA	BSU08190	1432.88	1906.72	1972.06	1867.54
malP	BSU08200	972.058	1095.61	1416.43	1355.82
yfiB	BSU08210	379.084	517.857	544.858	410.622
yfiC	BSU08220	456.596	670.938	578.065	459.367
yfiD	BSU08230	1080.55	1114.05	1364.11	1039.31
yfiE	BSU08240	752.189	791.908	924.198	806.948
yfiF	BSU08250	371.566	405.181	487.443	399.142
yfiG	BSU08260	730.021	886.769	939.544	1063.75
yfiH	BSU08270	888.901	928.669	967.036	835.14
yfiI	BSU08280	594.726	785.023	804.907	804.297
yfiJ	BSU08290	821.479	977.057	1028.02	890.682
yfiK	BSU08300	376.431	569.36	643.371	628.729
yfiL	BSU08310	23.1211	15.6006	18.522	11.9554
yfiM	BSU08320	15.3397	32.2357	28.3144	28.3489
yfiN	BSU08330	71.0127	89.3969	74.7397	71.2267
padR	BSU08340	2520.8	2894.42	3123.78	2638.9
lipB	BSU08350	826.701	598.932	705.51	994.31
yfiQ	BSU08360	206.695	305.601	310.275	283.894
yfiR	BSU08370	1256.1	1005	1139.8	1151.86
yfiS	BSU08380	95.863	79.677	114.385	99.8071
yfiT	BSU08390	3112.5	2609.96	3240.37	3050.1
yfiU	BSU08400	223.113	269.466	293.365	229.962
yfiV	BSU08410	469.247	359.039	435.364	452.659
yfiW	BSU08420	3554.87	3463	4592.22	3166.04
yfiX	BSU08430	2782.29	3330.88	3397.72	2951.15
yfiY	BSU08440	16564.2	17530.4	20521.5	19963
yfiZ	BSU08450	2718.67	3528.88	3210.37	2716.88
yfhA	BSU08460	2484.21	3502.6	3035.27	3054.01
yfhB	BSU08470	16026.8	20766.2	23275.7	18064.3
yfhC	BSU08480	13611.5	14384.4	16506.2	14368.8
yfhD	BSU08490	9994.39	8262.18	10276.6	12049.8
yfhE	BSU08500	6167.27	5951.25	6575.79	5458.69
yfhF	BSU08510	458.95	568.205	557.91	429.116
yfhG	BSU08520	2892.98	3099.98	3688.1	3142.99
yfhH	BSU08530	973.953	1020.79	1171.97	1232.22
yfhI	BSU08540	146.152	161.581	186.385	197.306
sspK	BSU08550	1988.75	1323.26	2087.99	2487.52
yfhJ	BSU08560	989.407	788.143	1107.8	927.525
yfhK	BSU08570	472.056	757.21	692.205	426.324
yfhL	BSU08580	5297.03	6223.38	7450.43	3683.81
yfhM	BSU08590	4177.38	4733.39	4894.8	3320.57
csbB	BSU08600	4017.7	4128.54	5070.96	3306.33
yfhO	BSU08610	1653.63	1915.35	1964.29	1343.36
yfhP	BSU08620	1392.83	1360.98	1574.63	1551.9
yfhQ	BSU08630	1381.15	1294.74	2284.61	1723.55
yfhS	BSU08640	1639.59	1610.87	2014.24	2022.94
fabL	BSU08650	4664.71	5084.66	6390.01	6055.64
sspE	BSU08660	20088.1	15522.6	19282.9	21052.6
ygaB	BSU08670	3998.44	3945.85	5001.71	2972.5
ygaC	BSU08680	2455.32	1834.78	3318.62	2063.76
ygaD	BSU08690	1278.15	1603.56	1847.38	1333.65
ygaE	BSU08700	2815.99	2722.9	3533.88	3110.76
gsaB	BSU08710	4088.44	4086.98	4520.76	3813.88
ygaF	BSU08720	5278.53	5477.47	6949.71	6134.81
perR	BSU08730	6190.34	6790.61	7163.39	6753.31
ygzB	BSU08740	395.644	365.344	448.141	391.984
ygxA	BSU08750	1985.36	2531.29	2653.91	2392.98
spo0M	BSU08760	11701.6	11757.6	13923.6	10324.3
ygzA	BSU08770	620.099	720.747	799.324	711.1
ygaJ	BSU08780	2220.08	2376.37	2852.03	2371.79
thiC	BSU08790	17912.3	19986.9	22261.4	18111.7
ygaK	BSU08800	2818.29	2787.05	3297.5	4249.01
senS	BSU08810	408.409	774.575	572.221	504.694
katA	BSU08820	4723.18	5534.25	5228.37	4933.38
ssuB	BSU08830	22.8813	49.3308	43.5371	45.3788
ssuA	BSU08840	25.7755	77.6882	29.5753	70.208
ssuC	BSU08850	15.4615	27.3423	35.5301	23.7744
ssuD	BSU08860	88.6536	169.843	102.048	88.6399
ygaN	BSU08870	892.53	766.422	845.847	924.182
yhzA	BSU08880	64.9389	65.7508	65.9238	77.0579
ygaO	BSU08890	1448.87	1435.1	1449.32	1411.49
yhzB	BSU08900	865.244	934.057	1135.78	849.883
yhbA	BSU08910	282.354	324.86	295.497	275.408
yhbB	BSU08920	5630.91	6662.15	7250.33	5614.95
cspR	BSU08930	4786.12	4557.58	5892.59	4697.96
yhbD	BSU08940	761.609	919.838	957.176	736.742
yhbE	BSU08950	1600.56	2138.76	2311.21	1710.05
yhbF	BSU08960	1532	2379.21	2171.53	2041.19
prkA	BSU08970	21234.6	26168.6	26752.2	21765.5
yhbH	BSU08980	6075.01	6794.52	8018.55	9080
yhbI	BSU08990	605.394	697.431	701.045	581.002
yhbJ	BSU09000	1088.9	1039.93	1174.28	1130.33
yhcA	BSU09010	1644.58	1954.55	2062.36	1772.83
yhcB	BSU09020	967.314	839.726	976.102	1253.69
yhcC	BSU09030	352.219	352.314	266.884	317.149
yhcD	BSU09040	10.1014	10.8373	11.7363	9.04004
yhcE	BSU09050	856.827	949.356	1270.03	869.636
yhcF	BSU09060	3971.59	8592.31	5758.4	5564.45
yhcG	BSU09070	1630.06	2036.99	2127.55	1853.35
yhcH	BSU09080	1974.01	2385.63	2834.15	2158.1
yhcI	BSU09090	1256.47	1310.24	1739.47	1354.85
cspB	BSU09100	5228.86	4000.07	5997.66	6181.82
yhcJ	BSU09110	2275.52	2389.05	2492.49	2292.55
yhcK	BSU09120	2649.66	3164.83	3588.63	3257.84
yhcL	BSU09130	1304.51	1428.4	1701.88	1615.71
yhcM	BSU09140	4623.9	4334.25	4984.1	5085.41
yhcN	BSU09150	2804.2	1987.76	3257.38	3049.65
yhcO	BSU09160	15810	16841.4	19854	21892.9
yhcP	BSU09170	12598	12653.9	14984.9	17006.9
yhcQ	BSU09180	10949.8	9271.21	10897.8	12189.6
yhcR	BSU09190	3450.52	5304.66	5409.4	3434.91
yhcS	BSU09200	1660.31	2183.87	2367.54	1541.22
yhcT	BSU09210	1040.02	1123.41	1049.42	909.714
yhcU	BSU09220	443.831	475.687	563.882	502.923
yhcV	BSU09230	4508.04	4247.71	4821.06	5872.17
yhcW	BSU09240	2513.4	3084.56	3789.35	2607.51
yhcX	BSU09250	2144.07	2314.96	2408.64	2333.68
yhxA	BSU09260	6166.37	6120.25	6696.66	5935.14
glpP	BSU09270	2915.05	3402.83	3704.62	3421.62
glpF	BSU09280	5858.52	7312.1	8171.12	8262.36
glpK	BSU09290	6096.16	7773.3	7710.33	7569.17
glpD	BSU09300	1281.16	1553.96	1568.41	1619.44
yhxB	BSU09310	5576.33	5094.4	6663.68	4663.96
yhcY	BSU09320	2310.45	3032.65	3389.59	2580.26
yhcZ	BSU09330	3225.53	3260.41	3420.14	2867.11
yhdA	BSU09340	1074.72	1051.42	1344.67	1053.03
yhdB	BSU09350	1941.93	1490.61	2037.5	2679.15
yhdC	BSU09360	2436.33	2525.52	2781.85	2242.01
lytF	BSU09370	12800	14325.6	15560.6	13327
yhdE	BSU09380	3952.67	4260.62	4809.12	4271.68
ygxB	BSU09390	79.0011	82.1542	84.9139	74.1649
spoVR	BSU09400	10774.7	12773.6	17052.8	12519.3
phoA	BSU09410	1667.07	1918.23	2268.81	1579.85
lytE	BSU09420	6412.61	6945.66	9090.3	6209.89
citR	BSU09430	787.378	797.403	1001.43	798.187
citA	BSU09440	1337.07	1201.66	1656.15	1435.69
yhdF	BSU09450	1276.99	1335.99	1467.43	1457.09
yhdG	BSU09460	1850.9	1923.28	2677.16	2694.67
yhdH	BSU09470	1236.18	1070.51	1429.52	1238.9
yhdI	BSU09480	333.136	403.132	481.585	361.258
yhdJ	BSU09490	599.391	710.744	791.821	733.092
yhdK	BSU09500	127.751	159.7	171.852	148.051
yhdL	BSU09510	2359.74	2445.24	2765.98	2174.59
sigM	BSU09520	1844.76	2060.73	2359.73	1832.99
yhdN	BSU09530	580.907	671.428	722.273	524.451
yhdO	BSU09540	4954.86	4624.97	6557.95	4620.4
yhdP	BSU09550	7253.53	7894.18	9701.11	7977.68
yhdQ	BSU09560	8032.09	9822.18	10436.7	8976.84
yhdR	BSU09570	5994.94	7677.02	8425.4	6688.63
yhdS	BSU09580	473.426	745.737	686.565	555.917
yhdT	BSU09590	10943.9	15622	16523.1	15013.2
yhdU	BSU09600	1326.49	1762.16	1852.28	1617.55
yhdV	BSU09610	1356.15	1610.14	1732.77	1503.63
yhdW	BSU09620	2763.19	3100.42	3319.01	3115.52
yhdX	BSU09630	587.395	480.015	479.803	557.858
yhdY	BSU09640	542.721	496.407	630.225	462.477
yhdZ	BSU09650	1108.37	747.175	1429.46	1119.74
yheN	BSU09660	9517.47	9918.09	10066.6	7280.27
dat	BSU09670	24977.2	29801.5	31189.1	27974.8
nhaC	BSU09680	238.087	178.55	216.974	215.95
nhaX	BSU09690	378.817	604.216	537.704	201.947
yheJ	BSU09700	3891.91	3397.41	4131.93	4013.63
yheI	BSU09710	1301.31	1383.01	1847.01	1479.66
yheH	BSU09720	726.809	948.39	1601.54	770.698
yheG	BSU09730	2055.18	1881.82	2257.68	2418.44
yheF	BSU09740	439.805	355.45	456.609	545.944
sspB	BSU09750	11315.1	10938	13356.2	15951.6
yheE	BSU09760	1384.86	1325.6	1592.33	1390.32
yheD	BSU09770	9921.91	11396	13331.6	11315.7
yheC	BSU09780	9042.66	10106.1	12486.4	11347.2
yheB	BSU09790	4669.91	5051.1	6239.71	5174.36
yheA	BSU09800	3682.91	3280.4	3936.54	3861.96
yhaZ	BSU09810	2021.27	2286.82	2890.87	1660.98
yhaY	BSU09820	2202.23	1272.3	2122.68	1610.21
yhaX	BSU09830	7029.1	7479.2	8451.49	6698.83
hemZ	BSU09840	1370.17	1634.54	1697.21	1393.53
yhaU	BSU09850	966.671	1360.01	1409.02	839.326
yhaT	BSU09860	3049.09	3104.94	3852.03	2320.48
yhaS	BSU09870	5992.29	6359.44	8009.14	4750.59
yhaR	BSU09880	2029.18	2117.33	2425.25	2103.9
yhaQ	BSU09890	4990.98	5474.23	6437.63	5171.1
yhaP	BSU09900	3324.5	4081.55	4668.03	3515.33
yhaO	BSU09910	2120.05	3297.16	2891.03	2364.8
yhaN	BSU09920	2314.44	2952.51	2727.17	2160.28
yhaM	BSU09930	5802.04	6406.02	7645.85	6584.8
yhaL	BSU09940	5940.07	6508.5	7593.85	5387.18
prsA	BSU09950	40014.9	47107.2	51893.2	42832.5
yhaK	BSU09960	1725.07	2065.3	2430.54	2237.74
yhaJ	BSU09970	1599.1	1732.61	2162.6	2024.9
yhaI	BSU09980	2162.08	2031.59	3006.11	2209.36
hpr	BSU09990	4769.32	3960.62	5682.76	5402.28
yhaH	BSU10000	6105.07	6831.11	7278.95	6778.01
yhaG	BSU10010	10391	10525	11905.3	11087.3
serC	BSU10020	14247.9	16229.5	17735.3	16841.2
hit	BSU10030	6781.31	7350.46	8087.67	7884.47
ecsA	BSU10040	4778.18	6880.49	7685.93	5978.67
ecsB	BSU10050	3122.06	4147.63	4182.58	3042.38
ecsC	BSU10060	2664.77	3238.54	3320.76	2673.22
yhaA	BSU10070	17019.9	19919.8	22067.5	18266.6
yhfA	BSU10080	1217.56	1394.68	1458.38	1711.86
yhgB	BSU10090	480.6	531.964	597.292	449.487
yhgC	BSU10100	7292.22	7811.36	8103.07	7376.16
pbpF	BSU10110	1230.36	1544.81	1541.28	1280.88
hemE	BSU10120	2251.47	2738.98	2842.79	2221.28
hemH	BSU10130	5065.8	6543.46	6411.5	5384.2
hemY	BSU10140	1440.01	1568.96	1741.68	1367.09
yhgD	BSU10150	1469.35	1838.23	1867.24	1606
yhgE	BSU10160	1209.89	1560.27	1473.48	1343.1
fabHB	BSU10170	1437.87	1569.26	1602.77	1046.82
yhfC	BSU10180	2467.92	3555.36	3518.49	2084.3
yhfD	BSU10190	25092.1	29809.6	32763.3	25769
yhfE	BSU10200	3621.69	4323.1	4730.03	3493.79
yhfF	BSU10210	1465.83	1543.91	1595.53	1253.16
gltT	BSU10220	10800.7	10964.9	14264.3	11275.1
yhfH	BSU10230	421.67	445.581	475.072	639.69
yhfI	BSU10240	3443.54	4075.72	4562.76	3266.28
yhfJ	BSU10250	3009.46	3851.82	3776.16	2703.21
yhfK	BSU10260	1104.38	1252.26	1300.82	1108.5
yhfL	BSU10270	994.593	1276	1336.43	1273.74
yhfM	BSU10280	4247.61	3692.25	4590.94	3887.95
yhfN	BSU10290	1685.5	1755.91	2172.54	1606.59
aprE	BSU10300	973.443	1117.91	1485.39	928.811
yhfO	BSU10310	631.188	649.648	700.333	701.529
yhfP	BSU10320	600.288	857.812	872.748	764.729
yhfQ	BSU10330	4775.69	5246.55	5672.55	5457.45
yhfR	BSU10340	3994	3946.55	4501.59	4536.39
yhfS	BSU10350	5788.48	8374.56	7443.42	8234.29
yhfT	BSU10360	8341.15	10523	10485.5	11039.1
yhfU	BSU10370	1623.57	1281.13	2193.44	2050.87
hemAT	BSU10380	7999.72	8110.99	9634.49	7937.61
yhfW	BSU10390	2030.42	2242.56	2725.66	1688.19
yhxC	BSU10400	7298.55	7593.67	10603	7363.93
yhzC	BSU10410	5029.62	4606.03	6013.95	6534.27
comK	BSU10420	10991.6	11358.6	14981.9	11542.6
yhxD	BSU10430	423.698	409.333	453.564	312.558
yhjA	BSU10440	12136.7	11460.6	14004.9	13514.9
yhjB	BSU10450	2318.66	2659.74	2743.6	2607.71
yhjC	BSU10460	3132.72	2883.27	4035.56	2757.5
yhjD	BSU10470	250.111	284.262	362.046	282.193
yhjE	BSU10480	1607.16	1902.09	1993.07	1627.17
sipV	BSU10490	893.551	682.374	1131.51	769.423
yhjG	BSU10500	226.736	311.433	338.155	307.511
yhjH	BSU10510	1311.93	1680.98	1613.99	1489.12
glcP	BSU10520	40.1949	31.7865	41.904	74.8791
yhjJ	BSU10530	367.912	385.442	506.293	398.897
yhjK	BSU10540	303.53	396.434	474.718	291.593
yhjL	BSU10550	197.883	240.439	334.12	254.869
yhjM	BSU10560	6821.68	6460.12	8874.81	6111.23
yhjN	BSU10570	366.144	477.766	436.016	377.907
yhjO	BSU10580	21.32	24.1509	19.6304	17.9282
yhjP	BSU10590	278.332	451.587	343.135	352.387
yhjQ	BSU10600	339.173	257.726	375.42	322.318
yhjR	BSU10610	2478.69	2662.81	3178.37	3015.23
addB	BSU10620	1893.8	2432.17	2311.12	1730.74
addA	BSU10630	2584.32	3707.8	3707.61	2981.14
sbcD	BSU10640	2000.15	2832.89	2771.96	2151.12
yirY	BSU10650	2685.86	2842.81	3225.18	2516.41
yisB	BSU10660	2303.66	2573.27	2678.67	2755.61
gerPF	BSU10670	9400.3	10990.9	11576.6	12539.5
gerPE	BSU10680	4260.35	4299.8	5407.53	5460.89
gerPD	BSU10690	4925.2	5374.3	6214.02	6724.11
gerPC	BSU10700	7118.36	7240.39	9036.84	9174.06
gerPB	BSU10710	5177.35	6643.97	7443.72	7394.67
gerPA	BSU10720	7499.81	8713.47	10421	9320.86
yisI	BSU10730	5516.21	6474.83	7271.35	6056.82
yisJ	BSU10740	866.405	1181.62	1254.75	1192.52
yisK	BSU10750	14904.9	16917.4	17893.8	12338.9
yisL	BSU10760	2195.29	2460.06	2536.26	1847.12
wprA	BSU10770	41621.6	51832.6	51862.6	35846.1
yisN	BSU10780	1414.48	1705.16	1725.07	1466.32
asnO	BSU10790	4629.31	5435.76	6403.13	5351.01
yizA	BSU10800	275.262	207.547	370.035	196.105
yisP	BSU10810	775.657	776.008	902.515	877.186
yisQ	BSU10820	81.9119	69.1129	123.99	105.491
yisR	BSU10830	1241.01	1301.79	1462.09	1362.25
degA	BSU10840	1542.45	1784.5	1923.84	1570.01
yisS	BSU10850	591.187	616.995	731.726	452.749
yisT	BSU10860	3643.84	3578.52	5577.34	3155.06
yisU	BSU10870	130.583	194.942	125.675	138.872
yisV	BSU10880	349.335	336.217	380.59	286.499
yisX	BSU10890	970.068	1102.24	1233.49	806.431
yisY	BSU10900	1557.99	2089.61	1992.91	1788.28
yisZ	BSU10910	3935.12	4304.67	4211.98	4976.56
yitA	BSU10920	8286.94	11296.4	10994.6	11377
yitB	BSU10930	6688.3	7087.14	7409.34	7870.96
yitC	BSU10940	5072.55	4604.26	6415.09	6640.63
yitD	BSU10950	5952.43	5817.18	7211.36	6668.57
yitE	BSU10960	911.879	934.227	1186.63	653.63
yitF	BSU10970	939.639	920.825	1080.21	985.092
yitG	BSU10980	1474.34	1543.87	1690.46	1579.78
yitH	BSU10990	1633.71	1741.35	2014.97	1628.39
yitI	BSU11000	2849.64	2901.55	3340.91	2972.14
yitJ	BSU11010	9046.77	9836.04	11565.4	10937.8
yitK	BSU11020	1057.81	1270.36	1116.04	1102.61
yitL	BSU11030	1695.28	1817.84	2089.85	1810.22
yitM	BSU11040	5261.91	4672.35	6301.73	3988.7
yitN	BSU11050	517.933	647.089	787.724	538.481
yitO	BSU11060	686.046	815.371	964.007	632.338
yitP	BSU11070	628.656	681.103	833.875	560.385
yitQ	BSU11080	1040.08	1116.17	1468.24	1307.44
yitR	BSU11090	1404.68	1656.26	1809.28	1595.7
nprB	BSU11100	764.872	974.174	1166.13	721.887
yitS	BSU11110	3218.94	3394.24	3221.8	3610.06
yitT	BSU11120	2373.93	2264.55	2722.98	2693.02
ipi	BSU11130	654.368	738.972	754.986	661.416
yitU	BSU11140	4271.41	3859.17	4919.77	3873.01
yitV	BSU11150	2509.7	2604.48	2909.37	2829.03
yitW	BSU11160	3718.96	3635.28	4490.15	4050.29
yitY	BSU11170	3027.96	3883.73	4132.23	3730.52
yitZ	BSU11180	462.828	566.135	566.228	472.518
argC	BSU11190	9458.12	11926.5	13449.9	12870
argJ	BSU11200	17079	23227	24341.6	23076.6
argB	BSU11210	15014.6	17257	21780.3	20264.4
argD	BSU11220	11131.4	17735.5	18348.6	14766.1
carA	BSU11230	16203.5	24543.4	24503.3	23784
carB	BSU11240	17698.3	26372	27920.8	27418.8
argF	BSU11250	17506	19654.8	22169	21789.2
yjzC	BSU11260	2373.77	1912.24	2292.21	2797.35
yjzD	BSU11270	5845.25	5841.75	7042.29	6547.29
yjaU	BSU11280	5387.65	5250.92	7336.68	6706.8
yjaV	BSU11290	1634.57	1609.46	1956.76	1464.04
med	BSU11300	5662.51	7192.66	7674.93	6707.34
comZ	BSU11310	2155.85	2223.19	2341.52	2062.98
yjzB	BSU11320	4187.5	4570.48	4647.36	6391.38
fabHA	BSU11330	6631.08	10739.6	7702.09	5711.45
fabF	BSU11340	23995.1	32688.7	31821.8	27995.9
yjaZ	BSU11350	1205.75	1519.07	1803.33	1522.38
appD	BSU11360	10154.4	13139.7	14349.4	11542.1
appF	BSU11370	15891.8	20572.9	18472.2	17246
appA	BSU11380	19489.6	25818.7	28074.8	22903.5
appB	BSU11390	12548.1	18683.1	17007.7	16127.6
appC	BSU11400	12747.4	17232.5	16111.3	14334.6
yjbA	BSU11410	5303.54	5346.03	7013.58	4548.34
trpS	BSU11420	3808.29	4092.65	4435.48	4142.2
oppA	BSU11430	8654.9	10505.4	11444.6	9882.15
oppB	BSU11440	1132.29	1746.11	1759.75	1467.04
oppC	BSU11450	3212.21	5499.6	4651.46	4063.48
oppD	BSU11460	4255.12	6442.85	5825.41	5029.41
oppF	BSU11470	3604.43	4419.72	4517.82	4248.7
yjbB	BSU11480	471.917	591.079	652.257	495.252
yjbC	BSU11490	6059.11	5664.23	7277.33	5011.59
yjbD	BSU11500	4182.16	4040.31	5268.02	4151.74
yjbE	BSU11510	826.86	787.269	867.388	597.342
mecA	BSU11520	2565.92	2742.25	3459.09	3167.27
yjbF	BSU11530	8493.66	12252.3	13713	7238.88
yjbG	BSU11540	19732.5	27197.7	27039.5	18535
yjbH	BSU11550	887.596	837.477	1041.32	982.796
yjbI	BSU11560	2253.55	2149.72	2776.3	2433.25
yjbJ	BSU11570	4867.15	4720.45	5288.09	4922.63
yjbK	BSU11580	737.127	818.602	1202.78	997.066
yjbL	BSU11590	4389.64	4880.1	5663.84	4715
yjbM	BSU11600	3601.9	4593.86	5069.88	4980.02
yjbN	BSU11610	5348.75	6292.78	6979.07	5475.31
yjbO	BSU11620	2543.73	3258.28	2808.18	2838.61
yjbP	BSU11630	1587.89	1748.99	2243.27	1690.8
yjbQ	BSU11640	370.756	411.763	446.286	388.378
tenA	BSU11650	15483.3	22962.7	22888.3	19623.1
tenI	BSU11660	23173.2	33221.6	33892.3	27509.1
goxB	BSU11670	21484.7	28710.3	28569.5	27244.3
thiS	BSU11680	19872.5	27119.6	26958.8	24175.6
thiG	BSU11690	11944.3	16737.8	16770.3	14830.4
thiF	BSU11700	13361	17469	16746.8	18081.7
yjbV	BSU11710	10151.9	11900.5	12363.1	11655.6
fabI	BSU11720	15195.8	14285.7	18082.3	14976.6
yjbX	BSU11730	11699	11781.8	14168	11922
cotZ	BSU11740	22940.1	23338.7	26607.8	30110
cotY	BSU11750	45143	48179.5	55211.5	61685.7
cotX	BSU11760	98843.2	100174	111272	132358
cotW	BSU11770	70215.5	81928.9	99473.5	98497.4
cotV	BSU11780	85736.4	83427.2	103298	106642
yjcA	BSU11790	2489.6	2620.29	3154.88	2451.09
yjcB	BSU11800	4197.22	3518.91	4428.35	4189
yjcC	BSU11810	29626.1	32692.7	33919.9	43331.5
yjcD	BSU11820	809.583	930.307	949.918	903.795
yjcE	BSU11830	365.446	520.773	388.654	438.155
yjcF	BSU11840	13998.3	12913	15462.6	13961.9
yjcG	BSU11850	18816.6	21172.8	23797.2	17210.6
yjcH	BSU11860	17964.3	22838.6	24568.5	21138.7
yjcI	BSU11870	12801.8	14141.4	15715.9	13953.6
yjcJ	BSU11880	6194.72	4634.79	8285.09	7817.81
yjcK	BSU11890	1028.81	1100.34	1274.86	1123.18
yjcL	BSU11900	1122.3	1388.48	1644.48	1391.75
yjcM	BSU11910	8695.11	9216.45	10728	9420.51
yjcN	BSU11920	4159.51	3343.82	4009.75	3837.65
yjcO	BSU11930	668.262	661.955	806.02	590.438
yjcP	BSU11940	307.232	273.554	418.647	271.947
yjcQ	BSU11950	1033.53	999.278	1237.04	1101.15
yjcR	BSU11960	83.4933	89.423	102.429	64.0892
yjcS	BSU11970	2116.03	2755.36	2903.52	2161.51
yjdA	BSU11980	863.069	980.937	1068.19	1065.38
yjdB	BSU11990	2051.73	1720.75	2123.89	1519.12
manR	BSU12000	1469.15	1699.04	1949.58	1449.58
manP	BSU12010	650.191	921.072	955.941	774.406
manA	BSU12020	516.616	712.336	808.814	553.666
yjdF	BSU12030	2125.51	2174.68	2679.99	2463.89
yjdG	BSU12040	4011.85	4369.85	4717.81	4154.95
yjdH	BSU12050	8342.86	8038.33	9729.95	7900.29
yjdI	BSU12060	1176.25	1311.8	1465.79	1087.54
yjdJ	BSU12070	680.42	493.098	862.344	507.865
ctaO	BSU12080	1861.77	1963.25	2231.42	1587.69
cotT	BSU12090	70009.6	54333.2	54983	61205.1
yjeA	BSU12100	2570.29	2622.56	3295.83	2803.75
yjfA	BSU12110	17506.6	15801.4	18733.7	16710.1
yjfB	BSU12120	5132.64	4706.43	5223.57	5027.4
yjfC	BSU12130	51.9913	65.7114	33.7923	49.9912
yjgA	BSU12140	534.825	497.505	668.41	609.582
yjgB	BSU12150	70.7101	110.3	77.0591	89.2431
yjgC	BSU12160	81.8849	143.828	132.107	142.018
yjgD	BSU12170	292.184	339.977	220.851	269.358
yjhA	BSU12180	4748.43	5956.3	8164.44	6225.88
yjhB	BSU12190	4465.62	5427.24	6459.05	4318.1
yjiA	BSU12200	1268.94	1493.74	1155.8	1229.49
yjiB	BSU12210	832.713	988.621	1152.23	760.211
yjiC	BSU12220	575.14	534.537	774.688	590.855
yjjA	BSU12230	3333.75	4886.44	4552.84	4153.97
yjkA	BSU12240	371.984	666.685	529.42	385.141
yjkB	BSU12250	839.356	997.025	911.352	783.217
yjlA	BSU12260	744.593	873.467	787.118	785.833
yjlB	BSU12270	371.842	537.405	475.491	451.635
yjlC	BSU12280	27810.3	31866.2	32562	29738.5
yjlD	BSU12290	27091.2	28522.5	30448.3	33052.2
uxaC	BSU12300	137.927	264.098	259.918	161.356
yjmB	BSU12310	98.5417	51.4015	48.7784	45.2455
yjmC	BSU12320	1174.8	1374.5	1514.52	1085.55
yjmD	BSU12330	1327.99	2026.63	1831.24	1187.88
uxuA	BSU12340	909.969	1239.03	1222.9	781.234
yjmF	BSU12350	625.211	778.194	854.164	540.491
exuT	BSU12360	839.311	1166.33	1145.98	713.714
exuR	BSU12370	1289.09	1123.38	1555.7	1253.74
uxaB	BSU12380	206.607	249.797	368.524	231.315
uxaA	BSU12390	251.256	307.421	301.888	300.193
yjnA	BSU12400	6449.61	6989.18	8157.52	7740.97
yjoA	BSU12410	4071.71	3402.21	4571.78	3914.96
yjoB	BSU12420	1736.97	2000.26	2012.34	1415.9
rapA	BSU12430	40063.2	50958.2	47168.3	39478.6
phrA	BSU12440	31382.8	33014.9	43521.2	27153.5
yjpA	BSU12450	562.696	519.632	588.932	538.847
xlyB	BSU12460	515.234	605.215	671.148	524.279
yjqA	BSU12470	700.563	708.961	880.208	865.27
yjqB	BSU12480	728.682	757.657	845.808	733.837
yjqC	BSU12490	3046.6	4071.85	3353.41	4082.05
xkdA	BSU12500	490.566	395.79	612.738	392.083
xre	BSU12510	4614.21	4993.01	5991.94	5111.55
xkdB	BSU12520	118.135	138.361	125.106	63.3977
xkdC	BSU12530	148.275	231.966	204.075	204.497
xkdD	BSU12540	163.364	467.571	283.814	280.091
xtrA	BSU12550	196.208	168.873	206.386	227.331
xpf	BSU12560	27.699	34.5508	47.9242	62.4227
xtmA	BSU12570	496.365	621.747	662.321	544.909
xtmB	BSU12580	382.348	476.218	539.179	444.451
xkdE	BSU12590	317.651	372.86	383.799	365.075
xkdF	BSU12600	1317.3	1578.89	1830.08	1413.58
xkdG	BSU12610	1259.52	1646.92	1807.96	1405.64
xkdH	BSU12620	902.407	1257.19	1355.12	1082.61
xkdI	BSU12630	1332.83	2233.57	2372.15	1797.34
xkdJ	BSU12640	1465.32	2150.91	2214.39	1805.89
xkdK	BSU12650	725.116	1012.72	1175.55	871.273
xkdM	BSU12660	823.269	1241.65	1321.52	1206.71
xkdN	BSU12670	387.996	534.228	571.366	481.608
xkdO	BSU12680	637.769	678.738	767.911	586.708
xkdP	BSU12690	634.324	900.144	956.678	861.57
xkdQ	BSU12700	527.693	729.403	791.975	680.008
xkdR	BSU12710	1657.36	2150.89	2057.48	1858.32
xkdS	BSU12720	562.353	1015.27	896.441	753.146
xkdT	BSU12730	556.605	718.581	758.108	617.859
xkdU	BSU12740	546.85	743.231	794.516	648.712
xkdV	BSU12750	529.359	628.195	854.722	617.092
xkdW	BSU12760	400.801	505.984	562.763	484.632
xkdX	BSU12770	377.08	584.806	622.156	441.557
xepA	BSU12780	664.752	1014.52	1012.4	810.41
xhlA	BSU12790	2438.07	3695.44	4235.15	2960.01
xhlB	BSU12800	1770.38	2004.18	2818.51	2027.24
xlyA	BSU12810	444.602	600.046	615.501	513.596
spoIISB	BSU12820	2217.79	2084.61	2549.2	2366.51
spoIISA	BSU12830	1518.69	1009.78	1545.96	1853.81
pit	BSU12840	5207.51	5196.59	6220.98	5949.05
ykaA	BSU12850	3948.28	3711.46	4860.18	4643.7
ykbA	BSU12860	341.942	441.023	460.316	496.088
ykcA	BSU12870	680.089	840.131	926.671	861.441
ykcB	BSU12880	35.7317	43.7841	51.1805	46.3944
ykcC	BSU12890	94.0596	100.058	110.325	122.121
htrA	BSU12900	1860.57	1946.71	2267.29	1890.85
proG	BSU12910	572.019	642.395	688.907	654.304
dppA	BSU12920	15256.3	18179.6	20215.6	15155.8
dppB	BSU12930	22118.8	30806.4	26021.7	20412
dppC	BSU12940	13922.1	20737.6	18776.7	15328
dppD	BSU12950	17107.7	19580	23441.1	20671.4
dppE	BSU12960	21080.4	25336.6	27771.1	20516.5
ykfA	BSU12970	13720.5	19962	19227.4	13253.9
ykfB	BSU12980	8666.7	12322.4	12070.3	8956.53
ykfC	BSU12990	9621.87	13732.7	14183.6	11428.9
ykfD	BSU13000	7522.98	9927.35	10345.2	7221.66
ykgB	BSU13010	9829.31	10416.7	11296.4	11155.4
ykgA	BSU13020	302.31	358.462	400.039	332.068
ykhA	BSU13030	1460.55	1347.41	1640.93	1641.75
hmp	BSU13040	245.969	187.724	214.773	255.468
ykzH	BSU13050	61.5364	93.2205	115.683	121.471
ykjA	BSU13060	333.668	312.596	336.362	329.397
ykkA	BSU13070	1531.12	2398.93	2481.72	1341.05
ykkB	BSU13080	1974.1	2749.11	2572.82	1865.45
ykkC	BSU13090	156.604	226.124	214.675	205.762
ykkD	BSU13100	91.633	147.164	142.133	116.125
ykkE	BSU13110	2601.92	2892.26	3106.49	2954.59
proB	BSU13120	9750.84	10567.4	13413.9	10644.5
proA	BSU13130	7001.07	8182.73	7927.81	7505.16
yklA	BSU13140	2534.14	2980.81	3173.98	2517.61
ykmA	BSU13150	435.567	427.941	463.639	407.567
ykzA	BSU13160	743.541	818.449	847.928	682.813
guaD	BSU13170	1641.58	1645.68	2115.08	1671.42
metE	BSU13180	33528.8	36300	42216.6	41908.8
ispA	BSU13190	14379.7	17245.8	19493.8	13600.3
ykoB	BSU13200	2926.74	2693.54	3071.25	2856.88
ykoC	BSU13210	3271.93	2976.81	4156.33	3734.4
ykoD	BSU13220	4936.99	7445.34	7064.86	6823.74
ykoE	BSU13230	4674.82	7432.56	7015.76	6806.03
ykoF	BSU13240	4660.93	6431.06	6054.32	6401.26
ykoG	BSU13250	693.108	764.146	893.651	728.915
ykoH	BSU13260	663.954	872.309	911.323	748.35
ykoI	BSU13270	741.081	978.088	1016.98	760.197
ykoJ	BSU13280	1936.85	2137.74	2909	2277.13
ykzD	BSU13290	883.997	734.777	1102.89	1039.62
ykoK	BSU13300	3183.54	3355.39	4723	3637.9
tnrA	BSU13310	994.141	819.44	1205.13	979.966
ykzB	BSU13320	82.6157	117.263	98.2286	106.641
ykoL	BSU13330	176.339	304.957	161.184	135.056
ykoM	BSU13340	19378.5	19134.9	22346.1	15705.6
ykoN	BSU13350	270.424	289.206	340.701	271.934
ykoP	BSU13360	909.807	732.306	1066.65	1048.93
ykoQ	BSU13370	196.171	181.602	231.043	242.459
ykoS	BSU13380	601.309	624.198	678.681	603.698
ykoT	BSU13390	460.12	484.287	600.214	487.188
ykoU	BSU13400	1017.84	1026.93	1023.35	981.233
ykoV	BSU13410	1000.81	1074.19	1120.66	1001.86
ykoW	BSU13420	806.474	999.372	846.453	990.515
ykoX	BSU13430	1476.15	1708.6	1789.98	1411.43
ykoY	BSU13440	1393.31	1456.76	1162.67	1854.48
sigI	BSU13450	1505.97	1623.86	2195.23	1499.23
ykrI	BSU13460	2755.07	3457.29	4088.6	2990.35
sspD	BSU13470	2240.7	1821.04	1857.81	2700.1
ykrK	BSU13480	3625.45	3543.29	4729.07	4242.81
ykrL	BSU13490	5901.1	6197.93	7220	4975.21
ykrM	BSU13500	563.095	769.212	852.54	817.718
ykzE	BSU13510	2025.99	1511.39	1787.33	2182.54
ykrP	BSU13520	244.859	266.164	313.175	280.719
kinE	BSU13530	5303	7097.35	7224.13	4579.65
ogt	BSU13540	2718.95	2832.94	3463.85	1985.81
ykrS	BSU13550	56843.7	69446.8	74364.3	66807.9
ykrT	BSU13560	71437	94143	89983.2	78790.4
ykrU	BSU13570	3157.21	3181.97	3883.96	3468.93
ykrV	BSU13580	2971.19	2555.57	4395.61	3221.87
ykrW	BSU13590	10654.6	14594.8	15813.4	12752.8
ykrX	BSU13600	11198	13256.7	16224.4	12234.1
ykrY	BSU13610	24191.3	32261	34550.2	28626.7
ykrZ	BSU13620	13150.4	18609.1	17865.9	17238.8
ykvA	BSU13630	1090.44	1038.82	1184.77	1178.2
spo0E	BSU13640	5327.85	5184.78	5916.41	5546.45
eag	BSU13650	594.592	664.578	652.07	495.565
kinD	BSU13660	2302.63	1923.22	2702.94	2295.17
ykvE	BSU13670	1619.55	1460.56	1753.07	1691.11
motB	BSU13680	6907.69	6442.17	7946.04	6793.32
motA	BSU13690	7821.92	8957.61	8484.2	7549.44
clpE	BSU13700	2017.98	2536.19	2935.01	1520.68
ykvI	BSU13710	1547.98	1600.49	1864.07	1089.82
ykvJ	BSU13720	744.937	939.995	918.358	996.381
ykvK	BSU13730	723.394	896.354	958.926	942.669
ykvL	BSU13740	1293.55	1644.08	1532.58	1501.06
ykvM	BSU13750	1504.04	1659.91	1702.95	2020.49
ykvN	BSU13760	987.468	1217.01	1340.87	1032.37
ykvO	BSU13770	274.062	236.652	366.951	284.091
ykvP	BSU13780	3704.17	4076.12	5089.07	5688.46
ykvQ	BSU13790	1149.95	1375.31	1572.75	1663.42
ykvR	BSU13800	100.523	88.5253	102.289	79.7146
ykvS	BSU13810	2617.14	2308.04	3609.86	2690.68
ykvT	BSU13820	88.9365	90.505	113.579	93.1325
ykvU	BSU13830	2268.38	2559.22	2912.4	1808.98
ykvV	BSU13840	1123.5	1344.95	1398.56	991.599
ykvW	BSU13850	462.325	425.228	612.964	363.507
ykvY	BSU13860	2518.6	2848.4	3192.92	2846.34
ykvZ	BSU13870	975.621	1359.87	1389.85	1181.89
glcT	BSU13880	1469.38	953.196	1751.42	1251.88
ptsG	BSU13890	1407.29	1676.52	1810.51	1755.68
ptsH	BSU13900	12016.5	14016	17384.7	14779.9
ptsI	BSU13910	7447.74	8108.13	8863.87	8052.01
splA	BSU13920	1304.46	1040.38	1347.06	1505.81
splB	BSU13930	3833.01	3466.37	3589.44	3674.75
ykwB	BSU13940	5802.6	5411.96	6825.88	6300.69
mcpC	BSU13950	4063.57	4111.42	4743.01	4882.21
ykwC	BSU13960	17031.3	20232.7	24254.8	21691.6
ykwD	BSU13970	546.581	494.341	640.286	718.897
ykuA	BSU13980	5497.13	5149.96	7200.1	5511.77
kinA	BSU13990	2155.51	2173.52	2952.97	1882.55
patA	BSU14000	8469.27	9081.97	10164.7	8057
cheV	BSU14010	6600.92	6362.45	7681.18	5715.3
ykyB	BSU14020	8520.1	8628.52	10563.4	10000.2
ykuC	BSU14030	1584.54	1766.27	1756.88	1895.95
ykuD	BSU14040	981.943	1071.55	1168.51	1349.56
ykuE	BSU14050	367.882	400.99	424.624	336.62
ykuF	BSU14060	1280.36	2197.18	2137.59	1484.3
ykuG	BSU14070	1827.41	1640.24	2692.37	2024.97
ykuH	BSU14080	1869.16	2059.72	2413.5	2081.04
ykuI	BSU14090	2353.25	2427.05	2832.33	2472.63
ykuJ	BSU14100	7441.59	9745.23	10234.8	8452.24
ykuK	BSU14110	11753.5	13809.5	15423.6	13968
ykzF	BSU14120	36756.7	37373.7	45612.3	36513.3
ykuL	BSU14130	7291.27	7997.23	9766	7715.13
ccpC	BSU14140	3882.29	3922.15	4550.27	3969.43
ykuN	BSU14150	3905.33	4638.66	5379.34	4409.39
ykuO	BSU14160	4147.82	4963.28	5174.13	4530.12
ykuP	BSU14170	3024.65	3530.48	3650.65	3102.83
ykuQ	BSU14180	9377.15	9553.96	11504	9978.15
ykuR	BSU14190	5566.42	6992.71	7133.67	5798.14
ykuS	BSU14200	13216.3	12623.5	14643.8	14521.5
ykuT	BSU14210	152.242	135.616	174.993	161.622
ykuU	BSU14220	5392.39	5666.36	6948.17	5120.42
ykuV	BSU14230	3128.18	3267.42	3764	2948.36
rok	BSU14240	8869.98	10047.8	11319.3	9076.22
yknT	BSU14250	10457.7	11072.5	13523.8	10505.5
mobA	BSU14260	2203.69	2873.75	2696.09	2360.9
moeB	BSU14270	2476.7	3350.94	3164.95	2701.11
moeA	BSU14280	2372.18	3727.63	3620.49	2891.21
mobB	BSU14290	2570.44	3689.2	3435.73	3036.14
moaE	BSU14300	2801.79	4092.86	3795.52	3431.44
moaD	BSU14310	1034.17	1460.61	1567.48	1234.68
yknU	BSU14320	1338.43	1056.08	1822.74	1047.81
yknV	BSU14330	2098.26	3081.08	3041.89	2250.21
yknW	BSU14340	31260.8	37024.1	40527.7	26344.1
yknX	BSU14350	23785.6	33082.9	35042.3	22328.9
yknY	BSU14360	19538.2	24593.2	23959.8	16324.7
yknZ	BSU14370	20545.7	29313.6	29732	18971.7
fruR	BSU14380	1106.75	1212.56	1812.93	1414.86
fruK	BSU14390	1424.59	1883.34	1621.37	1656.75
fruA	BSU14400	1142.93	1391.5	1527.88	1476.46
sipT	BSU14410	1623.09	1191.36	1577.94	1655.45
ykoA	BSU14420	1686.53	1437.31	2076.06	1743.35
ykpA	BSU14430	10873	13172.8	14232.6	11715.7
ykpB	BSU14440	3155.61	3122.56	3385.91	2656.31
ampS	BSU14450	6090.5	6749.11	8086.2	6266.27
ykpC	BSU14460	2448.69	2669.95	2712.44	2601.79
mreBH	BSU14470	336.783	622.7	541.972	300.357
abh	BSU14480	3317.56	3520.91	4013.23	2578.89
kinC	BSU14490	2934.12	4063.77	3813.65	3294.04
ykqA	BSU14500	2772.92	3721.76	4680.9	3621.62
ykqB	BSU14510	7887.18	8005.28	9211.97	7686.62
adeC	BSU14520	1343.28	1313.82	1818.78	1296.43
ykqC	BSU14530	29748.5	34045.8	36307.5	33125.7
ykzG	BSU14540	16944.4	13638.3	18642.1	16734.1
ykrA	BSU14550	2749.79	2696.68	2813.99	2963.48
ykrB	BSU14560	1041.89	1215.49	1545.02	1110.35
ykyA	BSU14570	1768.58	1204.97	1965.01	1552.52
pdhA	BSU14580	15000.6	22051.8	21885.9	21685.2
pdhB	BSU14590	12133.2	19047.7	16195.2	15889.5
pdhC	BSU14600	25791.3	32098.1	36620.1	33771.1
pdhD	BSU14610	26056.3	29687.1	32581.8	29245.4
slp	BSU14620	535.56	554.643	697.926	579.637
speA	BSU14630	1101.67	994.123	1493.95	1220.45
yktA	BSU14640	2867.46	2659.43	3346.11	3027.23
yktB	BSU14650	2400.97	2525.64	2842.79	2384.44
ykzI	BSU14660	7225.94	6592.87	8106.26	11204.3
yktC	BSU14670	3208.2	3374.5	4399.66	3293.16
ykzC	BSU14680	1019.23	1096.75	1224.66	1121.89
yktD	BSU14690	1057.71	592.681	1094.5	876.8
nprE	BSU14700	1455.39	1707.79	2080.73	1521.35
ylaA	BSU14710	108.591	218.819	129.636	137.549
ylaB	BSU14720	38.243	89.2105	53.6189	69.0688
ylaC	BSU14730	350.844	359.563	390.142	328.77
ylaD	BSU14740	232.526	243.956	282.56	247.111
ylaE	BSU14750	2244.25	2140.94	2958.21	1993.75
ylaF	BSU14760	12963.8	19142.6	18496	15335.5
ylaG	BSU14770	6098.86	7456.94	7509.61	6279.06
ylaH	BSU14780	2894.56	2791.85	3483.41	2687.4
ylaI	BSU14790	5297.67	5655.68	5625.52	5799.01
ylaJ	BSU14800	2081.18	1647.57	2286.93	2100.66
ylaK	BSU14810	6300.7	10112.5	9859.43	6888.96
ylaL	BSU14820	5972.89	5351.6	7748.88	6608.52
ylaM	BSU14830	3729.5	4390.66	4753.8	3193.04
ylaN	BSU14840	7716.15	6725.94	9379.73	8508.4
ftsW	BSU14850	4186.96	4769.56	5818.62	4343.75
pycA	BSU14860	12311.4	17831.9	17290.3	16776.1
ctaA	BSU14870	3176.5	3480.48	3733.99	3334.06
ctaB	BSU14880	6010.44	8104.12	8123.42	6429.33
ctaC	BSU14890	20187.5	26484.1	27678.7	19722
ctaD	BSU14900	19576.1	20265.3	28110.6	19228.8
ctaE	BSU14910	12826	16422.4	15481.5	12957.6
ctaF	BSU14920	6200.08	6844.34	7286.44	6505.14
ctaG	BSU14930	6102.38	7254.92	7362.64	6278.55
ylbA	BSU14940	10555	9665.08	12681	8669.28
ylbB	BSU14950	3501.72	4735.22	4620.61	3713.66
ylbC	BSU14960	3193.97	3846.25	3997.32	2790.73
ylbD	BSU14970	2058.5	1688.23	2654.36	2672.24
ylbE	BSU14980	3071.37	2914.73	3594.94	4530.43
ylbF	BSU14990	6223.12	7579.78	8017.51	6336.27
ylbG	BSU15000	2463.14	2541.76	2963.25	2228.74
ylbH	BSU15010	6053.28	7627.93	7848.94	6528.08
ylbI	BSU15020	4322.44	5683.57	5946.94	5065.96
ylbJ	BSU15030	1261.68	1335.11	1554.17	939.38
ylbK	BSU15040	2695.63	2971.39	3464.53	2640.12
ylbL	BSU15050	1823.52	2132.45	2128.67	1771.04
ylbM	BSU15060	813.141	881.455	1038.84	878.02
ylbN	BSU15070	14396.5	8888.38	13418.2	10952.2
rpmF	BSU15080	11812.4	10206.2	12981.5	13297.6
ylbO	BSU15090	11569.8	9898.17	15646.8	10800.5
ylbP	BSU15100	16506.6	20663.1	24563.3	11944.4
ylbQ	BSU15110	3619.91	4599.09	4657.57	3789.64
yllA	BSU15120	3467.23	3679.89	4019.28	3198.79
yllB	BSU15130	35856.2	42590.3	44067.5	32788
ylxA	BSU15140	28315.8	35244.1	38201.7	29899.1
ftsL	BSU15150	15848	16597.8	19666.9	15640.6
pbpB	BSU15160	7441.93	9762.76	8805.25	7675.96
spoVD	BSU15170	2011.1	2585.23	2961.83	1488.82
murE	BSU15180	7902.28	10101.6	10523.6	8536.8
mraY	BSU15190	6239.71	7462.5	9254.47	7498.68
murD	BSU15200	5380.99	6268.46	8154.44	6712.54
spoVE	BSU15210	3390.61	2387.98	4294.9	4067.6
murG	BSU15220	2514.22	3233.86	3594.65	2645.54
murB	BSU15230	4244.83	5573.69	5668.59	4742.2
divIB	BSU15240	2697.79	3685.14	4909.73	3435.58
ylxW	BSU15250	4538.65	5812.5	6630.51	4393.64
ylxX	BSU15260	4310.69	5544.73	5175.85	4172.61
sbp	BSU15270	4060.82	6436.79	5483.97	3987.72
ftsA	BSU15280	25530.9	32521	35143.8	25274.7
ftsZ	BSU15290	29769.4	34145.2	37815	24262.2
bpr	BSU15300	4870.07	6791.73	6776.65	4360.74
spoIIGA	BSU15310	4710.93	4818.54	6238.49	3716.4
sigE	BSU15320	3278.33	3459.81	5024.3	2965.72
sigG	BSU15330	4478.25	4450.53	4697.64	4083.93
ylmA	BSU15340	3759.44	4037.81	4358.13	4071.12
ylmB	BSU15350	2785.6	4078.04	3807.36	3287.13
ylmC	BSU15360	4008.56	4932.34	5415.56	5057.62
ylmD	BSU15370	15560.2	19192.3	20129.3	15151.3
ylmE	BSU15380	13808.5	15749.2	17466.3	13594.8
ylmF	BSU15390	15980.5	19184.5	19331	15730.4
ylmG	BSU15400	5911.69	7166.24	7542.93	6112.8
ylmH	BSU15410	4701.32	5282.87	7145.25	4467.6
divIVA	BSU15420	6156.63	5994.57	7140.76	7064.51
ileS	BSU15430	3141.23	3617.43	3841.3	4817.15
ylyA	BSU15440	906.951	777.76	854.349	1112.11
lspA	BSU15450	3202.57	3443.55	4162.34	3423.58
ylyB	BSU15460	5120.66	5386.24	6787.7	5195.98
pyrR	BSU15470	5755.38	4552.85	7005.63	6163.1
pyrP	BSU15480	1460.95	1935.8	2048.32	2375.57
pyrB	BSU15490	2781.52	3803.34	3403.83	4144.96
pyrC	BSU15500	3549.37	4314.63	4138.64	4739.63
pyrAA	BSU15510	3737.06	5369.43	5052.55	6467.44
pyrAB	BSU15520	5508.28	9499.53	7224.42	8383.6
pyrK	BSU15530	3482.19	3702.14	4592.62	5369.64
pyrD	BSU15540	5735.96	6867.48	6161.52	8102.54
pyrF	BSU15550	3613.19	4491.79	4222.99	5439.47
pyrE	BSU15560	3219.79	3322.52	3677.58	4727.29
cysH	BSU15570	16838.7	22264.5	22094.4	19468.1
cysP	BSU15580	23877.6	30597.6	27827.6	26922.6
sat	BSU15590	14404.1	18757.9	19492	17667.7
cysC	BSU15600	17262.9	17322.4	21639.2	17039.4
ylnD	BSU15610	24023.6	31139.8	31077.1	29647.9
ylnE	BSU15620	18235.5	22043	23513.7	20905
ylnF	BSU15630	10784.3	12024.8	13436	11720.6
yloA	BSU15640	2583.45	2899.53	2854.22	2496.18
yloB	BSU15650	5525.78	6926.69	6662.5	4051.61
yloC	BSU15660	12125.2	15267.1	15097.6	12958.2
ylzA	BSU15670	20424	25689.2	27550.1	22830.4
gmk	BSU15680	12808.9	12219.3	13667.6	13899.1
yloH	BSU15690	17196.2	17820.7	18934.2	17215.8
yloI	BSU15700	1871.46	2645.84	2505.11	2301.01
priA	BSU15710	1994.28	3030.69	2657.53	2361.8
def	BSU15720	4848.47	7751.65	6096.23	6346.33
fmt	BSU15730	5725.23	7105.35	7755.2	6573.81
yloM	BSU15740	5480.02	6401.08	7741.56	6728.49
yloN	BSU15750	7861.97	10735.1	10878	9157.36
prpC	BSU15760	5533.88	7649.08	8070.15	6876.64
prkC	BSU15770	8152.15	10767.7	11469.4	11785.1
yloQ	BSU15780	4806.39	5896.48	5668.92	4568.65
rpe	BSU15790	1454.74	1487.14	2147.78	1989.75
yloS	BSU15800	2003.88	2247.12	1984.18	1661.95
spoVM	BSU15810	9688.46	9557.37	10708.3	11153.6
rpmB	BSU15820	2170.77	1905.89	2310.76	2929.87
yloU	BSU15830	10061.7	10254.9	11790.8	9479.67
yloV	BSU15840	9036.44	10776.3	11133.1	8768.86
sdaAB	BSU15850	1739.21	2292.68	2262.82	1881.74
sdaAA	BSU15860	2041.26	2337.44	2232.76	1868.7
recG	BSU15870	1401.64	1968.87	2043.8	1679.9
ylpC	BSU15880	29252.1	32319.9	33474.5	30405.4
plsX	BSU15890	19765.8	27379.3	26652.3	21489
fabD	BSU15900	19401.1	25703.7	25071.7	20433.8
fabG	BSU15910	15990.4	20161.7	19338.5	15990.7
acpA	BSU15920	14746.2	9661.16	13948.8	12171
rnc	BSU15930	5966.67	6734.68	6924.1	5956.86
smc	BSU15940	3678	4291.28	4759.71	3496.08
ftsY	BSU15950	3670.51	3628.14	3724.91	3231.95
ylqB	BSU15960	31580.3	31591.8	34224.1	33007.9
ylxM	BSU15970	11953.8	12968.3	14474.9	12015.2
ffh	BSU15980	18829.6	25136.5	24070.6	21056.1
rpsP	BSU15990	5883.12	5288.34	6103.15	6262.32
ylqC	BSU16000	2391.07	2137.71	2524.2	2441.73
ylqD	BSU16010	3969.35	4680.1	5098.77	4239.56
rimM	BSU16020	2763.18	3290.24	3797.54	3097
trmD	BSU16030	3206.88	3665.14	4016.59	3700.55
rplS	BSU16040	37014.6	32711.5	37627.3	36217.4
ylqF	BSU16050	1422.34	1909.95	1796.05	1730.29
rnhB	BSU16060	3989.86	4766.77	5095.36	4135.43
ylqG	BSU16070	2645.69	3871.84	3820.36	3103.26
ylqH	BSU16080	1357.79	1663.43	1734.15	1472.14
sucC	BSU16090	60317.4	75095.6	80241.4	73432.9
sucD	BSU16100	54218.6	72465.7	74633.9	57520.8
smf	BSU16110	30997.8	39021.7	39745.6	33955.4
topA	BSU16120	14456.4	18682.6	20036.7	13596.4
gid	BSU16130	6116.35	9227.72	8193.07	6400.69
codV	BSU16140	9644.12	10430.1	11409.9	9327.76
clpQ	BSU16150	15485.7	24881.6	23822.8	18277.1
clpY	BSU16160	11423.3	15060.6	16330.1	12292
codY	BSU16170	5726.18	5889.81	7177.98	5604.15
flgB	BSU16180	7433.7	8379.66	9599.3	8582.08
flgC	BSU16190	13392.1	17888.2	19894.1	15530.3
fliE	BSU16200	9147.12	8970.29	11537.2	10862.7
fliF	BSU16210	9467.15	13266.7	13397.3	12588.9
fliG	BSU16220	7192.32	8077.81	10273.4	10031.7
fliH	BSU16230	6643.63	10304.6	8713.18	7662.32
fliI	BSU16240	11108.6	13052.6	14559	12485
fliJ	BSU16250	4526.9	5587.68	6142.76	4969.04
ylxF	BSU16260	7391.34	10942	9544.98	10103.9
fliK	BSU16270	5641.74	6543.56	7411.17	6178.01
ylxG	BSU16280	8014.12	9848.73	10509.5	8916.22
flgE	BSU16290	13849.5	17698.9	18082.1	17563.8
fliL	BSU16300	6970.11	7669.26	8337.32	7306.77
fliM	BSU16310	5253.03	9955.92	8733.86	8363.76
fliY	BSU16320	10651.9	16958.4	14455	13188.9
cheY	BSU16330	6369.19	8840.91	9764.31	7988.54
fliZ	BSU16340	9398.9	12755.9	11744.8	12383.9
fliP	BSU16350	7240.97	9379.13	9439.45	8189.86
fliQ	BSU16360	3551.12	4810.5	4597.07	4735.84
fliR	BSU16370	4470.18	6083.13	6637.5	5392.43
flhB	BSU16380	4885.96	6528.33	6043.21	5727.48
flhA	BSU16390	3906.37	7170.35	6151.16	5981.99
flhF	BSU16400	4189.35	5719.5	5286.56	5120.4
ylxH	BSU16410	3932.68	5950.49	5246.86	4856.77
cheB	BSU16420	3526.32	4823.29	5307.82	5057.25
cheA	BSU16430	4550.48	5454.53	5756.16	5185.45
cheW	BSU16440	5717.48	6101.77	7438.02	6849.2
cheC	BSU16450	5047.97	6871.18	6194.6	5943.18
cheD	BSU16460	7591.59	9760.02	9734.4	9250.96
sigD	BSU16470	3477.83	5319.75	5261.18	5128.06
ylxL	BSU16480	3692.91	4366.63	4488.08	4261.9
rpsB	BSU16490	20002.6	20379.7	21350.3	20095.2
tsf	BSU16500	12027.6	16267.5	14872	14845
pyrH	BSU16510	13372.5	16115	16895.4	16842.1
frr	BSU16520	5647.63	6257.85	6537.62	6923.34
uppS	BSU16530	5041.5	6061.76	6538.07	6462.26
cdsA	BSU16540	3782.2	5453.97	5151.04	4420.23
dxr	BSU16550	4618.56	5363.09	6898.62	5565.95
yluC	BSU16560	13348.3	15384.7	17064.9	13651.9
proS	BSU16570	8352.15	10400.9	10581.5	8894.71
polC	BSU16580	3845.11	5094.88	4876.16	4695.4
ylxS	BSU16590	30761.7	34880.2	37479.2	27864.9
nusA	BSU16600	9063.82	15346.1	15293	13581
ylxR	BSU16610	17380.7	21423.8	23460.9	19723.5
ylxQ	BSU16620	23267	33232	33500.9	27930.3
infB	BSU16630	9425.65	13615.4	12747.7	11469.8
ylxP	BSU16640	4824.72	6013.68	5744.98	5256.7
rbfA	BSU16650	1238.52	1512.41	1425.04	1453.25
truB	BSU16660	1325.6	1690.63	1301.87	1330.63
ribC	BSU16670	3689.7	4487.81	4482.58	3943.62
rpsO	BSU16680	9889.87	8070.51	10625.7	9987.95
pnpA	BSU16690	15272.3	16816.5	16086.2	16859.2
ylxY	BSU16700	3301.72	4939.82	5142.91	3350.68
mlpA	BSU16710	3085.28	3112.27	3661.41	2767.86
ymxH	BSU16720	2324.86	2123.95	2750.01	2175.11
spoVFA	BSU16730	13791.6	18904.8	18314.1	20316.7
spoVFB	BSU16740	19336	24758.3	23059.9	27360.3
asd	BSU16750	30715.9	31948	37812	37377.8
dapG	BSU16760	13210.4	17886.3	18400.2	19123.5
dapA	BSU16770	12394.9	15254.7	17138.7	15426.4
ymfA	BSU16780	17119.5	14939.8	18904.5	19786.2
tepA	BSU16790	1610.38	1318.72	1659.15	1618.8
spoIIIE	BSU16800	3256.88	3879.18	3999.35	3323.49
ymfC	BSU16810	4002	3848.59	4843.71	4159.68
ymfD	BSU16820	410.768	305.711	450.347	381.05
ymfE	BSU16830	811.691	731.949	913.012	852.309
ymfF	BSU16840	5366.59	5981.43	6400.66	4889
ymfG	BSU16850	9806.26	11934.2	13237.6	9660.76
ymfH	BSU16860	5443.58	6697.85	6989.18	5084.1
ymfI	BSU16870	545.036	862.027	778.618	668.588
ymfJ	BSU16880	20133.9	22163.4	20771.1	22165
ymfK	BSU16890	2510.72	2320.08	3094.33	2749.52
ymfL	BSU16900	4498.63	4767.79	5501.3	4907.14
ymfM	BSU16910	3165.56	3494.34	4123.25	3625.17
pgsA	BSU16920	3328.59	5468.72	4666.2	3440.97
cinA	BSU16930	4056.83	5336.34	5428.86	4234.3
recA	BSU16940	27631.3	34579.4	38337	26071.2
pbpX	BSU16950	3268.7	4576.98	4578.34	3114.88
ymdA	BSU16960	30213.4	39172.7	38173.2	35739
ymdB	BSU16970	3142.26	3632.01	4298.74	3460.19
spoVS	BSU16980	17441.3	21245.6	22651.2	18571.2
tdh	BSU16990	2443.19	2997.67	3507.37	2646.86
kbl	BSU17000	1579	2312.58	2623.17	2086.94
ymcB	BSU17010	4519.6	5515.49	5427.04	4817.2
ymcA	BSU17020	4046.99	4016.42	4406.83	3452.29
cotE	BSU17030	47864.9	53669.3	65186.1	55053.7
mutS	BSU17040	2197.94	3471.79	3177.33	2444.97
mutL	BSU17050	2124.32	2171.91	2693.34	2262.46
ymzD	BSU17060	652.893	532.834	1395.59	721.047
ymcC	BSU17070	292.837	261.546	330.116	328.377
pksA	BSU17080	552.867	589.974	692.903	656.14
pksB	BSU17090	1486.18	1710.36	1857.74	1524.06
pksC	BSU17100	10385.5	11498.5	14626.3	10964.7
pksD	BSU17110	3046.44	4307.89	3997	2948.53
pksE	BSU17120	6591.24	7675.99	8653.23	7339.43
acpK	BSU17130	3135.61	4481.34	4732.17	3468.88
pksF	BSU17140	2425.18	2938.18	3419.86	2943.83
pksG	BSU17150	2467.32	3206.42	3512.36	2480
pksH	BSU17160	3010.18	3477.57	3425.52	2952.17
pksI	BSU17170	3425.58	4448.71	3860.45	3901.93
pksJ	BSU17180	3245.81	4788.46	4775.55	4168.22
pksL	BSU17190	5195.95	7873.44	7622.31	6355.35
pksM	BSU17200	3765.12	5700.83	5259.34	4620.02
pksN	BSU17210	4370.24	5553.61	5910.51	4539.02
pksR	BSU17220	3299.12	4056.5	5000.53	3509.49
pksS	BSU17230	8337.49	8117.04	8312.56	8433.43
ymzB	BSU17240	957.047	857.545	1110.25	1040.88
ymaE	BSU17250	1834.07	1945.47	2137.66	1669.03
aprX	BSU17260	20102.7	25551	28088.9	28463.8
ymaC	BSU17270	1148.45	1405.32	1632.03	1320.66
ymaD	BSU17280	1082.72	1140.65	1376.74	1057.03
ebrB	BSU17290	195.349	247.229	294.838	262.332
ebrA	BSU17300	192.744	212.129	273.265	209.392
ymaG	BSU17310	10068.5	11243.5	11923.7	13342.3
ymaF	BSU17320	6255.4	4555.14	7827.43	5728.37
miaA	BSU17330	1615.03	1578.46	1987.71	1785.11
ymaH	BSU17340	4904.57	5563.3	5984.92	6288.94
ymzC	BSU17350	2294	2739.46	2976.63	2132.8
ymzA	BSU17360	1674.45	1640.56	2233.81	1658.54
ymaA	BSU17370	8928.44	10593.4	10976	9424.34
nrdE	BSU17380	9017.26	12652.6	11475.4	11858.6
nrdF	BSU17390	1910.03	2233.96	2531.33	2099.94
ymaB	BSU17400	1732.16	1772.99	1984.08	1495.31
cwlC	BSU17410	7861.75	9263.69	10745.6	9059.14
spoVK	BSU17420	3930.42	3260.41	4580.39	4192.18
ynbA	BSU17430	3265.34	4465.47	4608.37	3851.15
ynbB	BSU17440	1995.06	2860.05	3011.58	2623.72
glnR	BSU17450	6158.36	6679.44	8342.66	6687.76
glnA	BSU17460	14185	13083	17447.6	16469.5
ynxB	BSU17470	497.981	478.7	706.354	504.941
ynzF	BSU17480	141.213	105.973	106.462	128.359
ynzG	BSU17490	991.178	1375.14	996.566	1432.56
ynaB	BSU17500	283.055	254.071	413.972	257.995
ynaC	BSU17510	369.411	330.523	473.054	377.057
ynaD	BSU17520	308.913	281.52	436.086	396.943
ynaE	BSU17530	1552.32	1013.84	1266.26	910.026
ynaF	BSU17540	1609.63	1615.55	2374.22	1328.83
ynaG	BSU17550	2676.53	2963.78	3196.06	2238.68
ynaI	BSU17560	390.18	461.576	631.217	394.394
xynP	BSU17570	402.677	691.614	658.758	607.267
xynB	BSU17580	565.374	641.256	898.06	690.723
xylR	BSU17590	779.548	818.392	987.317	759.792
xylA	BSU17600	614.43	800.384	916.166	690.595
xylB	BSU17610	783.169	1154.87	1116.96	862.819
yncB	BSU17620	187.953	184.779	248.525	210.113
yncC	BSU17630	916.282	1111.91	1227.63	996.439
yncD	BSU17640	2740.25	2792.06	3507.4	2681.63
yncE	BSU17650	1349.03	1551.11	2097.03	1651.47
yncF	BSU17660	1978.09	2398.32	2942.25	2733.51
ynzH	BSU17670	845.671	611.406	986.74	921.009
thyA	BSU17680	3097.55	3744.75	4050.71	3140.91
yncM	BSU17690	8175.62	7532.04	10402.1	8209.22
cotC	BSU17700	149.795	183.126	194.1	212.352
tatAC	BSU17710	811.444	819.679	1019.19	977.88
yndA	BSU17720	2479.08	2555.86	3201.76	2282.06
yndB	BSU17730	1825.65	1635.78	1983.44	1907.57
ynzB	BSU17740	1320.35	1378.64	1510.79	1388.07
yndD	BSU17750	355.783	437.976	435.679	393.03
yndE	BSU17760	191.676	316.278	284.577	185.99
yndF	BSU17770	346.56	545.878	580.196	421.138
yndG	BSU17780	1135.59	1180.31	1485.11	1256.32
yndH	BSU17790	306.419	778.978	878.223	756.43
yndJ	BSU17800	986.986	1179.9	1243.06	1134.18
yndK	BSU17810	305.136	401.987	369.623	386.072
yndL	BSU17820	1053.47	930.712	1215.02	1761.01
yndM	BSU17830	566.417	469.034	512.61	551.641
yndN	BSU17840	4000.57	3714.44	4784.54	3383.64
lexA	BSU17850	3537.21	3569.1	4243.28	3819.75
yneA	BSU17860	5242.75	5876.59	7362.82	4710.28
yneB	BSU17870	5502.28	7297.7	8115.26	5700.26
ynzC	BSU17880	1310.67	1456.94	1756.1	1331.3
tkt	BSU17890	10456.8	15464	14557.4	12926.5
yneE	BSU17900	3408.67	2535.98	4382.99	2484.3
yneF	BSU17910	17912.1	16266.5	20709.9	18570.7
ynzD	BSU17920	2671.78	2851.58	3217.99	2648.71
ccdA	BSU17930	4172.36	4820.7	5327.27	3224.85
yneI	BSU17940	3601.84	3859.45	4290.17	3171.1
yneJ	BSU17950	2954.91	1414.46	3383.35	4052.49
yneK	BSU17960	897.13	714.675	912.316	950.939
cotM	BSU17970	4398.76	4862.86	5643.6	6154.22
sspP	BSU17980	7856.4	8448.72	9946.8	11068.4
sspO	BSU17990	6791.77	6113.5	6990.57	7937.55
citB	BSU18000	13116.2	20124.1	17309.2	18115.6
yneN	BSU18010	3031.44	2972.5	3532.29	2624.41
sspN	BSU18020	9005.2	8524.97	10065.7	10688.3
tlp	BSU18030	3342.48	2750.76	3511.83	4077.42
yneP	BSU18040	947.377	983.322	1232.93	1112.32
yneQ	BSU18050	2017.05	3057.15	2792.49	2626.03
yneR	BSU18060	3197.26	2538.22	3359.69	3230.05
yneS	BSU18070	2644.65	2649.48	3314.13	3033.36
yneT	BSU18080	3704.49	3822.6	4562.79	4261.1
parE	BSU18090	5896.26	8349.66	8207.26	6873.08
parC	BSU18100	2405.41	3230.25	3375.76	3030.83
ynfC	BSU18110	2954.34	2597.52	3132.95	2899.09
alsT	BSU18120	2465.09	2292.1	2404.26	2217.31
bglC	BSU18130	1403.72	1646.3	1899.38	1412.18
ynfE	BSU18140	173.773	145.146	179.545	162.728
ynfF	BSU18150	1463.01	1847.84	1785.07	1559.79
xynD	BSU18160	1573.95	2365.21	2382.71	2188.89
yngA	BSU18170	54.7306	89.6782	68.2237	68.5193
yngB	BSU18180	1179.32	1169.06	1558.05	1108.41
yngC	BSU18190	1022.3	1058.61	1214.1	882.067
yngD	BSU18200	773.289	1038.95	1038.76	995.886
yngE	BSU18210	1930.28	2686.87	2804.02	1821.96
yngF	BSU18220	2566.56	3915.11	3960.88	2656.53
yngG	BSU18230	2911	3846.38	4379.4	2792.94
yngH	BSU18240	3228.72	3766.9	4446.36	3091.11
yngI	BSU18250	4287.04	5718.06	6017.64	4221.73
yngJ	BSU18260	4407.75	6492.19	7634.29	3837.27
ynzE	BSU18270	179.627	225.978	250.55	211.836
yngK	BSU18280	2062.8	2150.18	2670.45	2703.48
yngL	BSU18290	161.665	138.393	147.724	162.22
ppsE	BSU18300	2999.85	2224.15	3056.21	3127.57
ppsD	BSU18310	3805.37	5885.82	5341.04	4956.52
ppsC	BSU18320	2726.69	2738.68	3270.49	2686.95
ppsB	BSU18330	2880.56	3635.48	4155.69	3355.39
ppsA	BSU18340	2484.86	3691.28	2915.53	2975.23
dacC	BSU18350	4812.73	6238.83	6655.05	4309.44
yoxA	BSU18360	7235.08	7730.14	10072.9	6687.75
yoeA	BSU18370	4948.12	4801.38	5931.33	4282.38
yoeB	BSU18380	1723.85	1390.47	2082.75	1958.03
yoeC	BSU18390	520.572	360.29	489.673	507.204
yoeD	BSU18400	537.442	560.372	609.074	606.696
ggt	BSU18410	706.611	919.655	1069.36	732.925
yofA	BSU18420	2564.33	2631.92	3031.05	2638.26
yogA	BSU18430	503.463	454.003	700.418	522.03
gltB	BSU18440	3179.3	4170.36	4144.22	4019.98
gltA	BSU18450	3428.41	5615.79	4263.8	4570.27
gltC	BSU18460	429.169	383.463	451.994	441.751
proJ	BSU18470	5020.82	6608.87	7456.3	5527.51
proH	BSU18480	10220.7	13383.6	15441.1	11117.7
rtp	BSU18490	766.372	797.159	940.086	670.446
yoxD	BSU18500	2858.97	2023.67	3201.14	2614.61
yoxC	BSU18510	726.05	1604.74	1040.84	1140.18
yoxB	BSU18520	143.731	152.125	192.956	112.148
yoaA	BSU18530	765.01	814.849	951.98	809.272
yoaB	BSU18540	959.808	1049.28	1190	1502.11
yoaC	BSU18550	2244	3011.16	3175.28	4627.64
yoaD	BSU18560	1561.69	1903.22	1947.73	1623.33
yoaE	BSU18570	5281.52	6601.48	8261.74	6510.16
yoaF	BSU18580	6055.01	6601.11	7114.8	5254.37
yoaG	BSU18590	2845.83	3124.58	3875.69	2364.46
yozQ	BSU18600	4655.92	3995.44	5154.57	4923.57
yoaH	BSU18610	1146.68	1107	1353.24	1218.62
yoaI	BSU18620	1234.24	1202.24	1547.52	1699.52
yoaJ	BSU18630	731.488	835.304	1002.91	803.889
yoaK	BSU18640	519.97	541.988	603.755	508.552
pelB	BSU18650	278.882	327.254	392.83	302.898
yoaM	BSU18660	256.078	208.425	279.908	306.536
yoaN	BSU18670	2957.18	2548.8	3724.19	3462.42
yoaO	BSU18680	973.718	1096.85	1221.21	956.722
yoaP	BSU18690	551.049	671.414	781.633	501.097
yoaQ	BSU18700	1146.19	1308.82	1637.34	1168.26
yozF	BSU18710	608.358	654.76	701.314	560.696
yoaR	BSU18720	625.95	694.739	648.423	594.265
yoaS	BSU18730	594.396	610.034	679.759	532.831
yozG	BSU18740	748.124	863.727	893.762	782.016
yoaT	BSU18750	369.146	404.941	526.667	413.766
yoaU	BSU18760	408.09	465.985	517.536	415.05
yoaV	BSU18770	110.938	109.245	136.882	106.196
yoaW	BSU18780	1083.42	950.966	1307.88	839.449
yoaZ	BSU18790	407.345	285.825	569.152	306.766
penP	BSU18800	2738.92	2705.85	3304.23	2918.88
yobA	BSU18810	365.251	505.248	549.207	212.3
yobB	BSU18820	2071.05	1895.3	2397.31	1616.77
pps	BSU18830	1199.36	1884.59	1920.4	939.574
xynA	BSU18840	6043.72	6248.32	7558.7	6397.19
yobD	BSU18850	1107.16	1091.95	1576.04	1433.08
yozH	BSU18860	35.0332	31.5031	56.0365	86.5432
yozI	BSU18870	91.5785	136.986	129.898	142.086
yobE	BSU18880	1082.81	986.487	1321.15	1000.64
yobF	BSU18890	1702.77	884.163	2360.99	1811.48
yozJ	BSU18900	241.452	257.768	328.061	249.281
rapK	BSU18910	4514.4	3798.96	5837.16	4646.67
phrK	BSU18920	1204.36	696.304	1060.9	836.204
yobH	BSU18930	133.922	176.103	318.734	137.552
yozK	BSU18940	23.0012	20.5151	29.4101	24.4616
yozL	BSU18950	11.0806	17.2249	21.5811	13.9604
yozM	BSU18960	383.151	285.026	481.891	284.073
yobI	BSU18970	3216.39	3636.01	4692.18	3289.51
yobJ	BSU18980	520.143	534.992	695.697	532.823
yobK	BSU18990	451.246	527.921	713.565	685.644
yobL	BSU19000	1618.01	1458.74	2267.61	1657.79
yobM	BSU19010	1003.67	1285.25	1685.92	1414.52
yobN	BSU19020	581.365	696.478	824.867	491.976
yobO	BSU19030	5478.45	6222.19	7338.96	4541.72
csaA	BSU19040	3681.15	3676.98	4093.9	3544.52
yobQ	BSU19050	3771.99	4457.6	4892.07	4256.81
yobR	BSU19060	5766.25	7881.93	7634.04	6099.17
yobS	BSU19070	682.662	759.077	877.557	770.303
yobT	BSU19080	618.745	781.069	779.739	612.936
yobU	BSU19090	117.82	119.034	95.385	121.534
yobV	BSU19100	653.569	730.43	802.543	595.537
yobW	BSU19110	2228.08	2648.56	2491.17	2493.46
yozA	BSU19120	2634.78	2532.33	2973.71	2811.02
yocA	BSU19130	9618.28	8816.67	12201.4	9381.74
yozB	BSU19140	6103.8	6144.88	7839.98	6515.38
yocB	BSU19150	98.1203	114.049	135.579	90.8015
yocC	BSU19160	1113.77	1135.35	1532.5	1418.11
yocD	BSU19170	7671.98	8190.22	9531.55	8432.07
des	BSU19180	702.736	622.736	698.634	520.745
yocF	BSU19190	954.365	1122.64	1110.53	832.043
yocG	BSU19200	802.435	726.661	759.857	774.258
yocH	BSU19210	16560.2	20333.1	25096	16105.9
yocI	BSU19220	2268.87	2336.73	3028.08	1930.6
yocJ	BSU19230	1537.34	1451.1	1661.63	1707.2
yocK	BSU19240	1316.22	1562.42	1759.07	1145.28
yocL	BSU19250	2789.39	3427.96	3664.7	2334.41
yocM	BSU19260	1283.93	1430.8	1563.12	1242.21
yozN	BSU19270	10976.8	11697.9	14043.8	11558.9
yocN	BSU19280	5866.14	5809.64	7002.06	6247.55
yozO	BSU19290	3201.73	3553.68	4341.04	2801.96
yozC	BSU19300	1185.18	747.922	1254.98	1170.03
dhaS	BSU19310	24743.1	27736	27457.3	19425.5
sqhC	BSU19320	4182.97	5178.8	6111.1	5023.63
sodF	BSU19330	3363.09	3864.51	4155.41	3572.39
yocR	BSU19340	966.149	996.69	1271.86	1119.36
yocS	BSU19350	3032.39	2665.37	4567.94	3000.03
odhB	BSU19360	69489.9	87809.7	95642.5	86802.2
odhA	BSU19370	76831.2	101775	98278.9	95235.4
yojO	BSU19380	2505.65	3290.85	3292.43	2855.1
yojN	BSU19390	2537.41	2652.51	3260.33	2616.52
yojM	BSU19400	4791.38	5405.83	5767.78	4104.08
yojL	BSU19410	15215.7	16577.6	18323.4	12980.8
yojK	BSU19420	616.814	484.35	750.006	562.546
yojJ	BSU19430	781.096	824.626	915.28	697.984
yojI	BSU19440	1748.3	1851.19	2156.32	2106.32
yojH	BSU19450	527.929	690.701	661.918	613.426
yojG	BSU19460	2866.09	3106.4	3288.74	2826.5
yojF	BSU19470	5791.03	5750.34	6952	5058.77
yojE	BSU19480	796.934	785.018	1124.97	753.739
yozR	BSU19490	5137.71	5498.35	7074.3	7023.16
yojC	BSU19500	3871.24	3638.71	4534.47	5737.2
yojB	BSU19510	7085.62	7270.85	8593.52	10601.8
yojA	BSU19520	187.626	177.46	200.59	241.22
yodA	BSU19530	132.119	149.138	168.941	130.688
yodB	BSU19540	1097.43	1096.19	1386.67	1068.14
yodC	BSU19550	2203.64	1868.12	2364.42	2207.01
yodD	BSU19560	459.019	521.47	905.296	481.871
yodE	BSU19570	1290.57	1725.35	1918.65	1381.17
yodF	BSU19580	5997.62	7354.02	7866.85	7290.2
ctpA	BSU19590	9948.83	11675.5	13428.2	11200.7
yodH	BSU19600	3234.74	3298.43	3547.14	4406.99
yodI	BSU19610	39335.4	47052.4	53007.8	90454.6
yodJ	BSU19620	2074.6	2223.34	2972.92	2453.2
deoD	BSU19630	2906.21	3017.34	3780.43	3259.7
yodL	BSU19640	3295.64	3309.47	4071.15	2736.81
yodM	BSU19650	679.889	840.292	692.407	631.424
yozD	BSU19660	6070.82	6079.31	7235.07	6179.17
yodN	BSU19670	3982.67	4212.77	5286.2	6062.42
yozE	BSU19680	5267.83	6399.23	7199.98	6177.17
kamA	BSU19690	4512.51	5277.36	6754.81	5041.56
yodP	BSU19700	3848.66	5552.44	6290.7	3886.14
yodQ	BSU19710	2767.71	4301.15	4383.63	3201.98
yodR	BSU19720	3032.24	4470.21	4246.81	3374.18
yodS	BSU19730	2712.76	3604.55	3656.45	2783.56
yodT	BSU19740	3982.43	5591.18	5360.35	3784.96
cgeE	BSU19750	2683.93	2566.18	3248.39	3132.36
cgeD	BSU19760	3179.32	3611.76	4223.28	4259.43
cgeC	BSU19770	4287.06	2795.73	4748.22	7390.83
cgeA	BSU19780	67310.1	81859.5	81812.2	97832.1
cgeB	BSU19790	49470.5	53078.8	59566.9	83500
phy	BSU19800	260.292	169.363	268.892	194.45
yodU	BSU19810	11198.4	10830.9	13096.9	15931.6
yotN	BSU19820	396.701	366.649	483.143	483.654
yotM	BSU19830	48.6341	45.7073	81.574	86.7506
yotL	BSU19840	666.33	566.393	968.426	808.874
yotK	BSU19850	83.0376	101.628	156.881	184.318
yotJ	BSU19860	92.1675	120.203	116.612	143.086
yotI	BSU19870	134.413	253.05	155.221	195.168
yotH	BSU19880	65.7066	118.269	108.703	131.191
yotG	BSU19890	147.245	166.113	178.813	181.691
yotF	BSU19900	10.1104	68.7272	22.1728	39.9798
yotE	BSU19910	155.688	197.291	310.43	305.169
yotD	BSU19920	43.9935	46.4514	64.872	82.2067
yotC	BSU19930	117.086	154.213	164.817	143.877
yotB	BSU19940	135.967	160.488	196.821	158.257
sspC	BSU19950	966.88	797.684	1156.81	1085.21
yosZ	BSU19960	353.668	850.16	554.609	547.686
yosX	BSU19970	157.61	148.461	193.827	204.948
yosW	BSU19980	68.9607	59.2256	50.7337	54.5971
yosV	BSU19990	244.309	208.632	276.342	237.23
[truncated: 2,106 more rows]

## Sheet: Agilent_Tiling_S
Gene Name	Locus Tag	S_0.5_I	S_0.5_II	S_0.25_I	S_0.25_II
dnaA	BSU00010	7852.21	8931.62	9791.4	8709
dnaN	BSU00020	5115.72	4757.5	5067.31	5435.34
yaaA	BSU00030	7025.76	7255.34	8011.65	7043.44
recF	BSU00040	10849.2	10073.9	11189.2	6790.98
yaaB	BSU00050	9399.04	7009.56	13372.6	8812.89
gyrB	BSU00060	12035.2	12408.9	15369	13032.9
gyrA	BSU00070	8994.85	8010.44	11274.6	9181.99
yaaC	BSU00080	22.0427	14.6351	24.8412	18.9513
guaB	BSU00090	15669.8	17628.9	20212.5	15268.7
dacA	BSU00100	11614.3	8239.29	13756.2	13010.2
yaaD	BSU00110	27605	25158.1	32389.3	26967.3
yaaE	BSU00120	16487.1	15464.5	21558.8	19445.4
serS	BSU00130	5049.65	4217.69	5096.2	5323.15
dck	BSU00140	1250.33	1155.22	1507.9	1425.15
dgk	BSU00150	2919.07	2483.89	3167.83	3294.29
yaaH	BSU00160	1758.8	1308.3	1928.98	1232.06
yaaI	BSU00170	57.2621	68.1309	74.5707	87.5331
yaaJ	BSU00180	702.669	491.421	542.698	761.456
dnaX	BSU00190	6716.96	6721.15	7640	6879.57
yaaK	BSU00200	14571.2	14001.7	14122.7	16356.3
recR	BSU00210	5818.22	4212.41	6364.76	6757.55
yaaL	BSU00220	2098.13	1876.14	2672.02	2228.89
bofA	BSU00230	762.219	596.822	1293.56	933.135
csfB	BSU00240	1942.59	1552.7	3000.15	2545.8
xpaC	BSU00250	3563.29	3361.95	3122.01	3759.49
yaaN	BSU00260	4340.96	4690.69	3750.42	4353.71
yaaO	BSU00270	3921.64	4239.53	4613.67	4251.27
tmk	BSU00280	3658.29	3796.65	4030.6	4124.45
yaaQ	BSU00290	5733.77	4409.28	6196.18	5782.51
yaaR	BSU00300	7698.15	6876.52	7861.15	7795.69
holB	BSU00310	10066.3	11389.1	10789.8	10406.4
yaaT	BSU00320	14346.4	14650.4	13576.1	15230.5
yabA	BSU00330	4828.16	7728.83	4698.54	4238.95
yabB	BSU00340	3064.35	2916.14	3719.85	3406.54
yazA	BSU00350	4998	4461.98	4902.61	5073.8
yabC	BSU00360	2007.65	1584.77	2337.38	2285.43
abrB	BSU00370	23863.7	21485.3	29610	25331.7
metS	BSU00380	7224	4868.09	7719.15	6375.91
yabD	BSU00390	1872.18	1789.88	2046.59	1885.33
yabE	BSU00400	9823.72	7898.87	9421.2	9270.46
rnmV	BSU00410	2676.16	2870.64	3101.94	3346.1
ksgA	BSU00420	894.264	713.615	1097.67	972.401
yabG	BSU00430	40.1671	50.1563	80.6988	38.3925
veg	BSU00440	11871.2	9865.92	14538	15622.3
sspF	BSU00450	161.953	282.309	457.523	308.294
ispE	BSU00460	10785.2	12927.5	13351.3	10642.5
purR	BSU00470	14493	13778.2	17677.9	16068.8
yabJ	BSU00480	21957.8	17945.5	20979	23159.5
spoVG	BSU00490	32442.5	25102.1	19235	28739.1
gcaD	BSU00500	12556.2	9822.62	13854.8	11917.1
prs	BSU00510	11569.4	9493.7	11167.5	9870.47
ctc	BSU00520	5676.64	4321.38	5684.8	4892.36
spoVC	BSU00530	4779.72	5225.35	5641.92	4922.85
yabK	BSU00540	6328.18	5776.36	7495.93	6439.13
mfd	BSU00550	3535.96	2778.6	3032.99	2869.43
spoVT	BSU00560	1671.89	1390.52	1913.93	1492.62
yabM	BSU00570	544.377	509.773	687.375	668.166
yabN	BSU00580	5957.71	6018.16	6612.94	6205.78
yabO	BSU00590	8349.12	8334.09	9680.09	9453.74
yabP	BSU00600	6752.13	7601.68	9109.01	7804.23
yabQ	BSU00610	2763.13	2390.18	3529.75	3541.76
divIC	BSU00620	14125.4	12715.6	13176.5	14070.5
yabR	BSU00630	13333.4	12429.1	11947.2	14059.8
spoIIE	BSU00640	1678.88	1714.74	2816.27	1544.63
yabS	BSU00650	1883.99	1814.37	2470.64	1951.17
yabT	BSU00660	960.358	850.687	1439.57	1023.13
yacA	BSU00670	10620.9	10500	11520.4	11211.5
hprT	BSU00680	8163.43	6234.55	6172.29	7373.53
ftsH	BSU00690	23670.8	20759.6	26750	25021.5
yacB	BSU00700	3839.61	3430.9	4294.07	4083.11
yacC	BSU00710	3390.08	3309.84	3547.07	3746.33
yacD	BSU00720	3658.51	2928.2	3519.67	3434.61
cysK	BSU00730	14069.2	12450.6	13049.6	14609.6
pabB	BSU00740	4368.81	3895.65	4771.64	3561.88
pabA	BSU00750	7550.44	7273.62	8391.67	7430.57
pabC	BSU00760	5837.38	6527.64	7970.87	5649.28
sul	BSU00770	8491.61	8612.04	10999	8117.8
folB	BSU00780	9336.96	11018.7	13201.2	9071.27
folK	BSU00790	13141.3	13630.8	13747.4	11973.3
yazB	BSU00800	8639.04	8185.63	10291.8	8138.29
yacF	BSU00810	11804.5	8871.15	11282.3	11260.8
lysS	BSU00820	13365.5	14745.4	16123	14506.6
ctsR	BSU00830	4703.86	2314.86	3357.12	3644.89
mcsA	BSU00840	7080.34	6918.23	6830.77	6553.69
mcsB	BSU00850	6621.66	8276.37	9932.08	5349.16
clpC	BSU00860	11448.1	9662.93	9973.11	8864.69
radA	BSU00870	11607.4	12266.9	11408.6	9490.82
yacK	BSU00880	9270.14	9822.22	10800.5	9482.97
yacL	BSU00890	9097.14	6264.93	9319.6	6649.9
yacM	BSU00900	9152.69	9753.25	8307.01	9380.63
yacN	BSU00910	4918.66	4672.49	7433.36	4754.23
gltX	BSU00920	11397.2	10255.2	12018.4	11819.4
cysE	BSU00930	7385.77	7725.06	8217.4	6763.09
cysS	BSU00940	7607.39	6845.87	8452.2	5649.02
yazC	BSU00950	5761.99	5279.94	6073.73	4530
yacO	BSU00960	11988.1	11843.2	13355.5	9612.71
yacP	BSU00970	13537.9	14751.3	14802.6	12372.2
sigH	BSU00980	31678.2	25084	27343.8	30294.9
rpmGB	BSU00990	5232.11	4132.57	3671.22	4979.89
secE	BSU01000	9913.77	8349.49	8236.26	9572.02
nusG	BSU01010	3078.97	2006.64	3627.54	3144.01
rplK	BSU01020	52590.5	41247.6	50579.9	56302.1
rplA	BSU01030	24558.9	15777.9	21950.4	23281.5
rplJ	BSU01040	13698.5	8442.56	11246	14389.1
rplL	BSU01050	10450.1	6815.4	7402.92	8835.15
ybxB	BSU01060	9339.05	6676.63	11878.9	9695.94
rpoB	BSU01070	47112.1	40729.7	50732.5	30086.2
rpoC	BSU01080	51109.9	48515.3	68356.2	43414.6
ybxF	BSU01090	92413.6	94097.4	114850	99012.8
rpsL	BSU01100	137723	122460	137611	116748
rpsG	BSU01110	60768.2	54262.7	56712.6	44303.2
fusA	BSU01120	128974	116956	122262	98929.8
tufA	BSU01130	138880	130005	136326	122848
ybaC	BSU01140	1630.13	1695.03	2828.29	2274.44
rpsJ	BSU01150	100969	87340.1	109556	88923.8
rplC	BSU01160	115372	114412	115393	94993.8
rplD	BSU01170	98203.6	84501.1	116848	94115
rplW	BSU01180	127526	140736	151844	130282
rplB	BSU01190	94315	84056.2	114581	73368.5
rpsS	BSU01200	126056	113824	142071	111130
rplV	BSU01210	141073	124131	146528	110926
rpsC	BSU01220	88030.5	95420.3	99360.1	76218
rplP	BSU01230	85009.2	81849.9	100278	70062.1
rpmC	BSU01240	82806.4	91068.9	93091.6	65961.1
rpsQ	BSU01250	107971	86153.4	105894	84084.8
rplN	BSU01260	101648	105316	129060	104080
rplX	BSU01270	86245.6	74589.3	94681	74185.9
rplE	BSU01280	89969.7	81976	104464	75523.5
rpsN	BSU01290	69833.6	56640.6	76572.2	62212.1
rpsH	BSU01300	97631.8	82678.7	110817	64989.5
rplF	BSU01310	79986.5	72765.1	95997.9	68329.7
rplR	BSU01320	135794	114564	129820	94158.8
rpsE	BSU01330	77716.3	82452.1	90738.7	65105.2
rpmD	BSU01340	76591.5	75365.7	83494.4	56113.1
rplO	BSU01350	57984.8	61372.3	67558.7	45739.5
secY	BSU01360	88263.8	87398.3	120289	83652.4
adk	BSU01370	87121	90984.8	105896	74880
map	BSU01380	122852	116354	138340	100006
infA	BSU01390	86211	92122.1	98225.7	82394.7
rpmJ	BSU01400	25789.1	15705.7	29785.3	20508.7
rpsM	BSU01410	86408.6	79810.8	95430.4	83178.4
rpsK	BSU01420	49618.2	38404.1	52909	41990.3
rpoA	BSU01430	62044.7	58859.1	72191.7	59605.8
rplQ	BSU01440	32910.5	26247.9	35946.5	29210.8
ybxA	BSU01450	6669.77	7106.12	9548.05	6931.43
ybaE	BSU01460	8247.81	9925.01	11589.1	8773.13
ybaF	BSU01470	4074.05	4641.56	5981.14	4327.26
truA	BSU01480	11284.5	11273	14319.1	11829
rplM	BSU01490	102233	64306.2	85411.7	81044.8
rpsI	BSU01500	28681.8	22632.4	25320	29511.1
ybaJ	BSU01510	2566.73	2199.05	2257.37	2800.12
ybaK	BSU01520	186.754	105.239	159.752	137.59
cwlD	BSU01530	301.576	240.195	309.196	314.229
ybaL	BSU01540	10625.7	7778.87	9503.27	10666.4
gerD	BSU01550	324.794	406.934	364.966	330.038
kbaA	BSU01560	4498.24	3877.93	4524.34	4226.23
ybaN	BSU01570	675.536	575.493	822.627	661.476
ybaR	BSU01580	2246.54	1994.13	2655.53	2582.88
ybaS	BSU01590	870.481	663.143	896.599	859.771
ybbA	BSU01600	1228.56	1114.91	1186.08	1364.94
feuC	BSU01610	1845.76	1934.45	2208.19	1864.07
feuB	BSU01620	1079.46	1152.69	1547.38	1154.96
feuA	BSU01630	2920.09	2555.2	2816.8	3230.19
ybbB	BSU01640	2214.28	2002.81	2565.09	2437.05
ybbC	BSU01650	383.526	298.21	349.974	351.176
ybbD	BSU01660	1006.2	957.153	1116.25	843.072
ybbE	BSU01670	1267.78	1273.59	1332.08	1010.03
ybbF	BSU01680	1086.58	1057.76	1277.9	910.429
ybbH	BSU01690	1520.41	1691.78	1868.63	1844.04
ybbI	BSU01700	4468.61	4579.04	4612.3	4320.26
ybbJ	BSU01710	736.039	729.397	748.819	846.845
ybbK	BSU01720	2254.35	2309.93	2358.85	2568.11
sigW	BSU01730	21996.9	20964.4	16330.3	22717.7
ybbM	BSU01740	15846.8	12589.6	12308.4	14485.5
ybbP	BSU01750	5327.47	4668.37	4668.74	4672.57
ybbR	BSU01760	7344.46	6766.71	8586.06	7278.27
ybbT	BSU01770	6876.92	6036.1	7426.02	6810.49
glmS	BSU01780	12047.6	10116.8	12722.6	11944.4
ybbU	BSU01790	145.51	137.842	207.056	187.917
alkA	BSU01800	349.976	259.573	396.606	357.034
adaA	BSU01810	103.645	88.6608	96.3431	105.776
adaB	BSU01820	86.501	66.9099	76.4067	91.804
ndhF	BSU01830	124.721	102.752	78.7324	64.2798
ybcC	BSU01840	69.615	89.9702	58.0769	50.4824
ybcD	BSU01850	227.569	175.089	210.569	168.028
ybcF	BSU01860	108.683	69.7371	144.025	142.844
ybcH	BSU01870	187.911	105.404	175.189	173.807
ybcI	BSU01880	117.435	478.065	146.518	152.165
ybcL	BSU01890	178.512	136.148	158.05	196.688
ybcM	BSU01900	31.794	12.458	10.6356	8.48442
ybcO	BSU01910	86466.5	91077.1	62939.7	68624.8
ybcP	BSU01920	16939	16506.7	12296.3	12653.8
ybcS	BSU01930	12088.4	12260.7	7632.52	7527.13
ybcT	BSU01940	9954.23	6597.53	6757.82	7165.61
ybdA	BSU01950	16691.3	15645.8	12409	11710.3
ybdB	BSU01960	7937.83	7609.77	6394.95	6161.04
ybdD	BSU01970	3198.88	2117.96	2356.04	2620.49
ybdE	BSU01980	4831.24	3589.06	3159.07	3385.53
ybdG	BSU01990	1770.07	1850.71	1514.67	1600.47
ybdJ	BSU02000	1822.72	1772.06	1658.87	1431.96
ybdK	BSU02010	2452.87	2300.67	1901.4	2202.8
ybdL	BSU02020	4281.02	4232.39	3798.8	4306.58
ybdM	BSU02030	663.592	603.397	494.872	787.153
ybdN	BSU02040	7984.15	8391.41	5493.23	7405.45
ybdO	BSU02050	11932.6	9228.3	9930.57	13517.1
ybxG	BSU02060	2485.78	2260.66	3043.91	3225.06
csgA	BSU02070	250.075	157.883	212.188	204.818
ybxH	BSU02080	137.507	81.9081	83.4399	89.4012
ybxI	BSU02090	504.63	348.16	383.267	423.325
cypC	BSU02100	153.13	83.0957	95.5354	91.0512
ybyB	BSU02110	1019.93	837.688	755.654	808.521
ybeC	BSU02120	3655.43	3629.05	4591.12	4357.75
glpQ	BSU02130	427.173	367.345	423.78	395.408
glpT	BSU02140	416.201	291.851	486.894	479.868
ybeF	BSU02150	33.2423	37.4684	36.2456	44.7071
ybfA	BSU02160	964.514	935.509	907.947	1190.24
ybfB	BSU02170	358.388	390.972	368.929	333.29
ybfE	BSU02180	1250.63	1197.1	1341.72	1658.45
ybfF	BSU02190	1071.18	445.289	1010.98	896.143
ybfG	BSU02200	883.653	545.661	879.815	570.905
ybfH	BSU02210	491.862	423.356	550.542	479.562
ybfI	BSU02220	1300.97	1218.56	1190.68	1097.64
purT	BSU02230	5130.8	5126.12	4831.54	4783.23
mpr	BSU02240	11564.5	6982.03	8520.66	7485.02
ybfJ	BSU02250	918.156	631.48	733.159	785.699
ybfK	BSU02260	4037.38	4476.72	4661.47	4934.3
pssA	BSU02270	6771.67	6772.13	8682.06	7602.31
ybfM	BSU02280	2562.5	2290.88	3340.91	2895.37
psd	BSU02290	2467.77	2355.17	2622.28	2703.67
ybfN	BSU02300	81.6882	62.2114	70.4445	68.6309
ybfO	BSU02310	3472.49	3301.49	2151.28	2774.05
ybfP	BSU02320	2600.58	2870.38	1900.69	1904.14
ybfQ	BSU02330	8238.75	7641.48	6686.48	8303.22
gltP	BSU02340	471.44	365.906	372.116	405.224
gamP	BSU02350	2322.15	2036.06	2356.61	2585
gamA	BSU02360	4289.27	3774.34	5094.5	4273.45
ybgA	BSU02370	1423.54	1443.89	1677.19	1774.56
ybgB	BSU02380	768.656	823.691	782.128	743.464
ybgE	BSU02390	2121.63	1782.73	2370.89	2253.78
ybgF	BSU02400	1632.82	1628.67	1379.8	1422.43
ybgG	BSU02410	2041.56	2084.08	2424.57	2299.42
ybgH	BSU02420	21.6299	36.181	29.4211	29.9914
ybgJ	BSU02430	13.2031	13.5244	11.8721	15.0138
ycbA	BSU02440	389.133	255.81	461.033	274.902
ycbB	BSU02450	471.292	405.378	431.221	478.449
ycbC	BSU02460	117.081	96.9818	155.58	133.059
ycbD	BSU02470	98.7116	123.211	100.734	119.955
ycbE	BSU02480	55.0594	39.6477	57.5652	50.9595
ycbF	BSU02490	80.0754	76.8315	91.3069	68.258
ycbG	BSU02500	2754.31	2183.07	2417.59	2806.38
ycbH	BSU02510	231.275	271.632	281.893	216.277
ycbJ	BSU02520	5309.83	7304.41	5110.84	5530.79
yczA	BSU02530	550.513	334.657	484.058	509.906
ycbK	BSU02540	568.91	531.019	579.213	601.468
ycbL	BSU02550	869.2	975.392	1009.81	942.744
ycbM	BSU02560	1531.53	1341.26	1887.48	1485.26
ycbN	BSU02570	690.735	627.476	1269.51	923.788
ycbO	BSU02580	1589.04	1576.13	1794.5	1617.76
ycbP	BSU02590	489.625	380.874	364.342	407.219
cwlJ	BSU02600	1025.85	934.634	1014.96	848.718
ycbR	BSU02610	426.777	412.865	414.824	429.617
phoD	BSU02620	60.0806	56.6461	66.4949	57.702
tatAD	BSU02630	27.9938	44.1425	36.8842	29.4363
tatCD	BSU02640	35.0471	39.9706	41.5489	46.5672
pcp	BSU02650	2532.02	2789.55	2344.56	2624.58
ycbU	BSU02660	1129.4	1213.84	1064.06	1097.13
lmrB	BSU02670	2235.69	2041.26	2856.91	2237.19
lmrA	BSU02680	2379.52	2254.6	2621.38	2328.26
yccC	BSU02690	315.436	259.772	251.69	267.982
lip	BSU02700	39282.2	40018.8	32473.9	39145.2
yczC	BSU02710	1969.36	1865.22	1434.35	1293.25
yccF	BSU02720	3370.44	2767.42	2848.17	2987.58
yccG	BSU02730	1013.23	671.719	921.14	1014.46
yccH	BSU02740	956.211	851.856	1044.99	1023.59
natA	BSU02750	787.657	757.777	837.547	696.714
natB	BSU02760	890.434	768.081	903.18	827.197
yccK	BSU02770	1433.88	1126.72	1598.47	1435.32
ycdA	BSU02780	16667.9	15461.1	12511.1	12224.4
ycdB	BSU02790	680.051	572.601	576.943	566.499
ycdC	BSU02800	1113.5	930.687	1095.08	917.852
ycdD	BSU02810	1201.06	1024.9	1045.96	1186.92
rapJ	BSU02820	4463.07	3623.2	3969.76	4903.11
ycdF	BSU02830	103.444	142.944	181.888	100.422
ycdG	BSU02840	142.296	164.084	183.631	157.373
ycdH	BSU02850	67393.5	46969.3	53254	65192.7
ycdI	BSU02860	12613.1	9776.12	14415.6	13041.7
yceA	BSU02870	11795.1	10737.2	11909.6	11714
yceB	BSU02880	408.348	410.662	420.1	362.304
yceC	BSU02890	30525.5	30823.8	30264.9	27521.7
yceD	BSU02900	20476.6	18409.1	19080.2	20324.5
yceE	BSU02910	33323.6	33728.1	34953.6	30125.3
yceF	BSU02920	38500.9	39498.4	38273.1	32386
yceG	BSU02930	12677.6	12335.9	12516.5	11532.7
yceH	BSU02940	10292.6	8157.63	9199.96	9978.04
yceI	BSU02950	3022.88	2790.7	2890.82	2941.31
yceJ	BSU02960	81.6271	67.9441	118.96	121.028
yceK	BSU02970	7581.05	5438.34	6427.12	5867.77
opuAA	BSU02980	15225.5	12866.2	17000	13662
opuAB	BSU02990	13957.4	12568.6	15189.2	12633.4
opuAC	BSU03000	12599.1	11989.4	13603.1	11996.4
amhX	BSU03010	5491.43	5428.25	5724.87	6560.21
ycgA	BSU03020	728.123	639.844	873.957	794.522
ycgB	BSU03030	649.014	637.71	663.654	694.303
amyE	BSU03040	94.4745	91.5905	81.7893	65.0502
ldh	BSU03050	479.286	146.8	192.55	186.626
lctP	BSU03060	226.703	68.3056	89.0456	64.9583
mdr	BSU03070	3944.81	3864.01	4023.94	3804.66
ycgE	BSU03080	1128.4	1252.34	1300.08	1259.48
ycgF	BSU03090	805.32	630.472	1149.14	936.137
ycgG	BSU03100	428.53	261.524	550.87	425.05
ycgH	BSU03110	159.093	147.651	122.229	118.635
ycgI	BSU03120	11.7353	8.29712	10.6756	9.50028
nadE	BSU03130	3953.3	3615.98	4055.48	4768.23
tmrB	BSU03140	1075.76	929.988	1062.37	1125.14
aroK	BSU03150	552.702	337.979	568.802	602.049
ycgJ	BSU03160	487.903	472.123	441.332	423.886
ycgK	BSU03170	1014.71	1086.72	1042.54	1065.27
cah	BSU03180	1054.77	771.951	1161.12	1129.56
ycgL	BSU03190	1551.82	1460.77	1789.47	1448.47
ycgM	BSU03200	1793.21	1659.61	1782.38	1552.43
ycgN	BSU03210	812.746	708.437	887.28	787.544
ycgO	BSU03220	3310.56	2880.88	3664.57	3634.54
ycgP	BSU03230	1336.36	1149.06	1273.98	1606.43
ycgQ	BSU03240	2688.43	2189.41	2560.97	2572.21
ycgR	BSU03250	1581.9	1721.05	1896.86	1587.6
ycgS	BSU03260	1011.17	1004.26	751.391	963.24
ycgT	BSU03270	7622.86	8362.87	9699.02	7850.32
nasF	BSU03280	3055.54	2783.63	3016.58	3700.15
nasE	BSU03290	2961.97	2915.08	3208.28	2801.9
nasD	BSU03300	2104	1459.72	2003.94	1737.45
nasC	BSU03310	139.7	144.102	173.817	124.542
nasB	BSU03320	143.745	170.934	145.68	153.88
nasA	BSU03330	141.633	103.173	128.788	132.894
yciA	BSU03340	15876	15249.2	7839.98	9970.77
yciB	BSU03350	23573.6	26293.2	11880.7	16340.5
yciC	BSU03360	82876.4	72695.7	47571.5	61886
yckA	BSU03370	654.527	776.37	461.494	742.79
yckB	BSU03380	3744.79	3480.03	2729.27	2855.19
yckC	BSU03390	454.484	320.814	532.447	490.722
yckD	BSU03400	262.911	218.781	206.795	190.964
yckE	BSU03410	287.923	302.996	216.649	266.109
nin	BSU03420	13836.7	14699.9	9521.6	8834.93
nucA	BSU03430	16806.6	16201.2	11508.3	10868.5
tlpC	BSU03440	1053.64	1140.46	1326.06	1367.36
hxlB	BSU03450	2101.99	2128.09	2135.5	2232.3
hxlA	BSU03460	2004.57	2158.78	2090.13	1963.95
hxlR	BSU03470	2266.95	1671.76	1799.3	1815.41
srfAA	BSU03480	173771	146930	149881	134709
srfAB	BSU03490	175600	192094	167187	155667
comS	BSU03500	220721	201252	184505	190556
srfAC	BSU03510	117821	118961	120537	102894
srfAD	BSU03520	32901.9	30891.3	42100.7	30775.6
ycxA	BSU03530	6336.66	5824.92	6249.01	5738.39
ycxB	BSU03540	1033.21	740.095	888.208	1456.03
ycxC	BSU03550	132.879	131.025	171.654	140.126
ycxD	BSU03560	320.369	343.207	342.77	336.166
sfp	BSU03570	1735.88	1738.66	1872.18	1795.46
yczE	BSU03580	1211.34	1132.48	1539.1	1270.44
yckI	BSU03590	822.335	486.715	948.105	819.671
yckJ	BSU03600	1241.69	1075.65	1280.36	1050.61
yckK	BSU03610	2052.73	1677.02	2317.19	1981.21
yclA	BSU03620	242.498	211.91	245.17	275.028
yclB	BSU03630	68.9685	68.1054	84.5305	69.7823
yclC	BSU03640	120.325	131.579	156.734	133.915
yclD	BSU03650	68.6961	82.6645	67.3477	60.7532
yclE	BSU03660	378.332	371.994	355.615	391.303
yclF	BSU03670	387.283	318.532	457.035	369.15
yclG	BSU03680	94.8703	80.9966	80.6386	75.3701
yczF	BSU03690	184.076	165.149	183.25	190.077
gerKA	BSU03700	232.585	175.035	251.745	165.367
gerKC	BSU03710	178.35	157.632	213.146	186.088
gerKB	BSU03720	257.34	215.883	308.887	225.662
yclH	BSU03730	55.7614	71.9145	78.621	76.507
yclI	BSU03740	28.2618	20.984	33.8491	31.8338
yclJ	BSU03750	2222.63	2287.26	2489.42	2049.94
yclK	BSU03760	2358.64	2316.09	2397.57	2194.42
rapC	BSU03770	21679.1	20352.4	18791.6	20099.5
phrC	BSU03780	5378.61	3732.51	3741.71	3801.65
yclM	BSU03790	6087.43	3449.98	4569.78	6518.42
yclN	BSU03800	4723.26	4735.65	6102.66	4673.34
yclO	BSU03810	11693.4	11561.7	12539	9417.72
yclP	BSU03820	15675.7	11746.1	17296.2	13864.6
yclQ	BSU03830	12378.5	9635.29	12709.9	11747.1
ycnB	BSU03840	1002.33	776.38	1114.17	932.086
ycnC	BSU03850	3960.26	4600.1	4125.45	4097.91
ycnD	BSU03860	3050.56	2558.09	2686.55	2980.87
ycnE	BSU03870	4115.87	3379.61	3656.36	3835.91
yczG	BSU03880	1117.29	769.432	852.285	1150.14
gabR	BSU03890	542.31	610.743	643.931	586.253
gabT	BSU03900	132.838	151.883	161.557	130.725
gabD	BSU03910	1563.67	1014.04	934.708	1518.66
glcU	BSU03920	248.566	169.235	234.493	131.256
gdh	BSU03930	697.786	600.566	553.368	328.8
ycnI	BSU03940	2246.3	2087.77	2747.88	2907.51
ycnJ	BSU03950	4240.7	3982.19	5050.9	4304.12
ycnK	BSU03960	6390.45	6220.31	6463.99	7135.75
ycnL	BSU03970	798.847	637.07	703.626	838.077
mtlA	BSU03980	366.841	310.686	280.976	485.362
mtlD	BSU03990	823.647	740.502	778.547	659.43
ycsA	BSU04000	1271.06	1291.75	1381.22	1380.64
sipU	BSU04010	1848.47	1632.17	1935.28	2065.18
yczH	BSU04020	1968.74	1981.68	1881.78	2011.22
ycsD	BSU04030	674.257	612.018	632.745	783.776
ycsE	BSU04040	2725.28	2127.62	2725.86	2343.58
ycsF	BSU04050	2751.65	3208.01	3076.08	2790.64
ycsG	BSU04060	2828.31	2411.28	3760.53	2532.72
ycsI	BSU04070	1555.81	1582.16	2198.96	1633.69
kipI	BSU04080	1013.95	1111.16	2172.22	1496.98
kipA	BSU04090	2287.97	2493.35	3254.23	2365.4
kipR	BSU04100	2194.03	1902.24	2830.57	2140.65
ycsK	BSU04110	2783.82	2623.44	3692.29	3008.27
yczI	BSU04120	10212.2	7841.29	8690.5	9823.58
yczJ	BSU04130	5062.71	4581.04	4975.68	4879.51
pbpC	BSU04140	9377.67	8368.87	10470.8	9684.13
ycsN	BSU04150	5699.01	5311.64	5713.96	5413.41
mtlR	BSU04160	1430.02	1521.03	1669.91	1642.96
ydaB	BSU04170	254.452	228.571	196.432	218.552
ydaC	BSU04180	39.4572	56.8777	35.2182	48.2629
ydaD	BSU04190	13.7082	51.333	31.4245	26.3719
ydaE	BSU04200	20.2423	28.3751	13.0656	9.47427
ydaF	BSU04210	7731.48	7942.62	5945.58	6614.46
ydaG	BSU04220	5322.15	6071.72	4457.84	4729.43
ydaH	BSU04230	1494.53	1511.76	1503.98	1500.07
ydzA	BSU04240	861.453	575.755	846.718	883.651
lrpC	BSU04250	1392.36	1313.06	1621.72	1362.68
topB	BSU04260	2963.19	2867.48	3792.54	3195.48
ydaJ	BSU04270	194.333	212.395	214.834	253.6
ydaK	BSU04280	220.901	232.809	270.039	231.478
ydaL	BSU04290	208.862	205.606	259.704	220.464
ydaM	BSU04300	250.818	271.417	266.704	191.415
ydaN	BSU04310	167.273	127.53	127.849	144.166
ydaO	BSU04320	401.537	305.298	565.431	481.701
mutT	BSU04330	182.643	236.663	242.818	294.618
ydaP	BSU04340	216.115	215.804	234.143	210.838
ydaQ	BSU04350	60.7528	52.3679	182.158	49.0866
mntH	BSU04360	3136.19	2690.17	3349.63	3061.6
ydaS	BSU04370	82.631	100.415	79.5164	59.3714
ydaT	BSU04380	78.6198	64.1229	83.3846	77.3399
ydbA	BSU04390	916.024	800.994	821.625	981.572
gsiB	BSU04400	253.908	245.519	190.36	209.405
ydbB	BSU04410	1947.48	1770.3	1826.34	2194.93
ydbC	BSU04420	2154.68	1827.81	1789.52	2334.6
ydbD	BSU04430	487.157	470.038	491.184	496.862
dctB	BSU04440	885.315	695.923	815.562	813.837
dctS	BSU04450	1631.93	2048.62	1988.42	1643.06
dctR	BSU04460	1020.35	1069.27	1339.05	924.135
dctP	BSU04470	607.196	672.522	526.663	627.507
ydbI	BSU04480	2524.44	2241.48	3136.57	2692.99
ydbJ	BSU04490	2173.33	1857.28	2632.44	2433.55
ydbK	BSU04500	1412.19	1350.26	1581.27	1403.18
ydbL	BSU04510	652.316	417.267	636.329	606.024
ydbM	BSU04520	3073.58	3836.86	3730.47	3188.72
ydbN	BSU04530	7421.18	7027.61	6032.31	7343.64
ydbO	BSU04540	8040.36	9128.77	7729.75	7583.95
ydbP	BSU04550	1052.99	784.63	792.886	1124.91
ddl	BSU04560	5284.91	4425.94	5453.07	5410.37
murF	BSU04570	4671.78	4308.93	5973.88	4256.79
ydbR	BSU04580	19617.6	17435.7	18612.2	18671
ydbS	BSU04590	10903.6	10742.9	10195.5	10648.9
ydbT	BSU04600	3395.99	4660.13	3011.36	3389.93
ydcA	BSU04610	804.057	652.983	808.975	807.396
acpS	BSU04620	2547.78	2862.32	2853.81	2457.29
ydcC	BSU04630	4763.54	4660.94	7688.57	5523.82
alr	BSU04640	3878.08	3180.68	4050.18	3394.63
ydcD	BSU04650	36427	34000.2	37631.1	40127.4
ydcE	BSU04660	54305.6	48118.8	50305.3	55151.1
rsbR	BSU04670	8808.57	8810.9	9212.57	8658.47
rsbS	BSU04680	10110.4	10229.7	11282.7	10113.1
rsbT	BSU04690	12088.8	11838.6	13688.3	10786.8
rsbU	BSU04700	7651.32	9160.37	9222.1	7476.27
rsbV	BSU04710	13213.8	13454.1	15552.3	10968.7
rsbW	BSU04720	9099.73	9621.61	11680.2	8150.6
sigB	BSU04730	8707.7	10164.6	10180.5	8516.64
rsbX	BSU04740	11951.8	12857.7	12459.6	13223.1
ydcF	BSU04750	555.952	524.186	522.07	545.319
ydcG	BSU04760	810.579	647.63	673.026	846.94
ydcH	BSU04770	175.758	165.67	179.834	214.136
ydcI	BSU04780	1597.02	1392.43	1688.82	1558.54
ydcK	BSU04790	3529.7	3934.7	3584.52	4142.66
ydcL	BSU04800	1017.53	603.257	831.904	1116.68
ydcM	BSU04810	1638.61	676.611	1269.91	1429.87
ydcN	BSU04820	2585.72	2321.93	2042.4	2879.9
sacV	BSU04830	470.716	511.556	343.319	316.628
ydcO	BSU04840	168.724	126.582	65.7685	87.8498
ydcP	BSU04850	310.856	320.208	189.497	193.251
ydcQ	BSU04860	186.614	181.727	62.7609	89.7867
ydcR	BSU04870	179.686	104.819	80.7213	70.3353
ydcS	BSU04880	53.8836	32.6019	28.9982	26.6638
ydcT	BSU04890	204.042	165.436	82.7872	97.4807
yddA	BSU04900	134.689	133.028	81.8322	63.9933
yddB	BSU04910	299.692	282.606	119.33	128.418
yddC	BSU04920	402.74	367.951	148.494	150.573
yddD	BSU04930	16.87	21.6371	11.6422	10.6482
yddE	BSU04940	100.283	121.553	49.3116	40.7086
yddF	BSU04950	109.433	32.6541	20.6814	10.552
yddG	BSU04960	96.3314	35.6712	22.0722	13.3142
yddH	BSU04970	128.648	90.2024	59.9363	60.2474
yddI	BSU04980	25.2167	16.8451	19.4917	12.6349
yddJ	BSU04990	3320.98	2177.97	2351.49	3300.89
yddK	BSU05000	894.672	596.739	765.251	1081.23
rapI	BSU05010	381.856	245.167	312.495	454.707
phrI	BSU05020	5982.99	5035.54	6970.19	5920.34
yddM	BSU05030	394.131	228.276	587.486	456.298
yddN	BSU05040	136.898	105.202	161.747	152.262
lrpA	BSU05050	543.166	418.757	548.077	692.791
lrpB	BSU05060	151.252	150.685	161.195	218.341
yddQ	BSU05070	433.705	341.45	510.821	514.355
yddR	BSU05080	76.7695	32.5945	49.1083	195.123
yddS	BSU05090	397.379	324.839	375.39	373.853
yddT	BSU05100	331.564	248.43	322.962	360.679
ydeA	BSU05110	879.771	1046.31	1050.83	1113.74
cspC	BSU05120	2101.89	1353.4	1617.24	1873.86
ydeB	BSU05130	1692.6	1758.15	1861.7	1800.28
ydzE	BSU05140	432.48	432.492	443.692	529.453
ydeC	BSU05150	335.058	202.574	311.376	346.077
ydeD	BSU05160	92.6323	62.3673	89.9726	76.3381
ydeE	BSU05170	853.165	816.524	714.432	769.881
ydeF	BSU05180	411.877	602.7	623.957	615.472
ydeG	BSU05190	229.455	146.365	228.581	184.038
ydeH	BSU05200	4616.66	3241.62	4810.83	5209.35
ydeI	BSU05210	611.224	426.189	586.809	735.385
ydeJ	BSU05220	1900.8	1797.81	1708.9	1941.32
ydeK	BSU05230	115.855	93.9688	126.406	128.594
ydeL	BSU05240	517.205	384.941	411.086	419.884
ydeM	BSU05250	1968.35	1618.05	2196.79	2028.5
ydeN	BSU05260	1083.4	1135.74	1031.6	1215.89
ydzF	BSU05270	745.853	705.78	647.804	733.63
ydeO	BSU05280	4112.4	2804.8	3556.58	4243.54
ydeP	BSU05290	1256.8	1150.09	1268.06	1420.8
ydeQ	BSU05300	185.474	139.742	176.886	142.606
ydeR	BSU05310	54.7236	46.0599	51.248	62.6714
ydeS	BSU05320	1689.66	1596.07	1684.23	2052.22
ydeT	BSU05330	946.327	623.125	859.472	717.16
ydfA	BSU05340	389.716	377.661	473.683	483.871
ydfB	BSU05350	254.087	176.921	206.29	231.083
ydfC	BSU05360	12.6987	21.072	11.0722	15.4604
ydfD	BSU05370	178.242	163.093	181.876	178.536
ydfE	BSU05380	174.726	154.438	181.636	214.346
ydfF	BSU05390	3117.54	2758.71	2455.63	2410.05
ydfG	BSU05400	913.499	668.018	783.404	887.974
ydfH	BSU05410	1180.44	1132.72	1295.94	1290.72
ydfI	BSU05420	838.395	713.57	744.473	862.064
ydfJ	BSU05430	36.3287	28.1878	34.885	27.5352
nap	BSU05440	2968.86	2908.64	2700.15	3303.77
ydfK	BSU05450	102.893	115.194	124.872	114.098
ydfL	BSU05460	955.599	723.372	889.071	1052.41
ydfM	BSU05470	388.138	370.803	412.565	402.715
ydfN	BSU05480	1096.45	1116.92	1254.19	1325.13
ydfO	BSU05490	1061.77	971.885	1244.42	1143.72
ydfP	BSU05500	307.734	189.933	315.186	330.17
ydfQ	BSU05510	31.7869	21.9302	33.1503	39.7733
ydzH	BSU05520	32.801	27.619	34.4106	32.9589
ydfR	BSU05530	167.542	117.007	188.805	120.919
ydfS	BSU05540	238.695	153.109	148.25	141.457
cotP	BSU05550	49.0093	19.9059	61.5283	41.7631
ydgA	BSU05560	14.2003	8.76719	26.6088	15.7482
ydgB	BSU05570	77.4033	58.9158	115.777	77.2515
ydgC	BSU05580	7025	5332.17	4604.43	5212.65
ydgD	BSU05590	6704.66	6102.76	5359.92	6298.17
ydgE	BSU05600	2830.25	2885.06	2371.79	2369.46
expZ	BSU05610	626.777	560.378	788.546	579.402
ydgF	BSU05620	1177	728.101	1127.46	1124.87
dinB	BSU05630	2839.38	2446.54	1930.23	2668.77
ydgG	BSU05640	344.42	249.643	372.002	338.72
ydgH	BSU05650	347.725	239.578	439.918	387.845
ydgI	BSU05660	666.212	634.323	606.7	661.262
ydgJ	BSU05670	679.334	762.679	721.112	762.197
ydgK	BSU05680	587.513	602.801	689.498	699.596
ydhB	BSU05690	358.322	287.312	340.197	343.291
ydhC	BSU05700	1688.48	1307.54	1383.16	1879.1
ydhD	BSU05710	472.01	355.575	582.567	475.557
ydhE	BSU05720	499.713	381.641	497.575	529.512
ydhF	BSU05730	127.387	68.2096	127.588	98.7304
phoB	BSU05740	203.109	146.059	285.663	184.803
ydhG	BSU05750	1604.84	1431.88	1398.57	1527.09
ydhH	BSU05760	735.742	469.01	683.455	853.249
ydhI	BSU05770	750.244	590.746	781.174	909.416
ydhJ	BSU05780	911.217	882.79	895.825	949.906
ydhK	BSU05790	398.91	384.389	371.021	351.315
ydhL	BSU05800	16.4762	20.802	27.584	27.7018
ydhM	BSU05810	353.564	402.845	406.888	363.404
ydhN	BSU05820	47.9363	53.8185	63.6818	52.746
ydhO	BSU05830	118.516	119.938	190.627	102.988
ydhP	BSU05840	232.942	210.832	275.621	192.814
ydhQ	BSU05850	803.695	885.208	823.57	917.786
ydhR	BSU05860	687.753	634.641	761.334	636.257
ydhS	BSU05870	682.972	728.247	889.441	624.115
ydhT	BSU05880	403.631	626.865	543.769	459.859
ydhU	BSU05890	124.511	159.041	159.641	96.3128
thiL	BSU05900	3088.84	3160.98	3733.12	2976.36
ydiB	BSU05910	4002.27	3655.88	4543.57	3260.4
ydiC	BSU05920	5247.88	4886.73	5883.88	4730.53
ydiD	BSU05930	4804.42	4763.31	3919.22	4436.95
gcp	BSU05940	3711.42	4268.17	4379.95	4157.4
ydiF	BSU05950	2281.09	1793.77	2086.42	2027.97
ydiG	BSU05960	5261.47	5261.2	5011.12	4300.02
ydiH	BSU05970	3503.04	2335.35	3058.52	3478.91
tatAY	BSU05980	3987.41	2690.42	3304.94	3857.68
tatCY	BSU05990	3854.54	3066.07	3311.18	3863.85
ydiK	BSU06000	1996.16	1284.15	1072.94	1548.74
ydiL	BSU06010	3694.91	3038.79	3616.03	4002.47
groES	BSU06020	52480.2	43196.1	41540.8	41614.6
groEL	BSU06030	30213.2	23833.1	25009.9	23922.4
ydiM	BSU06040	2217.2	2511.04	2173.94	2010.15
ydiN	BSU06050	1056	655.365	956.683	746.536
ydiO	BSU06060	4323.09	2248.16	3643.16	2341.42
ydiP	BSU06070	4494.59	3839.89	4002.9	4078.21
ydiQ	BSU06080	159.516	167.373	119.065	179.031
ydiR	BSU06090	5955.74	5204.78	5815.78	6210.71
ydiS	BSU06100	4439.15	3807.11	4492.12	4782.57
ydjA	BSU06110	1636.56	1291.98	2036.5	1790.55
ydjB	BSU06120	319.82	194.056	278.543	313.716
ydjC	BSU06130	432.461	448.255	427.189	556.011
gutR	BSU06140	1558.59	1694.63	1812.72	1627.83
gutB	BSU06150	362.376	177.311	216.166	205.394
gutP	BSU06160	227.728	138.513	170.546	232.052
ydjE	BSU06170	6263.8	5713.53	5937.83	6561.66
pspA	BSU06180	18343.1	17096.7	16796	17651.7
ydjG	BSU06190	16499.6	17767.7	16854.4	17013.9
ydjH	BSU06200	16297.6	18130.9	18434	19071.1
ydjI	BSU06210	7433.41	5106.23	6628.66	7984.71
ydjJ	BSU06220	19.6098	9.60633	11.119	10.3725
ydjK	BSU06230	17.5578	32.0226	34.8986	38.303
ydjL	BSU06240	16074.7	12439.1	15573.4	16532.4
ydjM	BSU06250	3578.27	3696	3546.59	4286.3
ydjN	BSU06260	2543.17	2467.37	2604.74	2728.7
ydjO	BSU06270	12823.1	10745.3	13080	13383.1
ydjP	BSU06280	6480.39	5695.51	5753.11	5608.87
yeaA	BSU06290	10061.7	10659.7	9960.34	9108.26
cotA	BSU06300	755.457	707.756	838.697	667.414
gabP	BSU06310	13297.2	11117.5	12657.5	11492.4
yeaB	BSU06320	518.116	411.323	545.748	604.587
yeaC	BSU06330	1070.71	857.885	1293.64	1048.85
yeaD	BSU06340	2381.5	2474.19	3303.31	1808.94
yebA	BSU06350	1683.65	2049.82	1924.14	1649.9
guaA	BSU06360	9653.69	10437	12290.2	9409
pbuG	BSU06370	4192.92	3434.06	5215.29	5111.63
yebC	BSU06380	1019.91	1027.77	1136.99	1095.41
yebD	BSU06390	126.832	99.218	112.824	151.769
yebE	BSU06400	131.951	105.16	165.522	167.835
yebG	BSU06410	359.62	253.831	368.596	374.588
purE	BSU06420	23423.1	24571.7	30852.7	22909.2
purK	BSU06430	29359	31021.4	36723.4	36544
purB	BSU06440	27831.4	27180.2	36354	26263.1
purC	BSU06450	33836.1	34760.9	50745.9	29880.9
purS	BSU06460	33460.4	30374.2	43609.4	32269.6
purQ	BSU06470	41252.8	42484.3	51482.4	44350.2
purL	BSU06480	39437.2	38338.6	47607.1	38490.1
purF	BSU06490	23757.9	24106.1	34649.8	24495.8
purM	BSU06500	21429.7	23077.1	34346.2	21534
purN	BSU06510	20011.1	17067.6	31600	20481.2
purH	BSU06520	25025	24124.7	36060.5	25290.9
purD	BSU06530	13740.2	13073.9	20075.5	16018.8
yezC	BSU06540	1522.5	1427.17	1586.03	1530.97
yecA	BSU06550	575.241	544.976	759.684	581.523
yerA	BSU06560	1569.24	929.626	1187.69	1429.1
yerB	BSU06570	18862.3	14741.8	17749.7	19426.4
yerC	BSU06580	267.288	201.194	294.776	300.281
yerD	BSU06590	43.649	62.5697	56.2453	76.8438
pcrB	BSU06600	7186.2	6674.32	7864.23	5770.45
pcrA	BSU06610	3376.3	3676.08	5207.81	3903.88
ligA	BSU06620	8587.55	8505.32	8513.22	9065.99
yerH	BSU06630	4168.32	3576.84	4209.16	4151.56
yerI	BSU06640	13734.1	13775.4	10922.3	14040.2
sapB	BSU06650	1128.91	1284.29	1166.97	1267.66
opuE	BSU06660	2245.13	1724.04	2319.94	2450.13
gatC	BSU06670	25887.9	23103.6	28823.6	24853.3
gatA	BSU06680	23159.8	24583	28583.6	23828.5
gatB	BSU06690	12197.9	11703.7	12291.5	11674.6
yerO	BSU06700	1254.18	1152.52	1435.82	1445.29
yerP	BSU06710	14724.2	14097.8	13679.6	13923.1
yerQ	BSU06720	4406.63	4279.39	4955.36	5327.89
yefA	BSU06730	959.634	883.339	1206.85	981.757
yefB	BSU06740	116.988	145.408	134.65	128.18
yefC	BSU06750	535.292	503.359	727.361	576.216
yeeA	BSU06760	318.075	210.824	400.071	374.913
yeeB	BSU06770	1013.23	809.237	1067.95	975.195
yeeC	BSU06780	1656.16	1387.99	1840.8	1927.09
yeeD	BSU06790	449.394	362.496	337.581	433.817
yezA	BSU06800	255.333	213.413	229.881	294.355
yeeF	BSU06810	4919.87	4978.05	3971.81	4352.44
yeeG	BSU06820	159.61	198.152	91.1803	148.104
rapH	BSU06830	14006	13987.2	9150.63	13398.5
yeeI	BSU06840	5600.88	4581.85	4474.6	4997.62
yeeK	BSU06850	559.475	443.71	565.998	471.341
yezE	BSU06860	11730.3	11510.7	10978.6	12380
yesE	BSU06870	470.625	532.968	466.465	498.262
yesF	BSU06880	237.952	237.888	245.696	269.578
cotJA	BSU06890	10820.5	8806.57	12529	8227.63
cotJB	BSU06900	5911.52	4599.46	7306.86	4456.06
cotJC	BSU06910	6093.28	5624.96	7448	4839.37
yesJ	BSU06920	5706.57	4238.38	6057.86	5407.64
yesK	BSU06930	382.454	281.806	544.683	355.513
yesL	BSU06940	133.548	127.225	83.5395	127.992
yesM	BSU06950	209.181	258.116	227.873	199.72
yesN	BSU06960	95.2389	98.9488	88.7752	87.6325
yesO	BSU06970	45.079	60.9052	75.4915	47.1878
yesP	BSU06980	41.9101	24.4034	36.9428	37.5665
yesQ	BSU06990	46.554	32.6657	42.9278	44.6962
yesR	BSU07000	157.519	145.333	180.414	155.38
yesS	BSU07010	130.358	147.116	158.894	130.794
yesT	BSU07020	49.0266	52.4032	87.7293	52.2413
yesU	BSU07030	51.7131	68.4145	63.0541	54.4535
yesV	BSU07040	25.6482	24.4287	27.3833	47.4486
yesW	BSU07050	13.3504	12.8012	26.2999	9.82131
yesX	BSU07060	31.6273	62.9816	55.5341	50.3548
yesY	BSU07070	72.4578	83.4419	109.904	84.0082
yesZ	BSU07080	39.7908	74.7807	44.3276	61.411
yetA	BSU07090	89.6114	75.142	90.5083	87.4239
lplA	BSU07100	27.1819	25.6734	40.2985	24.1773
lplB	BSU07110	36.8383	52.9797	56.1711	43.2818
lplC	BSU07120	103.993	157.708	182.397	103.62
lplD	BSU07130	303.674	311.2	349.408	275.221
yetF	BSU07140	412.754	435.219	445.964	363.91
yetG	BSU07150	16656.4	13743.2	14331.6	17893.1
yetH	BSU07160	2656.01	2480.61	2896.16	2986.69
yetI	BSU07170	1613.68	1220.16	1422.01	1624.69
yezB	BSU07180	693.31	652.662	819.493	869.058
yezD	BSU07190	309.291	325.742	310.514	293.621
yetJ	BSU07200	9226.95	8525.94	10505.5	10175.2
yetK	BSU07210	4873.48	4398.81	5694.73	5328.31
yetL	BSU07220	405.575	447.012	373.051	408.114
yetM	BSU07230	720.214	303.169	504.051	220.868
yetN	BSU07240	580.038	457.019	567.095	541.397
yetO	BSU07250	111.453	123.133	167.79	95.2358
yfnI	BSU07260	5720.56	4057.9	4693.58	5208.4
yfnH	BSU07270	137.745	87.4599	139.763	65.7037
yfnG	BSU07280	197.485	165.741	171.908	98.1939
yfnF	BSU07290	153.342	67.9619	109.876	76.6435
yfnE	BSU07300	224.405	197.149	261.745	213.708
yfnD	BSU07310	86.7244	107.566	144.469	124.151
yfnC	BSU07320	4377.98	3486.53	3356.25	3665.12
yfnB	BSU07330	1426.27	1155.41	1353.87	1472.42
yfnA	BSU07340	1614.08	1425.59	2130	1892.51
yfmT	BSU07350	7712.33	8868.17	9018.07	10044
yfmS	BSU07360	3723.73	3721.8	4029.16	4858.67
yfmR	BSU07370	2875.98	2266.76	2869.52	2857.12
yfmQ	BSU07380	1429.75	1141.33	1247.38	1521.57
yfmP	BSU07390	3399.44	3326.4	3557.51	3410.6
yfmO	BSU07400	258.592	277.525	382.69	229.396
yfmN	BSU07410	11.6604	62.4313	10.3069	9.06622
yfmM	BSU07420	2088.4	1772.48	1928.87	1931.87
yfmL	BSU07430	1476.39	1328.35	1530.31	1591.14
yfmK	BSU07440	2294.12	2243.17	1788.41	2220.63
yfmJ	BSU07450	2012.44	1691.68	1565.51	1891.42
yfmI	BSU07460	2502.37	2040.63	1871.86	2251.89
yfmH	BSU07470	10485	10543.2	18731.2	9010.22
yfmG	BSU07480	39752.7	37406.2	23016.9	32746.5
yfmF	BSU07490	3655.75	3606.75	4753.61	4026.51
yfmE	BSU07500	1654.37	1639.75	2381.83	1813.16
yfmD	BSU07510	2047.26	2119.91	2743.27	2203.61
yfmC	BSU07520	10241.5	10402.4	9145.88	10451.4
yfmB	BSU07530	1135.56	956.301	1215.64	1262.08
yfmA	BSU07540	297.442	225.544	172.546	180.558
yflT	BSU07550	343.707	320.662	278.185	296.747
pel	BSU07560	38235.2	33772.2	33235.1	36150.9
yflS	BSU07570	1081.98	963.784	846.064	831.853
citS	BSU07580	2348.88	2431.46	2791.83	2494.68
citT	BSU07590	2486.25	2193.82	3053.68	2000.33
yflP	BSU07600	1164.56	756.862	789.581	830.458
citM	BSU07610	1439.12	1156.55	1789.45	1677.79
yflN	BSU07620	1435.93	1016.12	1279.22	1258.63
yflM	BSU07630	1834.24	2037.21	2212.42	2048.42
yflL	BSU07640	1349.33	1502.16	1385.02	1476.09
yflK	BSU07650	968.024	648.657	1082.39	1054.94
yflJ	BSU07660	4001.67	3385.29	3746.06	3736.71
yflI	BSU07670	2716.26	2486.08	2916.85	3146.11
yflH	BSU07680	2423.8	2229.75	2088.69	2633.5
yflG	BSU07690	3319.36	2781.83	3026.34	3252.9
nagP	BSU07700	2784.79	1937.86	2729.37	2619.21
yflE	BSU07710	1872.36	1133.49	1989.52	1987.5
yflD	BSU07720	249.828	215.153	225.167	188.51
yflC	BSU07730	2306.72	1995.34	1681.87	2277.79
yflB	BSU07740	966.502	724.651	682.82	837.009
yflA	BSU07750	241.131	259.803	238.079	244.221
yfkT	BSU07760	65.7662	71.8697	74.7247	49.8332
yfkS	BSU07770	12.6127	9.03719	12.4035	9.94286
yfkR	BSU07780	85.1957	83.8958	106.333	80.5887
yfkQ	BSU07790	86.4359	101.854	79.7149	101.794
treP	BSU07800	40.8107	90.9295	95.737	72.2662
treA	BSU07810	82.316	88.3045	111.531	93.4152
treR	BSU07820	620.045	505.536	587.173	606.977
yfkO	BSU07830	1235.14	1053.69	1357.98	1370.41
yfkN	BSU07840	4287.3	4912.97	4286.68	3345.45
yfkM	BSU07850	344.911	396.368	279.944	318.025
yfkL	BSU07860	1350.26	1134.91	1323.62	1299.33
yfkK	BSU07870	2872.46	2627.23	2741.1	2979.87
yfkJ	BSU07880	1589.38	1690.46	1887.05	1752.78
yfkI	BSU07890	1827.5	2069.2	2061.24	1866.99
yfkH	BSU07900	1309.19	1507.8	1608.6	1412.67
yfkF	BSU07910	695.361	672.873	871.085	733.96
yfkE	BSU07920	219.323	233.549	275.092	191.873
yfkD	BSU07930	827.729	643.244	588	554.04
yfkC	BSU07940	580.102	314.055	684.956	604.168
yfkB	BSU07950	1309.14	1208.4	1693.94	1377.87
yfkA	BSU07960	1253.33	986.264	1086.31	1416.08
yfjT	BSU07970	704.949	525.773	760.151	810.913
yfjS	BSU07980	672.412	637.883	775.363	696.058
yfjR	BSU07990	2161.29	2147.6	1805.99	2136.97
yfjQ	BSU08000	1013.96	883.176	1162.06	855.752
yfjP	BSU08010	1416.69	1638.76	1644.53	1425.11
yfjO	BSU08020	3193.34	2236.72	3302.86	2777.66
yfjN	BSU08030	1718.85	1749.88	2041.93	1990.67
yfjM	BSU08040	1203.5	1361.39	1157.68	1356.24
yfjL	BSU08050	1648.82	1425.93	1492.13	1757.63
acoA	BSU08060	11.1998	22.354	11.7759	8.95337
acoB	BSU08070	41.657	103.844	55.7462	61.1156
acoC	BSU08080	148.08	155.264	179.552	185.655
acoL	BSU08090	86.8808	92.5628	91.7229	93.4314
acoR	BSU08100	452.852	472.46	553.001	532.715
sspH	BSU08110	693.305	563.153	649.148	561.639
yfjF	BSU08120	1740.58	1344.29	1222.91	1216.01
yfjE	BSU08130	1676.17	1515.41	1676.29	1526.51
yfjD	BSU08140	3402.87	2747.79	3132.42	2498.53
yfjC	BSU08150	2060.16	1789.35	1966.94	1447.54
yfjB	BSU08160	2250.52	2193.09	2086.34	1557.85
yfjA	BSU08170	1651.43	1588.84	1281.11	1158.67
malA	BSU08180	236.493	225.131	243.26	225.85
yfiA	BSU08190	978.247	969.966	967.033	1050.22
malP	BSU08200	147.352	101.378	160.498	133.241
yfiB	BSU08210	642.599	653.764	689.648	656.446
yfiC	BSU08220	719.117	706.539	744.047	744.285
yfiD	BSU08230	600.337	534.461	486.456	469.975
yfiE	BSU08240	425.147	383.375	344.281	386.453
yfiF	BSU08250	413.218	435.137	423.574	398.069
yfiG	BSU08260	116.552	111.409	150.883	121.861
yfiH	BSU08270	143.191	154.755	194.669	143.468
yfiI	BSU08280	142.825	157.668	186.909	95.1876
yfiJ	BSU08290	912.721	772.605	1020.18	952.516
yfiK	BSU08300	552.281	439.626	587.246	622.041
yfiL	BSU08310	14.3365	15.4658	25.9396	20.023
yfiM	BSU08320	26.6872	26.2675	22.7976	13.3153
yfiN	BSU08330	30.7058	38.3344	26.5163	32.2537
padR	BSU08340	3068.21	2295.39	2907.14	3445.98
lipB	BSU08350	1052.88	584.14	997.176	1246.54
yfiQ	BSU08360	152.913	128.314	167.738	154.632
yfiR	BSU08370	1564.46	1015	1122.11	1512.6
yfiS	BSU08380	163.225	138.325	152.569	169.429
yfiT	BSU08390	4158.35	3347.88	3524.99	4329.36
yfiU	BSU08400	125.892	120.363	143.274	120.605
yfiV	BSU08410	471.471	303.314	356.114	539.137
yfiW	BSU08420	4922.18	4301.74	6323.08	4792.53
yfiX	BSU08430	4099.12	2474.81	4961.68	4332.75
yfiY	BSU08440	18861.7	17085.1	20300	21744.8
yfiZ	BSU08450	4179.9	3597.47	5232.4	4425.57
yfhA	BSU08460	3719.17	3803.39	4579.7	3399.76
yfhB	BSU08470	17819.6	16628.2	15481.9	16649.2
yfhC	BSU08480	14814.7	13988.3	14153	16611.2
yfhD	BSU08490	1761.27	1231.08	1449.03	1180.58
yfhE	BSU08500	1471.57	1311.55	1921.57	1327.33
yfhF	BSU08510	415.394	429.348	437.365	416.805
yfhG	BSU08520	3696.09	3505.96	4057.75	4319.3
yfhH	BSU08530	1428.43	1058.12	1270.82	1424.16
yfhI	BSU08540	257.062	205.305	244.365	271.993
sspK	BSU08550	216.619	187.33	200.584	126.224
yfhJ	BSU08560	1186.82	987.605	1131.97	1368.63
yfhK	BSU08570	336.513	435.336	301.544	329.433
yfhL	BSU08580	5033.38	6112.47	3803.68	4516.85
yfhM	BSU08590	3392.09	3394.15	2709.58	3125.18
csbB	BSU08600	3610.44	3052.4	3526.16	4148.64
yfhO	BSU08610	1584.93	1425.58	1805.32	1611.11
yfhP	BSU08620	1284	1456.48	1394.81	1457.39
yfhQ	BSU08630	2481.68	2394.7	2360.03	2504.25
yfhS	BSU08640	326.195	278.778	240.383	189.27
fabL	BSU08650	8558.93	7403.03	9769.09	8804.85
sspE	BSU08660	15909.4	11570.7	13875.7	14042.2
ygaB	BSU08670	1033.31	792.129	1018.72	972.794
ygaC	BSU08680	2103.11	1509.99	2354	2375.27
ygaD	BSU08690	1324.61	1312.09	1948.44	1408.16
ygaE	BSU08700	1624.59	1333.88	1871.61	1791.15
gsaB	BSU08710	4863.69	4154.87	5875.45	5756.87
ygaF	BSU08720	6082.66	4703.35	5983.68	6050.55
perR	BSU08730	8945.41	7965.79	7595.06	9192.71
ygzB	BSU08740	403.838	311.229	484.812	533.486
ygxA	BSU08750	2986.03	2508.26	2801.39	2509.28
spo0M	BSU08760	15150.9	12092.7	11024.3	14465.3
ygzA	BSU08770	570.638	251.452	302.313	270.708
ygaJ	BSU08780	2517.87	2345.39	2199.85	2425.27
thiC	BSU08790	30100	28444.2	33283.5	31585
ygaK	BSU08800	88.2101	85.9825	79.0865	89.5441
senS	BSU08810	511.187	551.92	332.145	371.867
katA	BSU08820	5944.09	5617.14	4510.88	4408.2
ssuB	BSU08830	16.4305	29.8973	15.2156	49.002
ssuA	BSU08840	22.3835	64.2386	19.5858	19.6049
ssuC	BSU08850	13.9717	29.1504	12.3865	12.0269
ssuD	BSU08860	49.3296	44.4392	51.0084	46.8351
ygaN	BSU08870	1621.52	1494.43	1085.02	1438.58
yhzA	BSU08880	16517.4	13649.4	5812.92	8564.99
ygaO	BSU08890	1870.85	1601.87	1426.15	1732.71
yhzB	BSU08900	1088.03	1045.46	1103.53	1147.8
yhbA	BSU08910	250.338	301.527	319.684	276.25
yhbB	BSU08920	1221.85	1148.08	1584.12	908.502
cspR	BSU08930	5131	3503.32	4904.88	5280.87
yhbD	BSU08940	1141.69	1582.03	1081.75	1281.25
yhbE	BSU08950	2746.14	2707.32	3135.12	2957.65
yhbF	BSU08960	2489.9	2327.7	2330.53	2213.37
prkA	BSU08970	4983.32	4343.78	6603.06	4134.47
yhbH	BSU08980	1148.72	781.477	1139.12	945.889
yhbI	BSU08990	930.04	1004.94	1110.27	961.175
yhbJ	BSU09000	967.619	891.522	856.753	718.078
yhcA	BSU09010	1310.71	1161.34	1496.11	1090.82
yhcB	BSU09020	586.231	588.154	755.798	731.01
yhcC	BSU09030	163.769	173.493	148.144	142.726
yhcD	BSU09040	10.7718	7.83562	10.3929	8.55491
yhcE	BSU09050	1362.37	1244.08	1528.57	1255.37
yhcF	BSU09060	6477.55	6480.3	9852.53	5027
yhcG	BSU09070	2286.06	2297.12	2244.33	2048.01
yhcH	BSU09080	2802.83	2616.24	2778.31	2545.04
yhcI	BSU09090	1623.48	1332.36	1278.04	1539.28
cspB	BSU09100	7450.78	5634.55	6814.24	8022.1
yhcJ	BSU09110	3238.86	3064.24	2706.97	3340.46
yhcK	BSU09120	2859.22	2897.52	3494.03	3653.39
yhcL	BSU09130	1985.33	1409.75	1984.79	1637.43
yhcM	BSU09140	891.813	727.306	695.424	547.336
yhcN	BSU09150	622.417	498.865	494.563	526.836
yhcO	BSU09160	169.21	123.27	206.087	153.382
yhcP	BSU09170	138.781	97.3081	165.656	97.9085
yhcQ	BSU09180	2084.44	1551.41	1490.6	1317.53
yhcR	BSU09190	2892.21	2439.74	2852.66	2342.05
yhcS	BSU09200	1183.83	1109.79	1026.34	1038.19
yhcT	BSU09210	897.51	770.839	918.605	848.759
yhcU	BSU09220	411.863	393.713	337.979	371.262
yhcV	BSU09230	564.762	334.835	292.672	268.793
yhcW	BSU09240	3370.87	3234.36	3581.41	3074.76
yhcX	BSU09250	2762	1930.57	2471.57	2479.21
yhxA	BSU09260	4489.67	4180.09	5267.49	4316.22
glpP	BSU09270	1894.43	1698.53	1934.85	1866.65
glpF	BSU09280	712.477	562.299	1307.31	842.073
glpK	BSU09290	1156.33	1104.47	1211.36	1061.63
glpD	BSU09300	765.305	797.094	999.013	736.226
yhxB	BSU09310	6449.65	6342.71	6247.15	5888.46
yhcY	BSU09320	3368.18	3701.25	3824.36	3132.08
yhcZ	BSU09330	3939.38	3281.69	4261.58	4047.34
yhdA	BSU09340	1213.35	987.825	1240.77	1139.21
yhdB	BSU09350	197.931	96.2938	140.953	158.433
yhdC	BSU09360	724.441	698.831	741.349	507.85
lytF	BSU09370	21862.1	22283.1	22355.8	24787.8
yhdE	BSU09380	5054.74	4854.86	4854.01	6111.44
ygxB	BSU09390	49.6355	52.5352	58.6676	49.4633
spoVR	BSU09400	2447.57	2169.47	3364.69	1502.67
phoA	BSU09410	1490.15	1459.83	1382.66	1433.29
lytE	BSU09420	7331.54	6550.24	8060.1	8970.63
citR	BSU09430	1250.02	1334.54	1305.55	1377.25
citA	BSU09440	1171.09	1274.4	1255.28	1380.84
yhdF	BSU09450	1263.03	1213	1496.26	1266.87
yhdG	BSU09460	1979.59	1870.34	2573.55	2792.25
yhdH	BSU09470	1755.09	1691.68	2286.73	2109.01
yhdI	BSU09480	474.474	488.248	441.296	519.609
yhdJ	BSU09490	471.767	390.385	366.277	473.557
yhdK	BSU09500	288.366	264.067	319.883	313.478
yhdL	BSU09510	4801.58	4485.57	5161.27	4945.38
sigM	BSU09520	3538.34	3715.66	3730.86	4064.3
yhdN	BSU09530	331.943	308.199	288.689	206.59
yhdO	BSU09540	5407.44	4792.91	6102.8	5206.65
yhdP	BSU09550	14287.2	11811.8	14885.5	11515.2
yhdQ	BSU09560	15996.2	17153.8	15633	15915.3
yhdR	BSU09570	8548.73	8934.81	9969.5	9423.1
yhdS	BSU09580	366.941	452.936	252.208	436.502
yhdT	BSU09590	9134.88	9325.42	12420.2	9173.83
yhdU	BSU09600	2052.23	1754.26	2179.53	2062.43
yhdV	BSU09610	1949.84	1714.06	2004.06	1901.7
yhdW	BSU09620	3528.82	3336.38	3850.34	4526.01
yhdX	BSU09630	129.276	119.302	87.4003	137.288
yhdY	BSU09640	319.13	294.078	471.236	380.248
yhdZ	BSU09650	1438.22	806.579	1039.6	1440.52
yheN	BSU09660	13284.1	12239.1	12738.8	13324
dat	BSU09670	27342.5	25442	24973.6	23727.4
nhaC	BSU09680	540.629	325.661	726.169	418.503
nhaX	BSU09690	138.679	183.312	114.706	91.0586
yheJ	BSU09700	4206.23	3814.82	3767.55	4322.6
yheI	BSU09710	1851.22	1521.91	1980.35	1349.16
yheH	BSU09720	1337.05	1242.93	1439.4	921.229
yheG	BSU09730	2565.36	2233.56	2430.86	2779.65
yheF	BSU09740	89.4458	83.2812	38.9357	29.0343
sspB	BSU09750	2715.99	1416.03	1463.83	1354.25
yheE	BSU09760	1202.87	1017.2	1151.44	1220.18
yheD	BSU09770	2331.3	1740.8	2469.56	1406.54
yheC	BSU09780	2377.34	1510.31	2096.64	1276.52
yheB	BSU09790	2635.32	2239.73	2756.38	3313.65
yheA	BSU09800	2482.77	1765.72	2512.73	2675.45
yhaZ	BSU09810	1445.67	1556.28	1344.39	1432.15
yhaY	BSU09820	269.714	171.956	72.4529	458.964
yhaX	BSU09830	1236.91	1130.87	1639.23	1567.57
hemZ	BSU09840	993.403	1044.48	1143.86	1141.05
yhaU	BSU09850	566.177	501.132	460.081	460.368
yhaT	BSU09860	1252.54	1133.6	1059.36	992.056
yhaS	BSU09870	2226.56	2419.46	2151.89	2425.01
yhaR	BSU09880	320.255	201.32	198.995	233.686
yhaQ	BSU09890	4882.73	4282.13	5055.84	4633.76
yhaP	BSU09900	3472.72	2937.46	3596.46	3092.04
yhaO	BSU09910	2426.65	2814.46	2747.91	2358.35
yhaN	BSU09920	1864	1559.32	2013.99	1708.68
yhaM	BSU09930	5614.88	6035.64	6193.63	6589.2
yhaL	BSU09940	1432.24	1263	1948.78	1686.82
prsA	BSU09950	53858.8	63916.6	50612.7	58636
yhaK	BSU09960	1753.57	1526.63	1834.52	1991.76
yhaJ	BSU09970	1734.04	1367.78	1692.34	1803.46
yhaI	BSU09980	2352.62	1829.16	2141.61	2700.6
hpr	BSU09990	6966.53	4701.91	5739.46	7613.69
yhaH	BSU10000	7502.74	6450.06	26959.4	7142.38
yhaG	BSU10010	11489.5	12754.2	13108.1	13382.8
serC	BSU10020	21889.2	20647	22306.1	22510
hit	BSU10030	10844	8748.05	9409.6	10612.5
ecsA	BSU10040	7241.04	6540.25	8100.49	7463.33
ecsB	BSU10050	4778.06	4371.69	5489.5	4553.07
ecsC	BSU10060	3473.41	3819.23	3916.54	4074.92
yhaA	BSU10070	24024.1	25883.4	24237.8	22242.1
yhfA	BSU10080	117.498	120.448	155.579	133.093
yhgB	BSU10090	641.156	703.31	807.092	715.108
yhgC	BSU10100	9469.44	8333.19	7737.7	9156.71
pbpF	BSU10110	1595.85	1647.06	1711.71	1585.25
hemE	BSU10120	2921.37	2133.97	3185.87	2503.56
hemH	BSU10130	6263.83	6332.71	6550	5976.21
hemY	BSU10140	1597.18	1372.12	1735.39	1490.66
yhgD	BSU10150	2307.38	2322.74	2256.53	2287.72
yhgE	BSU10160	1838.3	2142.39	2152.66	1995.32
fabHB	BSU10170	2069.84	1886.53	2050	1806.12
yhfC	BSU10180	2150.64	2515.71	1972.24	1812.35
yhfD	BSU10190	251.219	183.371	247.349	206.149
yhfE	BSU10200	4112.45	4124.92	3644.75	3817.11
yhfF	BSU10210	1349.15	1473.24	1284.66	1369.86
gltT	BSU10220	17569.8	7880.33	18909	15457.1
yhfH	BSU10230	302.215	249.513	285.113	306.937
yhfI	BSU10240	5971.72	5371.55	6373.3	5363.55
yhfJ	BSU10250	3997.22	4973.64	4296.24	3797.76
yhfK	BSU10260	1473.79	1533.56	1674.68	1619.46
yhfL	BSU10270	337.969	423.099	554.207	352.185
yhfM	BSU10280	942.945	811.597	909.375	681.767
yhfN	BSU10290	585.862	508.496	810.992	640.074
aprE	BSU10300	1130.59	1055.21	999.163	900.964
yhfO	BSU10310	957.432	763.559	966.191	1026.88
yhfP	BSU10320	1107.09	958.787	1033.24	1078.71
yhfQ	BSU10330	6133.29	4983.23	5546.52	6979.09
yhfR	BSU10340	4001.26	3432.66	4121.14	4395.51
yhfS	BSU10350	7497.94	6454.89	9394.77	6260.34
yhfT	BSU10360	9659.71	10743.6	13934.4	9202.21
yhfU	BSU10370	1945.53	1408.1	2796.74	2155.19
hemAT	BSU10380	11363.8	10172.9	11124.9	12925.4
yhfW	BSU10390	613.235	478.979	797.395	533.239
yhxC	BSU10400	1210.12	1125.76	1546.78	1042.04
yhzC	BSU10410	4268.01	2121.54	3293.23	4018.17
comK	BSU10420	7497.95	5571.51	5429.08	6177.8
yhxD	BSU10430	231.204	194.367	164.366	154.615
yhjA	BSU10440	11135.2	8753.04	8581	11272.9
yhjB	BSU10450	4376.36	5270.12	5226.4	4859.57
yhjC	BSU10460	6577.61	6095.02	7414.03	6194.71
yhjD	BSU10470	160.487	74.1368	86.6256	65.9835
yhjE	BSU10480	1598.84	1544.91	1730.95	1712.11
sipV	BSU10490	971.708	499.538	1105.98	838.635
yhjG	BSU10500	364.416	310.031	356.889	317.749
yhjH	BSU10510	1680.91	1879.87	1801.9	1718.24
glcP	BSU10520	11.8308	46.6022	82.9631	86.6447
yhjJ	BSU10530	397.958	250.011	395.654	334.706
yhjK	BSU10540	310.908	322.685	343.745	360.766
yhjL	BSU10550	235.623	213.179	238.515	257.974
yhjM	BSU10560	6542.95	5696.41	5791.78	7482.23
yhjN	BSU10570	625.359	431.349	680.766	630.491
yhjO	BSU10580	17.4707	29.2051	31.2595	23.8503
yhjP	BSU10590	380.404	336.765	416.053	453.93
yhjQ	BSU10600	52.7244	41.8931	53.9569	42.1835
yhjR	BSU10610	187.739	157.779	235.481	169.308
addB	BSU10620	2638.88	2410.59	3417.89	2311.64
addA	BSU10630	3928.79	2722.54	4767.58	2924.86
sbcD	BSU10640	2642.58	3156.87	3531.83	2548.65
yirY	BSU10650	3500.49	2721.15	3679.12	2666.98
yisB	BSU10660	2437.02	2284.49	2564.52	2431.99
gerPF	BSU10670	325.617	263.87	338.176	268.547
gerPE	BSU10680	176.964	150.49	197.775	161.967
gerPD	BSU10690	217.336	182.546	254.319	207.304
gerPC	BSU10700	376.625	273.861	519.178	301.508
gerPB	BSU10710	306.57	250.434	468.88	387.634
gerPA	BSU10720	413.149	350.76	681.432	544.987
yisI	BSU10730	4800.13	5157.84	4285.27	4683.09
yisJ	BSU10740	51.1713	48.4604	51.0942	65.2494
yisK	BSU10750	12344.6	15108.6	13676.9	11879.1
yisL	BSU10760	2027.09	2041.78	2111.15	1990.23
wprA	BSU10770	42340.3	35608.7	37671.6	39028.5
yisN	BSU10780	478.778	282.054	371.182	499.585
asnO	BSU10790	558.385	580.026	680.728	418.425
yizA	BSU10800	202.136	174.486	208.687	237.577
yisP	BSU10810	838.481	744.481	957.957	958.071
yisQ	BSU10820	34.8355	40.5242	49.8269	41.5348
yisR	BSU10830	1447.17	1129.97	1675.99	1279.99
degA	BSU10840	1446.01	1693.29	1741.53	1696.73
yisS	BSU10850	656.777	628.653	619.428	662.548
yisT	BSU10860	3252.29	2399.77	2214.91	2387.04
yisU	BSU10870	140.488	140.134	107.672	137.133
yisV	BSU10880	347.225	337.705	378.779	279.06
yisX	BSU10890	1392.32	1265.03	1142.57	1371.66
yisY	BSU10900	396.456	245.165	374.653	279.98
yisZ	BSU10910	36.89	34.8351	52.6711	36.6568
yitA	BSU10920	100.294	87.1062	217.239	133.396
yitB	BSU10930	70.016	62.9068	135.984	122.43
yitC	BSU10940	108.914	78.7663	145.947	92.9704
yitD	BSU10950	196.705	227.155	263.538	188.803
yitE	BSU10960	171.547	151.252	354.577	143.336
yitF	BSU10970	233.882	205.277	278.976	175.153
yitG	BSU10980	417.492	358.734	457.627	321.402
yitH	BSU10990	1488	1452.13	1445.18	1707.99
yitI	BSU11000	2879.27	2836.68	2654.16	2993.02
yitJ	BSU11010	18043.7	17584.8	16352.5	15837.1
yitK	BSU11020	1444.61	1184.12	1193.91	1347.27
yitL	BSU11030	2033.84	1876.85	2051.64	2247.65
yitM	BSU11040	1255.66	1218.03	737.088	828.719
yitN	BSU11050	219.119	243.853	150.85	155.688
yitO	BSU11060	323.054	337.425	195.626	196.675
yitP	BSU11070	317.56	343.277	167.191	192.281
yitQ	BSU11080	1138.68	883.773	998.432	970.332
yitR	BSU11090	844.152	853.582	769.438	798.552
nprB	BSU11100	572.035	714.05	460.061	504.79
yitS	BSU11110	2810.94	2152.48	2590.22	2619.11
yitT	BSU11120	1699.4	1275.55	1568.8	1707.94
ipi	BSU11130	414.16	499.023	442.476	505.123
yitU	BSU11140	4650.86	4065.11	3910.27	4622.03
yitV	BSU11150	2338.28	2156.39	2187.28	2327.83
yitW	BSU11160	4064.58	3568.95	3868.21	4577.72
yitY	BSU11170	4649.94	4305.22	4552.27	5023.23
yitZ	BSU11180	574.777	527.005	748.634	684.646
argC	BSU11190	11028.5	10163	13063.4	10866.7
argJ	BSU11200	19270.7	17391	23526	16746.5
argB	BSU11210	18490	16924.2	21968.6	16481.7
argD	BSU11220	14787.7	14455.8	21142.3	11605.1
carA	BSU11230	16709.9	17195.8	25054.4	17280.6
carB	BSU11240	21135.5	20583.5	28574	21337
argF	BSU11250	16988.4	15233.1	21556	19701
yjzC	BSU11260	586.11	409.573	396.974	401.638
yjzD	BSU11270	5759.27	5591.23	5255.96	6677.64
yjaU	BSU11280	426.712	328.709	417.314	418.593
yjaV	BSU11290	353.068	256.3	412.523	261.294
med	BSU11300	4630.85	3972.27	3995.08	4579.62
comZ	BSU11310	1523.63	1491.66	1760.02	1462.1
yjzB	BSU11320	418.655	430.23	411.271	421.367
fabHA	BSU11330	8786.05	11479.1	12415.1	8545.97
fabF	BSU11340	34659.9	41363.2	40942.4	36404.1
yjaZ	BSU11350	305.46	366.839	338.955	300.407
appD	BSU11360	12420.2	11915	13157.6	12632.7
appF	BSU11370	18163.6	17390.8	20333.7	18933.4
appA	BSU11380	25422.4	24248	27420.6	26583.9
appB	BSU11390	19793.4	19861.6	23590.8	16747.6
appC	BSU11400	18076.2	16008.1	19086	16602.1
yjbA	BSU11410	1736.6	1500.61	1946.72	1697.72
trpS	BSU11420	5187.53	5214.08	4812.6	5327.4
oppA	BSU11430	11196.7	9958.01	10413.5	10153.7
oppB	BSU11440	1880.24	1610.57	2592.96	1766.71
oppC	BSU11450	5492.31	5754.33	7279.71	4439.11
oppD	BSU11460	6953.59	6908.16	8364.79	6228.66
oppF	BSU11470	5239.08	4658.44	5949.9	5070.45
yjbB	BSU11480	592.58	565.337	498.916	544.427
yjbC	BSU11490	8064.81	5982.77	5200.58	7652.87
yjbD	BSU11500	6155.42	4186.29	4296.78	5664.41
yjbE	BSU11510	128.607	128.743	217.786	209.894
mecA	BSU11520	3132.48	1906.61	2370.5	2124.43
yjbF	BSU11530	4103.24	4696.41	2279.04	2219.2
yjbG	BSU11540	18601.3	19002.2	15582.1	15681.8
yjbH	BSU11550	1240.23	905.513	1096.99	1226.49
yjbI	BSU11560	3431.64	2427.5	3240.44	3366.82
yjbJ	BSU11570	6837.4	6131.06	6430	8422.05
yjbK	BSU11580	1357.39	1017.07	1415.02	1465.84
yjbL	BSU11590	5375.44	4206.84	5464.82	5219.88
yjbM	BSU11600	5037.81	5451.18	5071.15	6048.91
yjbN	BSU11610	6082.15	5711.61	7074.28	6667.87
yjbO	BSU11620	3040.98	3251.41	3293.98	3382.68
yjbP	BSU11630	1431.9	1391.24	1437.83	1467.41
yjbQ	BSU11640	843.327	803.426	970.622	865.789
tenA	BSU11650	32945.5	25712.7	37103.1	28852.9
tenI	BSU11660	45998.9	46199.8	54866	43586.3
goxB	BSU11670	35385.4	38628.4	50062.9	32141.5
thiS	BSU11680	36557.8	35155.3	44566.2	33637.9
thiG	BSU11690	21479.8	22135.9	29625.9	23226.4
thiF	BSU11700	22565.2	22900.9	26412.3	23498.5
yjbV	BSU11710	16947.3	13083.3	16371.5	15012.2
fabI	BSU11720	19855.3	16373.8	16294.2	19087.2
yjbX	BSU11730	2719.13	1928.85	2828.23	2193.17
cotZ	BSU11740	396.733	237.114	398.371	328.777
cotY	BSU11750	854.214	543.532	1019.98	684.274
cotX	BSU11760	2447.26	1252.24	1848.56	1102.78
cotW	BSU11770	1491.28	769.352	1236.01	871.441
cotV	BSU11780	1469.1	841.272	1504.31	923.052
yjcA	BSU11790	478.838	350.068	493.059	430.495
yjcB	BSU11800	92.5259	79.4629	113.723	96.7691
yjcC	BSU11810	394.076	161.341	341.592	213.468
yjcD	BSU11820	1198.3	1143.66	1372.68	1305.18
yjcE	BSU11830	289.433	314.313	488.68	373.225
yjcF	BSU11840	12896.6	11424.1	13198.9	14840.6
yjcG	BSU11850	20185.5	19361.4	21447.6	20830.5
yjcH	BSU11860	22847.6	23753.1	25956.7	23727.9
yjcI	BSU11870	27747.3	23346.3	22848.5	21851.4
yjcJ	BSU11880	12615.1	10822.5	11930.1	10763.6
yjcK	BSU11890	802.247	707.89	732.27	701.86
yjcL	BSU11900	1331.22	1325.77	1201.19	1400.56
yjcM	BSU11910	12351.8	9763.92	11134.1	13979.6
yjcN	BSU11920	5329.43	4162.71	4354.63	5882.34
yjcO	BSU11930	942.987	764.529	1006.9	1093.24
yjcP	BSU11940	444.506	227.899	377.161	530.476
yjcQ	BSU11950	1419.43	955.928	1126.04	1641.45
yjcR	BSU11960	109.747	112.625	109.029	158.18
yjcS	BSU11970	2719.45	2376.26	2292.93	2343.23
yjdA	BSU11980	1374.82	873.017	847.912	1058.95
yjdB	BSU11990	601.395	543.746	308.778	486.294
manR	BSU12000	385.102	466.261	422.79	455.336
manP	BSU12010	63.1374	60.7363	77.0913	70.4472
manA	BSU12020	43.4914	42.8209	42.7034	61.8913
yjdF	BSU12030	2298.18	1688.57	2131.62	2546.3
yjdG	BSU12040	3739.09	2933.02	3226.54	3553.42
yjdH	BSU12050	1732	1362.45	1603.03	1286.41
yjdI	BSU12060	1467.45	1326.33	1439.81	1632.11
yjdJ	BSU12070	565.918	422.303	626.234	638.978
ctaO	BSU12080	971.841	973.582	939.484	1235.89
cotT	BSU12090	1367.28	965.552	1564.36	1082.26
yjeA	BSU12100	6051.21	5868.01	6816.4	7231.81
yjfA	BSU12110	3622.66	2345.06	3640.1	2948.17
yjfB	BSU12120	7505.16	6058.5	7159.08	8695.39
yjfC	BSU12130	45.6003	42.0655	32.0436	40.8055
yjgA	BSU12140	740.535	525.857	568.88	687.745
yjgB	BSU12150	17.2017	27.973	20.4735	21.2128
yjgC	BSU12160	72.5229	46.448	60.3399	53.2605
yjgD	BSU12170	83.6556	110.157	89.7541	78.9099
yjhA	BSU12180	4510.3	3216.18	3325.19	3505.69
yjhB	BSU12190	3172.56	3142.31	2698.66	2355.16
yjiA	BSU12200	843.983	621.514	774.309	1195.35
yjiB	BSU12210	1065.46	1115.74	1080.44	923.102
yjiC	BSU12220	855.428	605.263	799.846	822.545
yjjA	BSU12230	4930.31	4780.83	4985.23	4680.87
yjkA	BSU12240	368.073	414.766	470.394	527.417
yjkB	BSU12250	935.185	1090.89	1085.67	1094.8
yjlA	BSU12260	1040.68	908	1019.34	1030.48
yjlB	BSU12270	476.793	490.214	487.124	466.717
yjlC	BSU12280	39763.3	40370.7	43409.9	37278.2
yjlD	BSU12290	43437.1	37502.4	46128.2	44476.8
uxaC	BSU12300	31.9391	21.8639	34.1457	21.7257
yjmB	BSU12310	12.9496	10.7853	20.0717	13.0128
yjmC	BSU12320	149.987	198.349	146.133	115.125
yjmD	BSU12330	244.918	295.901	313.523	154.427
uxuA	BSU12340	130.177	156.26	164.887	90.1416
yjmF	BSU12350	91.0492	66.3616	86.4832	58.38
exuT	BSU12360	114.521	132.728	143.275	107.289
exuR	BSU12370	1213	886.5	1364.48	1367.06
uxaB	BSU12380	111.072	135.616	202.399	207.583
uxaA	BSU12390	127.245	152.445	163.652	129.958
yjnA	BSU12400	4109.54	4457.53	4191.61	3642.41
yjoA	BSU12410	5046.26	3811.69	4420.5	4534.08
yjoB	BSU12420	2031.6	2311.05	2213.29	2179.06
rapA	BSU12430	45967.9	34358.1	30790.5	31217.7
phrA	BSU12440	26389.3	25052.4	23635.4	23557.2
yjpA	BSU12450	537.979	448.224	487.56	523.694
xlyB	BSU12460	352.33	519.253	547.02	397.341
yjqA	BSU12470	1035.58	749.914	992.011	1154.31
yjqB	BSU12480	676.045	687.741	811.224	680.943
yjqC	BSU12490	903.105	878.091	1107.41	1006.22
xkdA	BSU12500	502.121	480.361	545.137	622.118
xre	BSU12510	6656.29	5235.36	5579.03	7297.42
xkdB	BSU12520	47.175	78.0666	100.379	101.079
xkdC	BSU12530	147.409	186.389	176.942	189.142
xkdD	BSU12540	170.437	184.631	35.2795	148.119
xtrA	BSU12550	95.0869	71.6582	105.586	112.875
xpf	BSU12560	25.8963	17.5439	18.8607	22.8564
xtmA	BSU12570	324.689	271.669	403.089	363.593
xtmB	BSU12580	261.593	285.556	311.701	309.09
xkdE	BSU12590	136.127	182.076	209.543	215.037
xkdF	BSU12600	868.382	1020.08	1195.48	937.1
xkdG	BSU12610	912.325	1069.01	1491.58	998.576
xkdH	BSU12620	681.789	756.672	1138.33	781.855
xkdI	BSU12630	1130.28	1535	2011.37	1436.29
xkdJ	BSU12640	1017.91	1386.79	1595.06	1184.12
xkdK	BSU12650	591.123	702.529	955.808	686.863
xkdM	BSU12660	746.4	948.574	944.157	904.311
xkdN	BSU12670	302.852	342.355	464.673	352.424
xkdO	BSU12680	355.36	496.278	637.433	569.733
xkdP	BSU12690	474.473	511.79	771.628	611.298
xkdQ	BSU12700	413.008	467.594	627.584	486.764
xkdR	BSU12710	1568.55	1758.52	1824.83	1676.15
xkdS	BSU12720	498.315	611.123	792.532	578.801
xkdT	BSU12730	353.748	559.228	647.395	507.73
xkdU	BSU12740	415.81	500.82	582.295	475.214
xkdV	BSU12750	329.389	302.093	458.769	392.809
xkdW	BSU12760	243.321	293.34	377.375	314.037
xkdX	BSU12770	232.141	353.298	365.376	293.904
xepA	BSU12780	480.215	579.427	708.965	536.89
xhlA	BSU12790	1200.89	1621.18	1826.81	1615.21
xhlB	BSU12800	906.015	991.718	1263.99	1112.65
xlyA	BSU12810	223.515	235.995	273.951	251.1
spoIISB	BSU12820	1336.61	1767.32	1250.96	1501.76
spoIISA	BSU12830	1164.96	603.38	1062.84	1245.65
pit	BSU12840	7306.87	6788.66	8373.73	8121.56
ykaA	BSU12850	5773.12	4399.7	6532.26	8300.32
ykbA	BSU12860	627.659	521.668	748.24	708.376
ykcA	BSU12870	887.116	704.157	728.978	961.637
ykcB	BSU12880	44.7088	58.9487	59.3001	62.8156
ykcC	BSU12890	95.572	81.8583	116.58	109.805
htrA	BSU12900	1809.36	1806.78	1631.82	1865.96
proG	BSU12910	819.921	696.186	556.849	783.044
dppA	BSU12920	11323.3	10747.9	10737.6	9877.32
dppB	BSU12930	12300.4	13132.5	12531.8	10603.5
dppC	BSU12940	7447.53	6929.89	8479.17	6291.48
dppD	BSU12950	10691.9	8893.39	9351.58	7402.72
dppE	BSU12960	12328.3	13108.8	13116.6	9298.61
ykfA	BSU12970	8302.36	10764.6	9423.61	7443.47
ykfB	BSU12980	5380.04	6021.02	6213.03	4570.96
ykfC	BSU12990	7285.72	7641.08	7575.31	5763.14
ykfD	BSU13000	5981.43	5683.74	6165.98	4949.22
ykgB	BSU13010	12014.8	11098.5	12980.9	12260.4
ykgA	BSU13020	119.084	103.973	107.659	119.499
ykhA	BSU13030	2943.98	2032.43	2466.3	3140.85
hmp	BSU13040	86.0962	62.6518	59.6667	70.7181
ykzH	BSU13050	10.6938	44.9662	10.6768	8.12408
ykjA	BSU13060	64.1936	42.6499	47.9657	70.4297
ykkA	BSU13070	1399.59	1330.21	1339.11	1174.88
ykkB	BSU13080	1701.14	1900.04	1564.08	1521
ykkC	BSU13090	328.077	298.036	438.27	447.522
ykkD	BSU13100	183.074	186.737	263.365	197.287
ykkE	BSU13110	4922.24	3532.87	4083.46	4263.4
proB	BSU13120	11297.6	12878	11854.4	11745.8
proA	BSU13130	9795.37	7024.03	8497.66	9166.7
yklA	BSU13140	3892.05	4049.18	4058.07	4557.27
ykmA	BSU13150	429.428	344.37	396.892	462.609
ykzA	BSU13160	250.542	213.052	208.46	194.555
guaD	BSU13170	2475.4	2049.98	1786.63	1942.79
metE	BSU13180	78246.1	74109.5	65766.4	60470.8
ispA	BSU13190	1169.29	1194.06	849.105	937.652
ykoB	BSU13200	3689.7	2370.13	3319.29	3905.6
ykoC	BSU13210	7101.43	6277.22	8362.21	7213.63
ykoD	BSU13220	13047.7	16014.2	17816.8	11676.2
ykoE	BSU13230	13903.7	14798.4	17299.2	11228.7
ykoF	BSU13240	13424.5	13303.1	14436.6	10570.4
ykoG	BSU13250	800.076	753.071	895.038	843.314
ykoH	BSU13260	952.225	918.64	1107.6	924.599
ykoI	BSU13270	897.248	1004.17	1052.52	1134.41
ykoJ	BSU13280	1712.72	1533.95	1448.86	1879.67
ykzD	BSU13290	162.814	113.486	125.081	99.4221
ykoK	BSU13300	4469.45	4400.37	5520.93	5572.57
tnrA	BSU13310	973.283	957.808	954.453	1168.37
ykzB	BSU13320	66.6003	48.7028	45.4919	80.3999
ykoL	BSU13330	49.5606	63.3122	67.2056	127.589
ykoM	BSU13340	4013.89	3560.26	3694.98	4222.69
ykoN	BSU13350	106.281	95.6791	97.7677	103.797
ykoP	BSU13360	51.6159	51.5049	107.157	67.4619
ykoQ	BSU13370	100.687	102.874	121.86	106.645
ykoS	BSU13380	181.27	109.435	173.664	125.263
ykoT	BSU13390	141.09	131.373	139.191	126.453
ykoU	BSU13400	407.031	388.769	466.703	396.229
ykoV	BSU13410	399.537	451.538	450.806	469.643
ykoW	BSU13420	1502.24	1139.54	1706.43	1699.56
ykoX	BSU13430	624.324	519.494	604.683	666.501
ykoY	BSU13440	934.547	829.543	1003.64	958.133
sigI	BSU13450	1889	1651.35	1585.66	2008.37
ykrI	BSU13460	2701.46	2616.87	2830.15	2876.29
sspD	BSU13470	390.051	241.434	277.99	232.158
ykrK	BSU13480	3674.33	3242.77	3512.55	3816.45
ykrL	BSU13490	1919.14	1356.65	1942.24	2017.39
ykrM	BSU13500	636.21	528.368	699.036	668.742
ykzE	BSU13510	158.298	85.9109	109.309	90.6283
ykrP	BSU13520	71.6073	55.7605	77.9588	61.4759
kinE	BSU13530	4189.93	4894.92	3626.82	3314.11
ogt	BSU13540	1528.06	1677.23	1340.46	1478.64
ykrS	BSU13550	91303.5	73736.7	81759.4	95360.9
ykrT	BSU13560	103560	101835	104835	93871.8
ykrU	BSU13570	4157.97	3555.69	3864.23	4612.57
ykrV	BSU13580	5301.19	3386.51	6742.17	4739.57
ykrW	BSU13590	20660.5	22974.9	23237.3	18553.7
ykrX	BSU13600	21409.6	20794.2	23826.1	18914
ykrY	BSU13610	45767.4	44173.2	44976.6	42781
ykrZ	BSU13620	24644.2	26411.8	24027.4	25091.6
ykvA	BSU13630	1140.79	887.305	1195.1	1348.52
spo0E	BSU13640	5707.62	5056.12	4856.02	5795.52
eag	BSU13650	535.84	472.913	576.214	579.484
kinD	BSU13660	3450.14	2189.3	2877.48	3493.33
ykvE	BSU13670	1575.93	1346.55	1532.35	1694.92
motB	BSU13680	10343.8	9181.01	10469.5	10914.7
motA	BSU13690	11199.4	11634.6	13518.4	13043.8
clpE	BSU13700	1426.25	1423.25	1512.92	1492.2
ykvI	BSU13710	300.285	245.451	476.202	350.907
ykvJ	BSU13720	801.276	799.081	1212.15	620.062
ykvK	BSU13730	844.189	874.758	1142.25	944.111
ykvL	BSU13740	1294.66	1377.45	1863.85	1579.7
ykvM	BSU13750	1538.33	1439.64	1799.36	1861.4
ykvN	BSU13760	896.873	819.092	744.511	939.86
ykvO	BSU13770	120.917	163.725	143.003	143.263
ykvP	BSU13780	113.261	157.643	97.3315	102.171
ykvQ	BSU13790	257.961	265.533	259.087	263.178
ykvR	BSU13800	89.5286	53.6863	85.9214	93.9102
ykvS	BSU13810	1187.95	1535.9	1204.31	1203.77
ykvT	BSU13820	90.1194	96.1235	92.9137	117.046
ykvU	BSU13830	590.301	570.57	728.409	535.507
ykvV	BSU13840	275.16	268.881	343.982	304.624
ykvW	BSU13850	363.599	351.421	347.618	317.834
ykvY	BSU13860	2907.53	2772.2	2979.23	3060.77
ykvZ	BSU13870	612.63	471.737	680.142	565.705
glcT	BSU13880	1232.06	812.241	1288.77	1317.85
ptsG	BSU13890	36827.6	33131.9	44628.8	35120.3
ptsH	BSU13900	54988	40976.8	50539.7	47935
ptsI	BSU13910	26015.7	20746.1	24158.1	28718.8
splA	BSU13920	1102.51	929.809	1320.38	1241.59
splB	BSU13930	1794.88	1876.26	1806.41	1596.44
ykwB	BSU13940	5777.08	4471.64	5440.16	5735.52
mcpC	BSU13950	6960.55	5037.83	5819.87	7070.88
ykwC	BSU13960	36081.9	32861.9	35135.9	36897.8
ykwD	BSU13970	653.178	378.953	405.135	747.216
ykuA	BSU13980	6654.81	4867.8	6412.47	6467.04
kinA	BSU13990	1955.48	1808.9	1940.8	1893.04
patA	BSU14000	6828.93	6477.4	6491.27	6833.59
cheV	BSU14010	7831.6	7717	8613.5	10741.2
ykyB	BSU14020	12913.7	10053.4	11934	11809.6
ykuC	BSU14030	1337.42	1200.12	1616.74	1451.02
ykuD	BSU14040	398.256	374.826	286.17	274.436
ykuE	BSU14050	699.247	700.153	705.496	705.18
ykuF	BSU14060	1729.21	1548.3	1661.48	1530.93
ykuG	BSU14070	1876.2	1576.24	1944.37	1705.48
ykuH	BSU14080	2506.54	2067.67	2326.11	2788.29
ykuI	BSU14090	2915.81	2394.03	3157.11	3189.92
ykuJ	BSU14100	8976.17	7808.79	7980.38	7714.68
ykuK	BSU14110	12320.3	9229.77	11684.5	13238.6
ykzF	BSU14120	33092.4	26098.7	27143.4	31691.5
ykuL	BSU14130	2024.99	1436.2	1776.26	1930.48
ccpC	BSU14140	2878.35	2490.31	2395.64	3009.7
ykuN	BSU14150	5996.45	5517.23	4865.49	5913.99
ykuO	BSU14160	5380.71	5398.88	5231.11	5755.65
ykuP	BSU14170	3832.54	3698.91	3302.93	3795.79
ykuQ	BSU14180	14203.2	13221.8	14311.6	15394.8
ykuR	BSU14190	8157.11	8701.83	9002.63	7814.49
ykuS	BSU14200	8873.14	8827.43	9904.15	8304.6
ykuT	BSU14210	179.752	159.387	190.609	198.116
ykuU	BSU14220	4934.19	5684.65	4644.78	6190.05
ykuV	BSU14230	3390.58	2909.7	2615.03	2917.3
rok	BSU14240	11020.6	9532.24	8881.67	11083.5
yknT	BSU14250	2075.93	1748.74	2452.04	1649.07
mobA	BSU14260	2965.83	3357.9	3394.36	3335
moeB	BSU14270	3578.25	4123.07	4306.83	3489.42
moeA	BSU14280	4381.33	4290.67	4610.37	3618.06
mobB	BSU14290	3847.01	3837.49	4672.48	4171.42
moaE	BSU14300	4099.15	4501.56	4699.44	4381.56
moaD	BSU14310	1493.14	1467.43	1616.67	1803.58
yknU	BSU14320	290.065	224.221	316.375	281.986
yknV	BSU14330	810.308	672.292	1089.9	608.221
yknW	BSU14340	35427.4	37113.3	33678.3	31842.5
yknX	BSU14350	29844.1	31742.5	29696.2	29699.2
yknY	BSU14360	23880	25915.2	24157.7	22706
yknZ	BSU14370	30265.9	24209.6	25493.3	27742.9
fruR	BSU14380	1244.69	1131.51	1716.45	1422.33
fruK	BSU14390	1809	1605.58	1964.46	1577.91
fruA	BSU14400	1471.27	1243.26	1739.82	1234.52
sipT	BSU14410	1857.37	1420.04	1942.64	1989.44
ykoA	BSU14420	2097.85	1368.42	2367.51	2282.34
ykpA	BSU14430	14470.6	15907.1	17104.7	15656.3
ykpB	BSU14440	3417.99	3619.84	4168.16	3812.8
ampS	BSU14450	7340.2	6951.02	6866.68	7433.62
ykpC	BSU14460	561.594	447.959	637.549	508.802
mreBH	BSU14470	381.073	468.871	359.75	375.496
abh	BSU14480	4727.54	4153.11	4737.53	5909.97
kinC	BSU14490	4231.62	4891.49	5784.95	5055.45
ykqA	BSU14500	5180.62	3741.34	5982.72	5673.65
ykqB	BSU14510	10247.5	8457.06	9502.59	9666.09
adeC	BSU14520	2177.26	2302.74	2972.81	2068.41
ykqC	BSU14530	32674	33495.6	41804.4	38963.8
ykzG	BSU14540	19910.6	12741	23516.1	23934.7
ykrA	BSU14550	3097.06	2375.14	3368.67	3023.23
ykrB	BSU14560	1658.96	1211.35	1117.76	1325.84
ykyA	BSU14570	2179.06	1432.03	2106.27	2655.68
pdhA	BSU14580	34582.9	24190.9	40822.1	32789
pdhB	BSU14590	30458.4	22008.8	33104.3	23960.2
pdhC	BSU14600	46296	39689.4	51892.1	39630.6
pdhD	BSU14610	44585.1	44800.1	46667.7	43505.2
slp	BSU14620	442.551	334.966	379.68	442.754
speA	BSU14630	1118.65	919.271	1218.45	1298.67
yktA	BSU14640	3361.45	2503.93	2710.2	3478.93
yktB	BSU14650	2904.61	2904.11	2511.11	3133.37
ykzI	BSU14660	211.97	191.035	194.292	191.649
yktC	BSU14670	3641.74	3294.12	3623.58	3432.26
ykzC	BSU14680	1244.33	988.302	1157.24	1285.43
yktD	BSU14690	1008.49	577.967	758.194	781.887
nprE	BSU14700	1759.63	1856.13	1578.71	1678.87
ylaA	BSU14710	151.119	148.566	176.434	154.763
ylaB	BSU14720	59.1048	68.2872	41.6829	71.6275
ylaC	BSU14730	465.8	447.548	454.597	518.653
ylaD	BSU14740	198.056	176.917	224.503	232.934
ylaE	BSU14750	2225.46	2471.22	2122.89	2213.54
ylaF	BSU14760	16335.3	19009.2	31543.8	15831.2
ylaG	BSU14770	9188.89	8196.33	11305	9006.49
ylaH	BSU14780	3316.52	2861.59	3924.6	3792.9
ylaI	BSU14790	5738.86	6303.55	6861.82	6720.62
ylaJ	BSU14800	523.116	377.204	369.69	391.931
ylaK	BSU14810	1904.39	1595.17	2312.63	1296.63
ylaL	BSU14820	9440.98	7981.64	8697.08	9715.6
ylaM	BSU14830	1097.32	991.339	1281.43	878.196
ylaN	BSU14840	7981.65	5244.7	7068.64	8787.02
ftsW	BSU14850	5607.65	4841.19	6766.58	5454.16
pycA	BSU14860	23100.9	20029	25348.8	21153.7
ctaA	BSU14870	2001.43	1854.71	2110.55	2199.03
ctaB	BSU14880	5719.85	5796.86	5473.43	6144.79
ctaC	BSU14890	8090.76	8624.9	7873.61	7294.2
ctaD	BSU14900	5906.91	5690.76	7863.06	6688.91
ctaE	BSU14910	4568.8	4124.36	4325.54	4485.29
ctaF	BSU14920	2253.45	1967.36	1893.53	2039.95
ctaG	BSU14930	2064.61	2076.61	1979.27	2020.11
ylbA	BSU14940	6066.87	4848.81	4859.36	5896.58
ylbB	BSU14950	2632.7	2537.92	2855.32	2624.52
ylbC	BSU14960	2028.58	1949.45	2161.83	2354.33
ylbD	BSU14970	72.2179	72.4658	118.884	131.651
ylbE	BSU14980	75.8777	77.9591	114.853	80.0685
ylbF	BSU14990	7783.9	8147.89	8254.84	8126.94
ylbG	BSU15000	3028.57	2887.33	3394.47	3448.05
ylbH	BSU15010	7080.81	6458.08	8037.44	7174.7
ylbI	BSU15020	5362.92	5316.9	5878.25	6086.94
ylbJ	BSU15030	158.711	167.805	329.005	164.473
ylbK	BSU15040	2847.16	2649.76	3117.68	2881.28
ylbL	BSU15050	1730	1396.82	1824.41	1894.52
ylbM	BSU15060	946.106	817.092	1024.42	1073.38
ylbN	BSU15070	15935.9	10702.2	15093.3	17488.2
rpmF	BSU15080	18662.6	12705	13836.4	21017
ylbO	BSU15090	2476.72	1387.22	3106.94	2004.62
ylbP	BSU15100	5396.35	3459.09	5253.64	5537.84
ylbQ	BSU15110	4483	4276.27	4796.07	4315.85
yllA	BSU15120	4138.45	3796.7	4078.4	4372.93
yllB	BSU15130	32919	35614.1	35542.3	35334.8
ylxA	BSU15140	28065.4	30820.2	34442.7	30677.2
ftsL	BSU15150	16535.5	13920.7	19805.8	17828.3
pbpB	BSU15160	8840.23	9955.89	10455.4	9608.92
spoVD	BSU15170	490.361	385.065	889.017	484.885
murE	BSU15180	10606.9	9602.16	12225.4	10070.3
mraY	BSU15190	8601.94	7550.89	11119.2	7130.43
murD	BSU15200	6882.11	6587.34	9681.23	7283.2
spoVE	BSU15210	3736.12	1727.22	4597.48	3632.57
murG	BSU15220	2437.31	2276.95	3206.79	2522.91
murB	BSU15230	7789.17	7200.19	8056.15	6818.86
divIB	BSU15240	5691.81	3128.48	6663.75	6076.62
ylxW	BSU15250	6646.04	6581.85	8520.26	7273.7
ylxX	BSU15260	7163.66	7375.2	8736.9	7281.52
sbp	BSU15270	6497.11	7224.63	11349.7	6696.75
ftsA	BSU15280	28550.1	28710.1	31523.8	27429.5
ftsZ	BSU15290	34715.6	43089.7	40376.5	38694.3
bpr	BSU15300	2975.46	2819.93	1953.02	1714.87
spoIIGA	BSU15310	1028.36	931.751	1522.53	1053.66
sigE	BSU15320	1052.28	724.856	1168.84	1071.38
sigG	BSU15330	1055.89	929.602	1047.91	887.798
ylmA	BSU15340	5437.76	5070.51	5078.78	5528.34
ylmB	BSU15350	5728.56	5761.1	6550.61	4939.38
ylmC	BSU15360	7260.8	6121.79	7314.73	5753.14
ylmD	BSU15370	18110.9	18387.7	21306.4	16684.8
ylmE	BSU15380	14671.4	15418.9	18125.2	16352.7
ylmF	BSU15390	18843.4	17982.7	20621.2	17846.6
ylmG	BSU15400	6884.66	6238.63	8896.15	7070.57
ylmH	BSU15410	6062.04	5516.96	7992.46	5827.67
divIVA	BSU15420	8448.39	5759.02	6659.87	7328.67
ileS	BSU15430	5711.7	4096.82	6247.11	5103.87
ylyA	BSU15440	184.898	136.594	144.759	114.687
lspA	BSU15450	4118.59	3424.24	4561.65	4352.2
ylyB	BSU15460	6387.68	6201.28	6879.92	7554.22
pyrR	BSU15470	13723.2	11252.4	11514.8	12508.2
pyrP	BSU15480	4480.95	4830.91	5916.5	3889.91
pyrB	BSU15490	7367.92	8925.98	10110.9	8252.08
pyrC	BSU15500	8934.47	11626	11732.9	8810.66
pyrAA	BSU15510	12932.6	11399.2	15282.9	12608
pyrAB	BSU15520	17346.4	21546	24909.7	17664.8
pyrK	BSU15530	11138.9	11386.8	15511.2	10392.8
pyrD	BSU15540	15088.8	14263.1	19929.4	15454.9
pyrF	BSU15550	11073.7	9384.3	12718.8	11824.9
pyrE	BSU15560	8408.53	5925.27	9142.1	8880.05
cysH	BSU15570	28070.3	26732.8	32745.2	24974.3
cysP	BSU15580	37741	43925.3	42315.3	36275.2
sat	BSU15590	21396.6	18580.4	27811.3	19259.4
cysC	BSU15600	25437.8	18004.4	24607.8	19223.5
ylnD	BSU15610	36125.3	34167.7	41381.7	32800.7
ylnE	BSU15620	25725.5	23051.1	30388.6	27130.3
ylnF	BSU15630	13152.3	13012.2	18131	14756
yloA	BSU15640	3438.75	3356.79	3842.4	3329.14
yloB	BSU15650	975.067	1099.64	1707.7	1144.19
yloC	BSU15660	17210.5	15872.1	18476.6	15016.1
ylzA	BSU15670	29723.2	26812.4	29420.6	27126.6
gmk	BSU15680	16590.8	13054.5	16480.9	16593.3
yloH	BSU15690	20348.8	17964.5	23075	21931.5
yloI	BSU15700	3058.42	3251.88	3968.24	3133.94
priA	BSU15710	2835.96	3252.91	4304.54	2999.63
def	BSU15720	6990.86	7812.86	8825.29	6458.95
fmt	BSU15730	7155.21	6933.7	10052.6	7553.68
yloM	BSU15740	7949.33	7917.97	10861.9	7369.95
yloN	BSU15750	10797.2	10906.7	14150.7	9795.8
prpC	BSU15760	8508.28	8118.22	11219.3	7520.43
prkC	BSU15770	13445.5	10736.4	16653.5	11382.1
yloQ	BSU15780	5289.67	5124.54	6591.42	6109.65
rpe	BSU15790	2087.42	1421.55	2303	2142.81
yloS	BSU15800	1348.31	1165.99	1587.69	1367.88
spoVM	BSU15810	1770.73	1300.67	1788.14	1362.1
rpmB	BSU15820	3244.96	1846.65	2711.49	3316.31
yloU	BSU15830	13366.2	10416.3	13087.2	13651.2
yloV	BSU15840	11894.4	11869.3	12009.3	11548.9
sdaAB	BSU15850	2421.49	2353.44	2856.06	2412.34
sdaAA	BSU15860	2693.25	2161.4	2781.57	2222.87
recG	BSU15870	2403.84	2276.87	2517.24	2238.56
ylpC	BSU15880	38305.6	29094	33882	33855.2
plsX	BSU15890	26891.4	27670.2	26976.4	24345.8
fabD	BSU15900	28000	25035.2	29454.3	24792.6
fabG	BSU15910	20447.3	17616.8	19445.8	19784.7
acpA	BSU15920	13679.8	9715.68	12991.7	17847
rnc	BSU15930	6625.89	6210.29	7391.73	7048.43
smc	BSU15940	4532.63	4643.97	5642.49	4476.57
ftsY	BSU15950	4154.98	4109.79	5069.1	4106.26
ylqB	BSU15960	47324.1	42470.7	41117.8	44906
ylxM	BSU15970	16740.3	13879.4	18088.6	17095.1
ffh	BSU15980	27422.4	26557.2	29386.8	28994
rpsP	BSU15990	8535.81	7574.02	9532.43	8982.25
ylqC	BSU16000	3718.09	3313.83	3817.49	3701.34
ylqD	BSU16010	6055.46	5389.3	6627.99	5813.66
rimM	BSU16020	4440.42	3827.53	5046.87	4672.43
trmD	BSU16030	4816.17	4393.89	5147.87	4999.11
rplS	BSU16040	45616.3	30175	44266.7	47281.1
ylqF	BSU16050	2146.84	1926.81	2608.85	2385.47
rnhB	BSU16060	7247.08	8026.46	6449.75	8762.67
ylqG	BSU16070	4803.54	4957.97	5347.68	6629.48
ylqH	BSU16080	2220.68	2384.72	2883.16	2573
sucC	BSU16090	58910.8	56826.9	61710.3	54340.9
sucD	BSU16100	44792.7	40367	50420.9	46819.2
smf	BSU16110	15909.3	16954.7	14855.1	11055.6
topA	BSU16120	11087.5	11329.6	10848.6	10091.6
gid	BSU16130	5857.23	5616.05	7220.54	5309.11
codV	BSU16140	9564.01	9807.82	10547.5	9642.25
clpQ	BSU16150	17827.7	22138.4	21755.8	17789.2
clpY	BSU16160	12238.4	11705.6	14186.8	11934.7
codY	BSU16170	4927.8	4096.87	5458.95	5486.88
flgB	BSU16180	11636.8	10973.8	12176.2	14046.9
flgC	BSU16190	19648.3	21750	22600.4	21592.3
fliE	BSU16200	13762.5	11587.1	13777.3	15620.1
fliF	BSU16210	16880.2	16610.3	18739.7	18520.6
fliG	BSU16220	11706.6	10101.9	16295.6	15054.8
fliH	BSU16230	12790.4	12998	13973.9	12288.6
fliI	BSU16240	19846	16578.2	27361.3	22546
fliJ	BSU16250	7383.01	7208.48	9740.79	8382.83
ylxF	BSU16260	14427	15430.3	14776.5	15537.6
fliK	BSU16270	11300.6	11369.7	12821.5	11716.8
ylxG	BSU16280	13430.3	14310.3	17200.3	13644.7
flgE	BSU16290	23954.9	26819.2	33809.2	28228.7
fliL	BSU16300	10109.5	10571.8	17051.7	13392.6
fliM	BSU16310	14315.2	14334.4	15740.1	11863.9
fliY	BSU16320	21507.1	20068.6	26994.2	24112.3
cheY	BSU16330	12881.5	12031.2	16856.3	13812.4
fliZ	BSU16340	17258.1	18163	21789	22643.7
fliP	BSU16350	13416.5	12532.2	16666.8	14946.4
fliQ	BSU16360	8301.66	7564.08	4344.66	9147
fliR	BSU16370	11686.6	9446.87	15425.5	14487.9
flhB	BSU16380	10584	10263.4	13614.8	10762
flhA	BSU16390	11904.8	10496.5	16260.6	6938.5
flhF	BSU16400	9113.56	9580.57	13843.3	9932.05
ylxH	BSU16410	8744.14	9731.55	12566.1	11586.2
cheB	BSU16420	9241.13	8780.61	12218.5	9042.9
cheA	BSU16430	9852.65	9141.57	13057.5	11262.4
cheW	BSU16440	11941.5	9341.21	16344.6	12766.1
cheC	BSU16450	11109.6	10730.8	14984.6	12152.5
cheD	BSU16460	16972.6	17684.8	20816.9	18487
sigD	BSU16470	9990.6	9251.7	12434.3	11555.2
ylxL	BSU16480	6773.39	5791.95	7234.47	7042.12
rpsB	BSU16490	26039.2	21335.8	21620.8	27048.8
tsf	BSU16500	17236.1	16201.4	19103.1	18018.3
pyrH	BSU16510	18254.2	15997.9	21152.2	16663.5
frr	BSU16520	7798.14	6549.28	8345.24	7149.21
uppS	BSU16530	8605.41	8060.87	10415.7	8067.15
cdsA	BSU16540	6246.84	6205.37	8700.13	5666.98
dxr	BSU16550	6357.08	4927.47	10893.5	5977.45
yluC	BSU16560	18365.9	16121.6	21467.2	17125.5
proS	BSU16570	13906.2	11081.2	12732.3	12220.4
polC	BSU16580	5910.46	6910.88	6861.47	6155.32
ylxS	BSU16590	39341.6	39501.3	44033	39653.9
nusA	BSU16600	20373.6	17078.9	22070	14717.9
ylxR	BSU16610	26331.6	25522.3	30663.7	26867
ylxQ	BSU16620	38600.3	37645.3	41881.8	32646.8
infB	BSU16630	13342.7	14063.1	16794.4	14150.6
ylxP	BSU16640	6406.28	5654.55	6366.03	6119.31
rbfA	BSU16650	1729.9	1644.89	1952.82	1605.2
truB	BSU16660	2189.7	1625.06	2016.3	1647.67
ribC	BSU16670	5153.16	4373.41	4912.45	5101.76
rpsO	BSU16680	13649.1	9821.83	12033.4	14347
pnpA	BSU16690	21791.7	19624	23029.8	21000.2
ylxY	BSU16700	4248.38	4028.72	5127.3	3871.67
mlpA	BSU16710	2397.03	1620.24	2886.09	2493.4
ymxH	BSU16720	573.196	442.458	544.11	510.844
spoVFA	BSU16730	290.21	225.725	376.894	219.296
spoVFB	BSU16740	336.371	329.1	460.656	341.285
asd	BSU16750	34115.4	31347.3	33978.9	35676.4
dapG	BSU16760	16402.6	16299	22114.6	16068
dapA	BSU16770	14856.1	14154.1	17993.4	13944.7
ymfA	BSU16780	22418.9	18744.4	23619.4	25862
tepA	BSU16790	407.345	305.635	414.519	381.437
spoIIIE	BSU16800	3663.68	3570.99	4581.5	3872.83
ymfC	BSU16810	5461.1	3969.83	6245.77	6173.1
ymfD	BSU16820	134.953	99.0792	114.528	114.855
ymfE	BSU16830	308.499	237.905	291.56	275.534
ymfF	BSU16840	6375.31	4978.84	6781.03	5603.85
ymfG	BSU16850	10782.9	11368.7	11487	10396.9
ymfH	BSU16860	6288.23	5037.67	5404.28	5434.8
ymfI	BSU16870	519.738	570.93	602.827	550.323
ymfJ	BSU16880	4346.23	3587.55	2899.35	2779.72
ymfK	BSU16890	2769.09	1999.63	2680.53	2864.18
ymfL	BSU16900	5026.33	4208.22	5237.63	5476.07
ymfM	BSU16910	3990.32	3014.28	3964.2	4300.05
pgsA	BSU16920	6885.84	4873.26	8917.8	5043.97
cinA	BSU16930	4708.62	5463.38	6481.97	5271.57
recA	BSU16940	20430.3	19002	17443.5	17687.7
pbpX	BSU16950	4119.04	5414.1	4534.95	3854.21
ymdA	BSU16960	46133.3	53255.3	49483.1	44575.7
ymdB	BSU16970	4352.48	4206.05	4760.15	4635.57
spoVS	BSU16980	9808.02	7485.04	8981.07	8733.92
tdh	BSU16990	352.425	348.041	362.367	327.533
kbl	BSU17000	226.469	279.005	232.002	197.284
ymcB	BSU17010	6506.87	5484.78	5223.7	5784.94
ymcA	BSU17020	3365.2	2992.65	2839.89	3295.05
cotE	BSU17030	9504.96	7386.31	11447	8157.58
mutS	BSU17040	3562.16	4408.5	5312.63	3933.83
mutL	BSU17050	3228.96	2904.76	4326.52	3793.39
ymzD	BSU17060	818.942	451.568	780.679	874.701
ymcC	BSU17070	159.077	126.072	147.504	138.168
pksA	BSU17080	706.419	543.078	800.568	797.965
pksB	BSU17090	2321.05	2069.27	1931.93	2018.33
pksC	BSU17100	11454.1	11345.5	10194.1	9645.48
pksD	BSU17110	2857.53	3820.72	3849.91	2865.9
pksE	BSU17120	7283.67	7214.22	6137.2	5743.67
acpK	BSU17130	3431.76	3686.44	3290.92	2450.16
pksF	BSU17140	2959.22	2854.68	3116.83	2154.74
pksG	BSU17150	2576.79	1768.5	2760.75	2459.52
pksH	BSU17160	3308.36	2756.01	3124.66	2055.33
pksI	BSU17170	3634.65	2799.65	3737.71	2763.2
pksJ	BSU17180	3539.29	4103.41	3946.15	3123.05
pksL	BSU17190	5222.08	6668.39	5732.08	4590.57
pksM	BSU17200	4274.12	4660.75	4243.96	3593.81
pksN	BSU17210	4173.45	3310.26	4083.67	3281.91
pksR	BSU17220	3222.33	2850.63	2876.04	2569.07
pksS	BSU17230	6590.82	6715.74	6560.26	6672.32
ymzB	BSU17240	724.659	791.925	586.142	664.591
ymaE	BSU17250	2420.56	2617.45	1859.51	2295.69
aprX	BSU17260	265.434	266.408	161.67	193.502
ymaC	BSU17270	703.045	636.944	558.49	628.032
ymaD	BSU17280	888.6	692.516	800.011	980.318
ebrB	BSU17290	308.739	339.511	356.294	347.448
ebrA	BSU17300	293.498	268.701	328.486	334.977
ymaG	BSU17310	116.597	85.9484	172.556	120.124
ymaF	BSU17320	1099.36	632.166	1099.85	1021.42
miaA	BSU17330	978.064	593.476	1107.51	841.664
ymaH	BSU17340	5290.9	3443.48	3507.11	4506.53
ymzC	BSU17350	1860.38	1780.29	1662.85	1667.05
ymzA	BSU17360	1523.39	1294.99	1812.4	1624.92
ymaA	BSU17370	14549.5	15351.8	16770.3	14476.8
nrdE	BSU17380	16974.4	17690.5	21130.2	18687.5
nrdF	BSU17390	3287.81	2910.17	3361.97	3555.86
ymaB	BSU17400	2998.44	2718.82	3395.83	3176.11
cwlC	BSU17410	209.073	105.849	101.676	219.647
spoVK	BSU17420	590.548	329.427	647.934	446.9
ynbA	BSU17430	4425.27	3656.68	4843.41	4023.6
ynbB	BSU17440	3387.69	2991.03	5038.43	3028.96
glnR	BSU17450	13547.9	11748.1	15525.7	15450.1
glnA	BSU17460	27490.6	19620.2	28868.1	29142.1
ynxB	BSU17470	562.576	479.498	453.274	553.523
ynzF	BSU17480	88.0006	88.069	78.2508	127.155
ynzG	BSU17490	1029.43	940.907	897.045	791.539
ynaB	BSU17500	276.82	132.544	189.885	285.777
ynaC	BSU17510	343.269	232.569	268.011	431.165
ynaD	BSU17520	253.834	122.784	267.688	203.243
ynaE	BSU17530	913.457	1244.67	855.278	1649.51
ynaF	BSU17540	1416.43	1135.43	1462.86	1671.42
ynaG	BSU17550	2384.56	2307	2754.85	2662.31
ynaI	BSU17560	292.073	250.864	325.523	397.996
xynP	BSU17570	186.193	202.334	189.305	159.283
xynB	BSU17580	252.95	280.547	232.639	251.846
xylR	BSU17590	1132.99	1070.23	1047.76	1054.62
xylA	BSU17600	448.425	537.524	390.294	389.173
xylB	BSU17610	797.66	734.042	668.054	656.422
yncB	BSU17620	185.592	187.594	163.821	208.458
yncC	BSU17630	212.892	312.854	384.968	395.876
yncD	BSU17640	547.876	443.106	634.285	421.285
yncE	BSU17650	1260.89	1051.52	1282.46	1473.47
yncF	BSU17660	1892.86	1539.8	2023.79	2112.2
ynzH	BSU17670	19.8158	26.513	67.9754	32.2435
thyA	BSU17680	1744.58	1693.43	2256.09	2379.78
yncM	BSU17690	8885.12	7219.98	7048.52	8414.47
cotC	BSU17700	128.784	107.815	155.08	185.904
tatAC	BSU17710	649.187	461.65	561.156	653.237
yndA	BSU17720	555.66	343.979	643.009	494.004
yndB	BSU17730	2304.32	2095.24	2102.76	2724.59
ynzB	BSU17740	418.971	400.166	530.606	474.13
yndD	BSU17750	140.305	133.392	158.108	112.959
yndE	BSU17760	81.3047	127.503	116.364	77.617
yndF	BSU17770	207.006	185.286	297.84	226.053
yndG	BSU17780	1473.4	1236.74	1553.5	1394.63
yndH	BSU17790	926.449	863.092	1075.03	835.068
yndJ	BSU17800	1354.48	1252.66	1616.28	1319.33
yndK	BSU17810	375.863	331.92	408.882	397.842
yndL	BSU17820	124.644	140.995	118	132.426
yndM	BSU17830	78.9493	63.2844	64.3239	60.7119
yndN	BSU17840	3688.75	3311.38	2331.19	3681.28
lexA	BSU17850	4796.69	4210.58	3696.71	4664.16
yneA	BSU17860	1576.55	1546.05	1132.48	1262.57
yneB	BSU17870	2131.24	1993.32	1736.2	1757.14
ynzC	BSU17880	1232.13	870.807	1131.92	1211.89
tkt	BSU17890	19637.4	20503.3	21488.6	18563.4
yneE	BSU17900	936.917	889.592	1361.73	1066
yneF	BSU17910	24322.5	17655.3	27635.7	25101
ynzD	BSU17920	4108.65	4266.22	3980.14	4779.81
ccdA	BSU17930	2893.94	3462.23	2844.24	2871.85
yneI	BSU17940	3746.16	3533.53	3525.01	3850.24
yneJ	BSU17950	3324.35	2724.06	5652.9	3629.95
yneK	BSU17960	802.153	529.832	921.664	829.758
cotM	BSU17970	198.97	155.17	205.206	216.822
sspP	BSU17980	1351.12	1239.72	1213.15	861.871
sspO	BSU17990	987.318	803.128	780	564.001
citB	BSU18000	28507.1	26541.8	26485.7	20137.5
yneN	BSU18010	2451.34	2476.48	2601.38	2296.15
sspN	BSU18020	1218.32	942.529	1054.08	907.022
tlp	BSU18030	448.89	235.269	325.684	266.674
yneP	BSU18040	953.483	897.906	861.088	1130.56
yneQ	BSU18050	2412.65	2223.11	2159.5	2113.17
yneR	BSU18060	3017.79	2239.97	3069.66	3100.39
yneS	BSU18070	2732.15	2064.96	2836.56	3150.01
yneT	BSU18080	4267.49	3612.78	3707.03	4621.63
parE	BSU18090	7079.85	8475.37	9984.7	7073.77
parC	BSU18100	3487.3	2862.39	3427.96	3070.31
ynfC	BSU18110	3015.81	2619.66	2785.86	3030.8
alsT	BSU18120	4191.55	3710.2	4722.93	4778.43
bglC	BSU18130	903.784	1017	814.249	835.289
ynfE	BSU18140	23.8035	9.22009	14.4109	26.0291
ynfF	BSU18150	1671.86	1644	1576.59	1640.16
xynD	BSU18160	2537.35	2213.06	2120.86	2173.37
yngA	BSU18170	46.7833	88.9097	60.419	51.1632
yngB	BSU18180	1429.05	1294.43	1458.7	1445.78
yngC	BSU18190	1336.54	1373.32	1322.87	1437.13
yngD	BSU18200	280.612	203.593	237.833	188.717
yngE	BSU18210	273.149	268.624	264.571	171.311
yngF	BSU18220	465.686	376.692	431.498	215.093
yngG	BSU18230	420.267	431.196	463.849	277.806
yngH	BSU18240	617.485	391.31	565.961	284.362
yngI	BSU18250	528.372	382.149	625.307	359.113
yngJ	BSU18260	547.934	497.68	485.81	248.118
ynzE	BSU18270	36.3376	31.8172	30.4695	54.3366
yngK	BSU18280	111.254	112.325	129.336	118.052
yngL	BSU18290	33.8393	28.8185	34.8884	28.5111
ppsE	BSU18300	3266.63	3172.19	2111.87	3404.78
ppsD	BSU18310	5584.56	5965.79	5437.24	4315.42
ppsC	BSU18320	3210.21	3146.71	3177.74	2524.17
ppsB	BSU18330	3054.13	3621.87	3454.71	3007.79
ppsA	BSU18340	3275.72	3351.77	3402.5	2381.62
dacC	BSU18350	2975.86	2881.22	2757.22	2543.93
yoxA	BSU18360	4265.83	3860.52	4192.17	3847.6
yoeA	BSU18370	4159.34	3766.72	3494.4	3972.33
yoeB	BSU18380	1131.84	698.014	1060.38	1474.08
yoeC	BSU18390	463.905	286.183	482.452	601.078
yoeD	BSU18400	362.872	352.582	342.253	478.89
ggt	BSU18410	201.27	250.409	199.779	190.507
yofA	BSU18420	2278.07	2309.51	1998.12	2047.06
yogA	BSU18430	287.736	227.965	254.441	263.02
gltB	BSU18440	40644.5	39563	51970.6	44479.6
gltA	BSU18450	52603.8	47777.1	64426.9	46996.5
gltC	BSU18460	725.722	459.727	697.974	708.266
proJ	BSU18470	3344.03	2649.14	3406.24	2925.46
proH	BSU18480	7086.48	5945.91	6564.13	6243.08
rtp	BSU18490	867.96	707.735	685.836	811.581
yoxD	BSU18500	3178.14	2750.51	4088.96	4212.47
yoxC	BSU18510	932.377	876.601	921.2	697.42
yoxB	BSU18520	45.1243	44.7578	46.0647	25.3549
yoaA	BSU18530	812.391	726.754	761.337	781.67
yoaB	BSU18540	4195.82	3205.73	2813.66	2455.49
yoaC	BSU18550	11119.4	7163.39	7312.15	8540.28
yoaD	BSU18560	5373.56	5239.23	5717.18	4767.5
yoaE	BSU18570	8610.84	11644.2	10238.8	10239.8
yoaF	BSU18580	7223.05	5513.17	6804.97	7852.1
yoaG	BSU18590	3277.94	2961.33	3154.16	3550.86
yozQ	BSU18600	978.516	807.48	868.749	840.689
yoaH	BSU18610	2133.02	1365.15	1904.06	2435.57
yoaI	BSU18620	164.456	155.303	151.163	158.791
yoaJ	BSU18630	816.354	765.183	879.732	793.706
yoaK	BSU18640	659.846	556.811	664.193	694.898
pelB	BSU18650	231.673	128.321	204.044	224.73
yoaM	BSU18660	83.3499	49.6275	74.5046	75.4343
yoaN	BSU18670	59.2682	32.4264	70.7207	44.2955
yoaO	BSU18680	752.936	540.697	694.214	788.862
yoaP	BSU18690	324.516	275.037	255.14	285.659
yoaQ	BSU18700	304.736	273.903	309.423	256.854
yozF	BSU18710	104.034	131.852	133.27	128.131
yoaR	BSU18720	110.59	98.8463	113.593	71.3943
yoaS	BSU18730	702.811	671.991	687.787	653.141
yozG	BSU18740	901.857	818.162	849.622	917.022
yoaT	BSU18750	414.138	351.605	447.05	462.747
yoaU	BSU18760	190.879	189.447	194.454	178.784
yoaV	BSU18770	105.242	71.3411	98.0264	95.8684
yoaW	BSU18780	622.021	566.968	399.379	431.413
yoaZ	BSU18790	313.618	192.123	297.425	288.183
penP	BSU18800	2760.27	2396.34	2730.53	2994.81
yobA	BSU18810	286.479	311.751	256.911	206.431
yobB	BSU18820	951.13	703.53	520.542	672.047
pps	BSU18830	1306.76	1277.83	1082.07	973.484
xynA	BSU18840	5092.17	4519.39	4756.71	5282.5
yobD	BSU18850	1237.03	1059.28	1364.57	1720.52
yozH	BSU18860	42.3362	23.942	43.85	114.765
yozI	BSU18870	89.7526	74.1037	106.303	113.534
yobE	BSU18880	1123.08	820.318	945.657	1164.53
yobF	BSU18890	1728.1	677.644	1742.88	2077.24
yozJ	BSU18900	219.207	121.851	220.552	221.611
rapK	BSU18910	4478.34	3080.79	3605.35	4867.02
phrK	BSU18920	686.628	539.42	703.946	928.591
yobH	BSU18930	56.8491	58.1221	48.0971	47.3006
yozK	BSU18940	15.4225	12.7216	10.4665	9.28322
yozL	BSU18950	13.3071	9.42109	10.8518	9.35626
yozM	BSU18960	143.253	130.721	148.15	159.561
yobI	BSU18970	3490.92	2730.38	3669.35	4257.58
yobJ	BSU18980	622.555	361.771	443.048	654.656
yobK	BSU18990	424.716	325.813	437.417	478.026
yobL	BSU19000	1618.48	1011.86	1580.94	1958.31
yobM	BSU19010	1074.85	853.745	948.428	1334.16
yobN	BSU19020	105.193	80.1645	142.314	101.67
yobO	BSU19030	612.736	688.686	639.324	527.727
csaA	BSU19040	3884.84	3712.44	5145.55	4280.47
yobQ	BSU19050	4690.15	3956.45	4903.93	4872.46
yobR	BSU19060	7616.68	7815.25	8345.32	8303.76
yobS	BSU19070	1066.73	1194.07	1151.98	945.121
yobT	BSU19080	902.461	1010.51	888.4	835.685
yobU	BSU19090	91.4775	91.2712	58.0886	123.539
yobV	BSU19100	850.751	699.666	709.725	811.932
yobW	BSU19110	279.222	202.569	378.118	270.626
yozA	BSU19120	3062.91	2120.82	2722.81	3061.94
yocA	BSU19130	9656.5	9723.08	9211.7	10173.6
yozB	BSU19140	9058.61	6343.33	8936.39	9188.98
yocB	BSU19150	127.865	56.2408	70.7333	86.8849
yocC	BSU19160	1901.92	1445.13	2362.07	2068.37
yocD	BSU19170	12607.5	12323	13697.3	9550.17
des	BSU19180	430.274	476.235	647.659	628.621
yocF	BSU19190	893.225	987.623	964.652	1154.39
yocG	BSU19200	693.736	749.478	684.116	736.47
yocH	BSU19210	13044.6	14425.8	12179.7	11945.5
yocI	BSU19220	2027.68	2161.55	2009.68	2084.56
yocJ	BSU19230	2054.78	1245.39	1902.37	2426.45
yocK	BSU19240	954.037	807.339	924.792	967.415
yocL	BSU19250	1693.05	1849.82	1989.42	1975.23
yocM	BSU19260	814.486	727.204	865.44	924.602
yozN	BSU19270	2228.61	1384.5	1944.97	1655.95
yocN	BSU19280	1029.22	640.235	991.692	808.918
yozO	BSU19290	3344.44	2909.96	2938.06	3773.77
yozC	BSU19300	1456.53	852.533	1194.73	1631.55
dhaS	BSU19310	10690.7	12934.1	9087.34	9057.58
sqhC	BSU19320	1151.23	841.718	1497	727.315
sodF	BSU19330	742.359	584.736	892.954	559.458
yocR	BSU19340	1673.68	1315.99	1695.84	2006.61
yocS	BSU19350	4970.74	4568.48	5068.3	5093.67
odhB	BSU19360	78769.4	72667.1	83455.5	69843
odhA	BSU19370	90310.9	80364.9	102872	70881.1
yojO	BSU19380	3439.77	2940.4	3779.57	3415.21
yojN	BSU19390	3320.3	2971.65	3353.08	3417.62
yojM	BSU19400	3285.94	3837.22	3272.12	3552.98
yojL	BSU19410	15042.1	14338.8	12583	14132.9
yojK	BSU19420	633.866	732.085	791.582	845.734
yojJ	BSU19430	118.657	127.986	96.7311	105.653
yojI	BSU19440	1956.86	1484.72	2656.02	2014.44
yojH	BSU19450	1229.77	683.823	727.616	716.813
yojG	BSU19460	4044.73	3566.77	3968.7	4423.31
yojF	BSU19470	7450.82	7650.71	8359.62	9212.71
yojE	BSU19480	1119.24	1062.02	1300.39	1039.16
yozR	BSU19490	109.716	111.195	153.338	109.36
yojC	BSU19500	118.107	158.315	114.276	115.21
yojB	BSU19510	110.021	144.438	149.232	152.355
yojA	BSU19520	37.2357	61.9183	63.4696	50.2317
yodA	BSU19530	164.467	141.602	140.407	160.652
yodB	BSU19540	1087.65	850.992	1028.65	1236.41
yodC	BSU19550	3838.44	3097.13	3130.14	3948.54
yodD	BSU19560	424.941	395.496	687.41	501.35
yodE	BSU19570	1282.23	1405.79	1481.22	1366.21
yodF	BSU19580	10280.3	8789.28	11189.5	11656.2
ctpA	BSU19590	11852.2	13900.4	13193.4	14200.7
yodH	BSU19600	102.583	104.785	113.788	101.385
yodI	BSU19610	1404.35	1226.05	896.712	974.313
yodJ	BSU19620	2209.87	2233.33	2705.1	3051.04
deoD	BSU19630	4100.24	2844.21	3835.96	4153.81
yodL	BSU19640	1537.49	1238.81	1446.37	1778.18
yodM	BSU19650	604.978	556.63	651.472	644.173
yozD	BSU19660	839.387	520.618	931.007	743.01
yodN	BSU19670	135.387	107.545	130.163	129.482
yozE	BSU19680	4057.65	3384.86	2844.42	3649.49
kamA	BSU19690	1038.35	963.443	1079.16	635.694
yodP	BSU19700	1172.75	1051.19	1373.46	695.724
yodQ	BSU19710	897.49	890.17	1083.01	544.914
yodR	BSU19720	869.463	851.129	1336.93	510.963
yodS	BSU19730	976.871	588.519	1034.58	527.026
yodT	BSU19740	1048.62	1092.02	1257.06	741.659
cgeE	BSU19750	1551.57	1389.63	1837.6	2000.85
cgeD	BSU19760	120.085	73.1909	133.725	89.9119
cgeC	BSU19770	38.8499	9.78514	30.1404	19.6468
cgeA	BSU19780	904.835	567.625	655.829	409.717
cgeB	BSU19790	533.068	283.363	448.726	265.244
phy	BSU19800	165.089	115.742	138.221	143.105
yodU	BSU19810	200.38	153.859	155.403	136.385
yotN	BSU19820	34.9173	16.5388	41.2545	26.6427
yotM	BSU19830	11.1392	8.56989	10.9607	10.3124
yotL	BSU19840	614.408	485.686	495.9	698.538
yotK	BSU19850	14.1041	22.9524	31.8328	25.0258
yotJ	BSU19860	26.721	22.349	23.9874	35.9736
yotI	BSU19870	82.1794	108.198	101.596	94.8995
yotH	BSU19880	16.1356	13.8717	21.7509	30.4002
yotG	BSU19890	46.5576	28.1256	53.5969	46.5568
yotF	BSU19900	11.0973	7.76012	10.2278	8.24333
yotE	BSU19910	55.5892	50.6672	82.0476	93.8775
yotD	BSU19920	15.6935	10.0329	12.2309	10.2533
yotC	BSU19930	60.5483	66.931	92.2524	44.8999
yotB	BSU19940	48.5956	42.132	59.7664	37.6489
sspC	BSU19950	530.835	113.469	189.53	196.75
yosZ	BSU19960	295.927	366.179	406.216	384.432
yosX	BSU19970	76.6155	64.7781	93.7907	108.053
yosW	BSU19980	12.805	8.40132	12.3269	13.9593
yosV	BSU19990	110.303	90.7349	162.977	193.482
[truncated: 2,106 more rows]

## Sheet: Agilent_Tiling_CH
Gene Name	Locus Tag	CH_0.5_I	CH_0.5_III	CH_0.25_I	CH_0.25_III
dnaA	BSU00010	15689.8	18035.1	13922.9	17959.6
dnaN	BSU00020	11698.9	12300.7	9533.9	12267.5
yaaA	BSU00030	12107.2	13335.3	10519.7	13745.4
recF	BSU00040	15859.5	17563.2	14601.8	17922.6
yaaB	BSU00050	15685.1	17717.6	15985.2	17266.4
gyrB	BSU00060	20816.1	21981.4	19101.8	22232.9
gyrA	BSU00070	14924.7	17198.8	14544.8	16402.1
yaaC	BSU00080	14.3406	46.8247	40.2316	37.2682
guaB	BSU00090	35343.7	45035.7	37782.4	40651.7
dacA	BSU00100	21632.2	30694.3	20199.2	22497
yaaD	BSU00110	43067.2	47518.2	37391	52193.4
yaaE	BSU00120	32522	35727.5	26271.5	33917.5
serS	BSU00130	10863.3	12408.1	9306.59	11810.1
dck	BSU00140	2267.54	2734.24	2065.14	2638.16
dgk	BSU00150	5429.73	5580.01	4927.49	5768.19
yaaH	BSU00160	32.0494	54.9796	57.8937	54.3697
yaaI	BSU00170	72.012	94.5314	81.079	96.5151
yaaJ	BSU00180	412.604	432.524	336.526	506.778
dnaX	BSU00190	10571.8	12364.8	9466.52	14039.4
yaaK	BSU00200	24266.1	25203.1	19481.3	26465.9
recR	BSU00210	11054.3	12518.9	8446.42	13368.6
yaaL	BSU00220	4583.07	4991.29	4077.81	5213.41
bofA	BSU00230	1307.72	1721.78	1664.52	1940.24
csfB	BSU00240	9008.02	7279.02	5152.86	8966.56
xpaC	BSU00250	2727.56	2889.78	2244.37	3020.26
yaaN	BSU00260	3164.09	4276.37	3094.81	4439.71
yaaO	BSU00270	4893.12	6035.63	5193.1	7403.79
tmk	BSU00280	6151.18	8878.51	7098.5	9387.13
yaaQ	BSU00290	8594.32	8370.21	7065.15	10330.5
yaaR	BSU00300	9663.86	12178.5	9570.9	14221.9
holB	BSU00310	13494.2	16151.8	12641.6	18090.3
yaaT	BSU00320	14130.4	16671.9	12061.5	18352.9
yabA	BSU00330	5097.41	6886.34	4674.62	5751.55
yabB	BSU00340	5556.73	6474.29	4092.44	4944.27
yazA	BSU00350	8115.86	8541.21	5871.65	7345.99
yabC	BSU00360	2998.61	3217.94	2563.28	2989.56
abrB	BSU00370	47175.7	39500.2	50031.7	59169.5
metS	BSU00380	14827.6	15492.6	12105.7	16933.3
yabD	BSU00390	3401.84	3865.21	3296.52	4192.89
yabE	BSU00400	9688.24	14405.6	11067.5	17004.3
rnmV	BSU00410	6035.57	6148.09	4674.1	7807.35
ksgA	BSU00420	1755.37	1960.75	1829.33	2187.94
yabG	BSU00430	72.2901	94.9064	93.9172	86.3781
veg	BSU00440	21055.2	17289	12029.1	13309.4
sspF	BSU00450	622.529	773.867	562.181	688.999
ispE	BSU00460	17633.3	19392.4	14316.9	20291
purR	BSU00470	18242.3	17336.3	16321.3	23143.4
yabJ	BSU00480	25781	25392.5	20533.8	28668.4
spoVG	BSU00490	14114.1	14086.3	8398.43	9572.25
gcaD	BSU00500	29264.9	31443.7	27158	38223.5
prs	BSU00510	25234.4	26999.6	23661.2	32774.2
ctc	BSU00520	12323.7	16388.7	11440	14732.4
spoVC	BSU00530	10396.5	11297	8200.61	12086.1
yabK	BSU00540	11580.6	11506.1	10871.8	14087.6
mfd	BSU00550	5184.11	6065.01	5002.96	6681.39
spoVT	BSU00560	2374.56	3112.23	2445.54	2764.26
yabM	BSU00570	1133.74	1536.77	1318.07	1774.01
yabN	BSU00580	7193.52	9693.02	7082.98	9764.37
yabO	BSU00590	10669.4	12906.8	9774.44	13041.9
yabP	BSU00600	9133.35	10630	8024.52	11358
yabQ	BSU00610	3355.19	4271.94	3531.31	4543.37
divIC	BSU00620	12981.1	12600.5	10819.7	13233
yabR	BSU00630	14203.4	14035.6	12151.5	14955.4
spoIIE	BSU00640	1012.29	1176.23	1134.68	1062.04
yabS	BSU00650	759.161	861.275	645.13	850.182
yabT	BSU00660	471.288	587.729	492.195	668.315
yacA	BSU00670	14678.5	15118.6	13288.5	15780.9
hprT	BSU00680	13605.3	16814.2	12530	17444.9
ftsH	BSU00690	33301.9	42638.4	30194.5	39477.5
yacB	BSU00700	7424.6	8453.54	6706.25	10150.2
yacC	BSU00710	7343.91	7879.24	6353.99	8942.09
yacD	BSU00720	6684.93	5914.01	5332.1	7525.36
cysK	BSU00730	18446.1	16385.2	14446.7	21016.5
pabB	BSU00740	6247.36	6588.99	6110.2	8301.01
pabA	BSU00750	21712.3	10735.1	17413.3	13036.1
pabC	BSU00760	26408.9	13192.8	19697.1	15552.6
sul	BSU00770	26946.1	17710.3	24939.3	18737.7
folB	BSU00780	30164.8	19770.5	25092.1	22712.7
folK	BSU00790	31236.3	24133.5	27301.3	25987.2
yazB	BSU00800	20949.4	16149.5	16970.2	18292.1
yacF	BSU00810	22136	20461.5	22100.8	19493.9
lysS	BSU00820	28850.3	25055	24587.7	29693.8
ctsR	BSU00830	6523.19	6975.1	5008.09	7171.58
mcsA	BSU00840	8968.15	12610.7	7299.5	11040.6
mcsB	BSU00850	9550.1	12002.4	8372.82	12629.8
clpC	BSU00860	11315.3	12975.5	9683.87	14739.1
radA	BSU00870	6844.88	8646.18	6401.06	9370.97
yacK	BSU00880	7134.9	8474.78	6309.94	9159.4
yacL	BSU00890	6080.04	7537.14	5523.84	7427.41
yacM	BSU00900	7067.09	10331.3	6128.59	8270.26
yacN	BSU00910	7643.36	9505.78	9252.37	11774.4
gltX	BSU00920	14564.2	19119.1	15369.2	20080.6
cysE	BSU00930	8699.83	10625.8	8838.64	13273.7
cysS	BSU00940	7854.69	11274.9	9106.98	11914
yazC	BSU00950	6534.92	7688.47	6515.37	8548.17
yacO	BSU00960	14486.4	16797	12599.1	16781.8
yacP	BSU00970	13960.8	18176.9	13724	18051.5
sigH	BSU00980	17538.3	18822	14243.5	21945
rpmGB	BSU00990	5619.51	4862.84	4017.15	4774.34
secE	BSU01000	9540.71	9890.5	7344.45	9836.42
nusG	BSU01010	6576.86	9084.21	7183.84	8320.23
rplK	BSU01020	100206	96589.4	84429.7	96011.1
rplA	BSU01030	40992.5	34450.3	33701.8	39718.2
rplJ	BSU01040	21113.3	18453.7	18178.9	19677.9
rplL	BSU01050	13226.3	9435.5	9460.32	10917
ybxB	BSU01060	17379.5	22088.2	18241.2	24867
rpoB	BSU01070	52836	67760.3	54220.3	75009.1
rpoC	BSU01080	52155.6	63475.7	60119.5	75638.3
ybxF	BSU01090	293322	145748	174233	229984
rpsL	BSU01100	216572	169624	188809	249780
rpsG	BSU01110	96843.4	85093.1	89960.3	109369
fusA	BSU01120	209834	160029	172444	202116
tufA	BSU01130	206462	159401	174851	214890
ybaC	BSU01140	3006.21	2451.14	3234.93	5102.27
rpsJ	BSU01150	151550	133510	145633	206253
rplC	BSU01160	196294	146483	159267	223161
rplD	BSU01170	171147	127746	168208	188456
rplW	BSU01180	208740	166291	193509	245006
rplB	BSU01190	176115	127714	128568	200988
rpsS	BSU01200	216084	169030	194615	257139
rplV	BSU01210	203581	170564	192154	247817
rpsC	BSU01220	151034	137861	139251	199361
rplP	BSU01230	170046	135182	143081	193478
rpmC	BSU01240	125369	140156	156400	186108
rpsQ	BSU01250	170792	142092	169488	196497
rplN	BSU01260	206349	162282	170924	236647
rplX	BSU01270	141747	128307	125682	178467
rplE	BSU01280	167383	118816	152833	185785
rpsN	BSU01290	105252	100340	122905	165949
rpsH	BSU01300	158894	148737	155682	184551
rplF	BSU01310	146656	128013	149561	200963
rplR	BSU01320	165729	158693	162278	222913
rpsE	BSU01330	127364	112859	127430	155391
rpmD	BSU01340	113732	99932.9	117858	142465
rplO	BSU01350	87771	95010.7	93700.2	119485
secY	BSU01360	171403	142598	159556	206309
adk	BSU01370	151741	122647	136455	175625
map	BSU01380	175360	171425	178918	234220
infA	BSU01390	155180	132393	146450	188033
rpmJ	BSU01400	30550.6	50424.6	51003.8	75650.6
rpsM	BSU01410	144099	112859	132519	171245
rpsK	BSU01420	76585.4	69154.4	89423.4	107895
rpoA	BSU01430	120522	97757	105721	136343
rplQ	BSU01440	61881.8	64863.6	54686.9	69856
ybxA	BSU01450	18817.9	15171.6	13925.2	18637.3
ybaE	BSU01460	18871.5	17085.4	17648.8	19413.8
ybaF	BSU01470	9757.61	8949.02	10462.6	9975.16
truA	BSU01480	32772.6	28652.6	28445.8	33001.7
rplM	BSU01490	181770	117973	130912	159029
rpsI	BSU01500	50238	42563.8	44683	48333.6
ybaJ	BSU01510	2688.18	2715.04	1728.93	2612
ybaK	BSU01520	153.681	112.03	82.1325	99.847
cwlD	BSU01530	90.7773	105.714	73.5972	93.7745
ybaL	BSU01540	19071.2	20184.9	16744.7	18034.2
gerD	BSU01550	127.592	133.81	131.038	129.74
kbaA	BSU01560	3905.82	3777.15	2360.66	4072.5
ybaN	BSU01570	93.069	113.742	85.7898	58.7461
ybaR	BSU01580	4349.91	4601.31	4482.31	6391.08
ybaS	BSU01590	1062.07	1242.23	994.567	1192.06
ybbA	BSU01600	2211.1	2986.03	893.51	1695.17
feuC	BSU01610	4160.35	6495.01	2656.49	4060.66
feuB	BSU01620	2817.49	4247.29	1873.16	2797.51
feuA	BSU01630	7111.42	9945.01	3619.02	6203.55
ybbB	BSU01640	2050.65	3101.33	1247.28	2558.33
ybbC	BSU01650	103.283	129.759	118.933	110.555
ybbD	BSU01660	310.297	329.927	243.724	340.23
ybbE	BSU01670	449.102	549.117	424.268	522.327
ybbF	BSU01680	488.623	480.757	375.336	552.405
ybbH	BSU01690	1395.9	1598.36	1000.18	1547.5
ybbI	BSU01700	4242.45	4167.1	2684.04	4641.77
ybbJ	BSU01710	530.517	770.673	421.332	749.174
ybbK	BSU01720	1771.95	1936.26	1329.55	2326.44
sigW	BSU01730	13243.6	13493.7	8824.71	9855.35
ybbM	BSU01740	7426.01	8970.49	6355.81	6921.76
ybbP	BSU01750	6282.13	7485.35	5728.52	7754.79
ybbR	BSU01760	9878.98	13276.9	8757.37	11767.4
ybbT	BSU01770	9105.77	10889.3	8297.17	9870.04
glmS	BSU01780	19497	26673	18851.9	29786.6
ybbU	BSU01790	507.23	737.787	454.803	1037.15
alkA	BSU01800	543.151	360.778	310.995	390.735
adaA	BSU01810	175.079	215.126	135.007	214.916
adaB	BSU01820	155.752	169.892	158.006	218.242
ndhF	BSU01830	31.1312	77.4454	62.5745	73.0179
ybcC	BSU01840	121.301	49.0006	66.0118	75.458
ybcD	BSU01850	175.306	218.633	231.767	298.172
ybcF	BSU01860	117.318	130.798	123.753	140.277
ybcH	BSU01870	149.887	167.544	175.903	227.28
ybcI	BSU01880	157.126	163.65	146.83	215.326
ybcL	BSU01890	280.305	300.955	228.757	258.104
ybcM	BSU01900	13.2138	25.9081	51.6382	26.994
ybcO	BSU01910	1855.6	2105.13	1449	1951.57
ybcP	BSU01920	338.375	382.29	326.151	391.39
ybcS	BSU01930	233.873	305.533	230.813	307.245
ybcT	BSU01940	260.708	280.618	233.329	317.68
ybdA	BSU01950	1218.59	1345.41	842.462	1195.75
ybdB	BSU01960	590.982	669.346	531.554	666.916
ybdD	BSU01970	267.711	302.549	220.876	268.897
ybdE	BSU01980	537.744	609.954	408.554	471.042
ybdG	BSU01990	696.934	867.268	615.985	827.152
ybdJ	BSU02000	891.148	976.761	816.465	1059.88
ybdK	BSU02010	581.15	667.25	499.503	441.156
ybdL	BSU02020	2543.93	2532.95	2211.17	2677.32
ybdM	BSU02030	521.831	810.085	425.708	688.508
ybdN	BSU02040	532.613	675.581	273.385	374.85
ybdO	BSU02050	1381.44	1955.12	721.025	1369.28
ybxG	BSU02060	2208.64	2064.1	2242.11	2613.41
csgA	BSU02070	44.0422	56.0406	46.032	60.8224
ybxH	BSU02080	14.2102	31.2713	23.9136	27.1151
ybxI	BSU02090	304.38	287.334	224.624	279.54
cypC	BSU02100	51.3362	62.6757	47.318	51.7914
ybyB	BSU02110	475.57	421.915	350.134	456.193
ybeC	BSU02120	11841.4	10594.1	11061.7	14009
glpQ	BSU02130	39429.7	49191.1	45569.2	59030.8
glpT	BSU02140	46622.8	54122.6	46697.5	63801.4
ybeF	BSU02150	41.9893	68.5813	60.9917	36.6587
ybfA	BSU02160	1109.31	1010.6	751.521	1428.92
ybfB	BSU02170	379.445	435.391	369.303	461.386
ybfE	BSU02180	2587.51	2701.77	2359.75	3204.53
ybfF	BSU02190	1628.48	1611.12	1427.02	2872.43
ybfG	BSU02200	3101.38	3494.58	3951.55	4237.07
ybfH	BSU02210	461.598	559.547	477.017	585.697
ybfI	BSU02220	957.135	1036.19	782.943	1088.12
purT	BSU02230	8164.94	9142.97	6809.29	8438.65
mpr	BSU02240	2045.54	1781.52	1533.64	1615.55
ybfJ	BSU02250	222.903	247.897	166.651	213.346
ybfK	BSU02260	4890.57	5445.19	3907.52	4767.01
pssA	BSU02270	15635.2	16338.3	12978.7	17420.8
ybfM	BSU02280	7776.76	9046.28	7119.66	7803.17
psd	BSU02290	6649.56	6681.67	5439.34	4293.48
ybfN	BSU02300	164.456	211.903	169.332	133.342
ybfO	BSU02310	451.585	593.336	327.169	412.649
ybfP	BSU02320	750.195	927.947	602.353	934.325
ybfQ	BSU02330	9556.57	9546.97	6401.15	8477.91
gltP	BSU02340	475.299	564.48	341.466	387.466
gamP	BSU02350	4487.48	4636.65	3725.2	4713.1
gamA	BSU02360	7638.99	7905.92	6407.86	8306.13
ybgA	BSU02370	1757.01	1888.96	1562.16	2095.79
ybgB	BSU02380	843.129	1140.14	820.867	1013.49
ybgE	BSU02390	588.011	551.616	407.183	491.617
ybgF	BSU02400	718.534	632.802	606.385	686.651
ybgG	BSU02410	990.481	1168.84	959.352	1368.69
ybgH	BSU02420	53.9136	79.9454	64.3635	80.6244
ybgJ	BSU02430	33.6791	59.8679	48.3269	75.075
ycbA	BSU02440	784.155	547.169	645.405	547.394
ycbB	BSU02450	763.117	874.21	669.866	823.705
ycbC	BSU02460	230.575	248.537	213.372	288.595
ycbD	BSU02470	131.754	256.391	223.936	294.145
ycbE	BSU02480	101.596	128.014	130.58	161.367
ycbF	BSU02490	238.442	309.917	289.042	348.733
ycbG	BSU02500	3203.05	3055.32	2366.6	3165.68
ycbH	BSU02510	706.369	906.43	858.103	969.667
ycbJ	BSU02520	3452.84	4778.18	2655.96	3332.83
yczA	BSU02530	3731.33	732.077	1040.25	573.909
ycbK	BSU02540	4074.96	840.775	1470.5	803.581
ycbL	BSU02550	1215.25	1376.48	1032.26	1537.82
ycbM	BSU02560	2418.7	2771.37	2222.29	3025.24
ycbN	BSU02570	1466.85	1678.81	1361.85	1653.08
ycbO	BSU02580	2300.5	2545.48	2021.18	2891.44
ycbP	BSU02590	33.3407	56.0681	59.349	73.362
cwlJ	BSU02600	247.501	271.426	212.47	261.387
ycbR	BSU02610	519.91	657.163	417.041	476.374
phoD	BSU02620	78.3229	114.9	86.5838	114.716
tatAD	BSU02630	56.1229	67.596	21.8489	73.0412
tatCD	BSU02640	39.0112	60.2477	44.5891	59.0069
pcp	BSU02650	1049.36	1362.56	712.313	1166.68
ycbU	BSU02660	593.79	807.196	483.073	546.209
lmrB	BSU02670	1091.03	1467.07	1366.63	1741.5
lmrA	BSU02680	1115.36	1433.21	1263.45	1604.21
yccC	BSU02690	231.524	358.322	232.456	368.796
lip	BSU02700	4636.07	5177.44	2580.01	3462.41
yczC	BSU02710	3764.48	3444.46	2569.75	3277.9
yccF	BSU02720	2884.35	3475.83	2838	3503.73
yccG	BSU02730	1450.4	1566.95	1343.97	1839.54
yccH	BSU02740	1317.43	1458.8	1128.28	1552.25
natA	BSU02750	1419.49	1653.49	1035.97	1577.9
natB	BSU02760	1374.17	1698.8	1168.75	1553.5
yccK	BSU02770	1114.02	1198.2	757.348	1186.38
ycdA	BSU02780	23845.7	23402.5	14126.6	17907.1
ycdB	BSU02790	499.11	806.384	530.117	567.294
ycdC	BSU02800	1606.65	1928.23	1432.43	1940.84
ycdD	BSU02810	766.502	906.902	615.622	835.806
rapJ	BSU02820	3816.73	3783.48	2724.77	3591.78
ycdF	BSU02830	156.389	245.903	167.886	187.164
ycdG	BSU02840	195.674	243.42	220.881	210.329
ycdH	BSU02850	2368.05	3021.49	2435.15	3445.41
ycdI	BSU02860	2486.53	3236.61	2767.61	4507.62
yceA	BSU02870	3640.87	3851.81	3234.11	4284.42
yceB	BSU02880	432.928	548.033	422.271	560.393
yceC	BSU02890	31270.2	32945.2	25410.8	33786.5
yceD	BSU02900	17290	20967.5	14568.5	18573.4
yceE	BSU02910	26882.4	34621.3	27059.8	34707.9
yceF	BSU02920	32064.5	38997.3	29016.8	41274.8
yceG	BSU02930	9038.94	11104.1	8349.18	11579.8
yceH	BSU02940	7504.5	8815.24	6480.03	8234.78
yceI	BSU02950	11290.1	12080.2	11387.2	13246.6
yceJ	BSU02960	172.201	136.766	203.992	163.36
yceK	BSU02970	3715.46	3891.05	3492.46	4544.25
opuAA	BSU02980	9531.65	12407.9	10889.9	14175.6
opuAB	BSU02990	9899.43	12415.9	10051.9	13938.9
opuAC	BSU03000	9376.11	11653.3	9114	12748.5
amhX	BSU03010	488.522	495.09	360.901	438.214
ycgA	BSU03020	47.1957	57.3647	43.684	69.0868
ycgB	BSU03030	528.876	610.329	504.819	735.777
amyE	BSU03040	132.562	273.625	182.217	194.876
ldh	BSU03050	32911.4	46786.6	210.304	294.286
lctP	BSU03060	6349.46	13170.3	76.6016	112.423
mdr	BSU03070	5990.58	6141.04	5800.59	7548.18
ycgE	BSU03080	1458.06	1652.2	1322.01	1774.71
ycgF	BSU03090	937.153	1267.17	1040.55	1275.96
ycgG	BSU03100	462.664	628.938	476.654	598.262
ycgH	BSU03110	18.5313	11.3583	17.3357	18.0505
ycgI	BSU03120	12.8605	11.2604	8.51381	10.3566
nadE	BSU03130	8009.68	8698.51	6798.93	8615.99
tmrB	BSU03140	1036.99	1203.05	895.046	1194.79
aroK	BSU03150	341.357	547.764	340.539	441.407
ycgJ	BSU03160	269.418	284.36	220.225	271.26
ycgK	BSU03170	1047.29	1081.63	860.328	1137.81
cah	BSU03180	1517.77	1691.53	1331.12	1561.14
ycgL	BSU03190	1646.16	1980.51	1389.9	1744.95
ycgM	BSU03200	1631.42	1843.86	1184.22	1534.21
ycgN	BSU03210	874.296	957.417	703.74	884.618
ycgO	BSU03220	2207.04	2947.26	2883.67	3126.67
ycgP	BSU03230	1340.28	1485.03	994.638	1636.39
ycgQ	BSU03240	2744.31	2803.13	2415.01	3323.34
ycgR	BSU03250	1508.51	2111.54	1670.98	2325.39
ycgS	BSU03260	360.165	447.483	366.772	489.623
ycgT	BSU03270	8990.21	15573.3	8463.34	12601
nasF	BSU03280	5453.06	5646.68	3460.75	4228.62
nasE	BSU03290	5160.29	7084.58	3392.56	5158.59
nasD	BSU03300	4557.41	7264.89	1693.68	3422.3
nasC	BSU03310	117.962	190.334	103.166	110.21
nasB	BSU03320	192.879	238.025	155.984	217.732
nasA	BSU03330	213.929	219.578	183.973	198.986
yciA	BSU03340	17.4045	39.4855	39.412	24.4739
yciB	BSU03350	48.5478	42.8232	37.2285	48.6574
yciC	BSU03360	19.5929	25.7266	28.7028	33.2453
yckA	BSU03370	926.058	1183.81	1047.76	1078.99
yckB	BSU03380	4606.76	4977.92	4090.31	5480.93
yckC	BSU03390	555.457	425.271	350.816	420.991
yckD	BSU03400	18.5798	27.4788	33.4372	30.161
yckE	BSU03410	407.406	324.262	318.216	345.162
nin	BSU03420	997.307	1339.54	932.624	1200.53
nucA	BSU03430	3105.6	3618.58	2695.72	3476.7
tlpC	BSU03440	1390.7	2317.59	1790.4	2560.25
hxlB	BSU03450	1561.95	1798.98	1363.09	1745.53
hxlA	BSU03460	1344.41	1541.02	1165.2	1615.78
hxlR	BSU03470	634.534	859.07	671.347	770.391
srfAA	BSU03480	41236.2	64785.6	29214.1	44872.6
srfAB	BSU03490	57799.1	74651.4	33894.6	48734.2
comS	BSU03500	57422.4	81859.4	33358.6	52087.8
srfAC	BSU03510	32710.3	41791.5	18382	26793.1
srfAD	BSU03520	5706.54	10623.7	2814.85	3934.26
ycxA	BSU03530	1400.58	1984.01	783.066	1183.65
ycxB	BSU03540	1015.51	1082.78	714.81	1059.31
ycxC	BSU03550	518.108	534.162	546.473	756.509
ycxD	BSU03560	288.399	346.619	285.115	354.001
sfp	BSU03570	2713.19	3585.91	2779.26	4312.77
yczE	BSU03580	3925.35	4572.41	4768.89	6280.81
yckI	BSU03590	3472.59	5605.06	5105.11	6132.84
yckJ	BSU03600	7915.51	7456.95	6716.57	8926.17
yckK	BSU03610	13038.4	13274.1	11737.6	14895.2
yclA	BSU03620	320.83	415.771	314.484	511.086
yclB	BSU03630	117.926	146.782	117.741	158.159
yclC	BSU03640	175.97	249.991	214.928	235.21
yclD	BSU03650	81.8514	129.64	110.666	86.2976
yclE	BSU03660	364.404	441.499	354.382	428.109
yclF	BSU03670	1512.25	1548.15	1224.85	1622.47
yclG	BSU03680	69.6852	107.484	95.6882	122.541
yczF	BSU03690	162.47	201.083	141.365	171.622
gerKA	BSU03700	183.608	198.33	187.686	221.446
gerKC	BSU03710	183.861	197.375	171.696	233.216
gerKB	BSU03720	212.547	336.341	259.777	343.504
yclH	BSU03730	90.1268	124.006	106.183	97.9893
yclI	BSU03740	60.8779	60.0839	44.385	45.5076
yclJ	BSU03750	2393.66	3322.62	2030.46	2805.31
yclK	BSU03760	2952.4	3349.64	2632.01	3265.45
rapC	BSU03770	10158.8	9774.91	7212.02	9408.53
phrC	BSU03780	1975.62	1911.98	1244.71	1464.92
yclM	BSU03790	2051.4	1855.7	1290.49	1944.8
yclN	BSU03800	11265.3	16682.5	12107.3	16468.3
yclO	BSU03810	22802.2	32659.6	24326.5	29849.5
yclP	BSU03820	30248	34451.7	26295.9	34607
yclQ	BSU03830	20799	28184.7	18231.7	25729.9
ycnB	BSU03840	777.356	825.319	851.642	1007.88
ycnC	BSU03850	2992.49	2871.74	2995.51	3857.03
ycnD	BSU03860	3299.76	3256.63	2246.03	2798.52
ycnE	BSU03870	4419.9	4442.36	3026.36	4118.01
yczG	BSU03880	799.173	836.911	683.717	856.132
gabR	BSU03890	376.622	479.089	396.147	541.816
gabT	BSU03900	65.2733	119.11	118.017	112.131
gabD	BSU03910	830.97	1048.88	810.278	695.7
glcU	BSU03920	19.2481	25.3125	24.6066	19.3999
gdh	BSU03930	13.7446	18.8386	34.0763	19.079
ycnI	BSU03940	9952.66	13123.6	6683.18	9479.1
ycnJ	BSU03950	15120.5	24632.3	11857	17553.5
ycnK	BSU03960	24296	33034.2	10817	21552.8
ycnL	BSU03970	1238.79	1209.52	1012.56	1000.48
mtlA	BSU03980	1089.28	1442.04	1437.77	1907.66
mtlD	BSU03990	2556.3	2961.99	3074.88	4006.24
ycsA	BSU04000	7761.56	8638.72	7219.01	9546.74
sipU	BSU04010	5078.84	5695.55	4424.45	6179.34
yczH	BSU04020	1304.38	1539.74	1102.29	1434.67
ycsD	BSU04030	973.467	1193.48	821.031	970.661
ycsE	BSU04040	3631.48	4227.27	3096.84	4172.13
ycsF	BSU04050	4039.58	3905.43	2382.16	3688.23
ycsG	BSU04060	3699.67	3937.92	2628.55	3816.57
ycsI	BSU04070	2440.33	2728.8	1921.77	2734.5
kipI	BSU04080	2274.26	2919.14	2081.25	2724.97
kipA	BSU04090	3336.26	4705.74	2993.78	4257.6
kipR	BSU04100	3346.93	3870.64	2621.36	3731.74
ycsK	BSU04110	3996.51	4670.16	2902.25	4787.93
yczI	BSU04120	5803.54	4942.61	4551.89	6596.44
yczJ	BSU04130	4764.86	5028.41	3339.13	4734.22
pbpC	BSU04140	13672.4	14587.9	10572.2	14413.7
ycsN	BSU04150	4900.17	6100.58	3553.09	5237.76
mtlR	BSU04160	2191.93	3454.72	2536.63	3575.45
ydaB	BSU04170	228.188	313.654	205.494	265.717
ydaC	BSU04180	45.3499	95.9492	102.085	52.9688
ydaD	BSU04190	48.6958	83.0717	46.2911	48.6404
ydaE	BSU04200	22.6477	13.2722	28.1436	27.0725
ydaF	BSU04210	1850.24	2225.77	1454.98	2165.33
ydaG	BSU04220	1385.91	1598.94	1008.32	1595.14
ydaH	BSU04230	841.946	949.182	669.534	844.344
ydzA	BSU04240	6451.81	7729.56	3922.26	5655.43
lrpC	BSU04250	3251.05	4172.13	2474.54	3722.6
topB	BSU04260	5445.17	7308.91	4385.8	6290.2
ydaJ	BSU04270	393.125	540.458	524.97	580.063
ydaK	BSU04280	448.406	580.19	482.223	679.428
ydaL	BSU04290	404.449	524.314	512.876	578.251
ydaM	BSU04300	510.933	666.272	564.923	759.091
ydaN	BSU04310	311.94	287.123	270.201	330.388
ydaO	BSU04320	1423.28	1495.7	1496.53	1285.65
mutT	BSU04330	343.362	523.497	377.418	456.713
ydaP	BSU04340	263.154	355.522	298.153	372.943
ydaQ	BSU04350	19.7614	19.307	25.1903	21.7007
mntH	BSU04360	799.803	890.082	918.416	1174.27
ydaS	BSU04370	84.7728	84.4456	67.0734	89.9203
ydaT	BSU04380	91.3706	109.266	90.4107	114.563
ydbA	BSU04390	1130.31	1214.6	978.784	1205.78
gsiB	BSU04400	144.664	161.85	132.747	151.793
ydbB	BSU04410	1409.06	1667.37	1137.13	1469.16
ydbC	BSU04420	1747.82	1842.29	1178.42	1680.96
ydbD	BSU04430	975.357	1177.79	942.906	1063.55
dctB	BSU04440	1786.49	1804.02	1460.33	1882.73
dctS	BSU04450	2024.4	2701.14	2124.43	3046.56
dctR	BSU04460	2216.44	2587.83	2059.5	2762.4
dctP	BSU04470	13777.1	15088.4	6050.76	9756.56
ydbI	BSU04480	3094.23	4064.97	3379.02	4065.02
ydbJ	BSU04490	4196.32	4375.76	3857.64	3448.36
ydbK	BSU04500	2328.44	2570.49	2116.13	2407.8
ydbL	BSU04510	1572.66	2495.38	775.593	1272.61
ydbM	BSU04520	4934.93	6257.63	2968.13	4833.8
ydbN	BSU04530	22835.4	31491.1	7270.18	15824.1
ydbO	BSU04540	5756.26	7267.2	4950.67	6859.29
ydbP	BSU04550	2150.87	1848.49	1544.21	1882.69
ddl	BSU04560	8372.18	10356.5	7262.59	6838.07
murF	BSU04570	9634.83	12023	7842.03	10102.4
ydbR	BSU04580	22975	27144.2	20146.2	22969.3
ydbS	BSU04590	9942.64	10954.4	7559.95	9922.29
ydbT	BSU04600	2743.7	3107.6	2344.57	3038.18
ydcA	BSU04610	804.171	856.076	748.462	925.77
acpS	BSU04620	2810.54	3520.43	2851.23	3900.73
ydcC	BSU04630	2626.37	3033.32	2329.38	3230.42
alr	BSU04640	5655.97	6389	4997.75	6355.52
ydcD	BSU04650	55048.7	45933.9	36511.4	48622.6
ydcE	BSU04660	61960.6	62022.2	48691.1	65791.5
rsbR	BSU04670	8547.8	10222.1	8300.94	12450.9
rsbS	BSU04680	10420.4	13858	10143.4	14196.9
rsbT	BSU04690	14817.9	15284.8	12150.6	16576.8
rsbU	BSU04700	7769.92	9963.72	9183.16	14162.4
rsbV	BSU04710	13913.5	15609.3	13831.8	19731.4
rsbW	BSU04720	9108.09	10363.2	9058.98	13287.4
sigB	BSU04730	8030.22	9475.8	7612.2	9273.34
rsbX	BSU04740	9537.01	13517.1	8767.14	12681.5
ydcF	BSU04750	602.26	787.503	602.317	760.01
ydcG	BSU04760	726.935	716.068	605.036	818.099
ydcH	BSU04770	191.261	209.17	174.994	242.149
ydcI	BSU04780	2091.91	2217.81	1764.1	2395.32
ydcK	BSU04790	3134.28	3755.54	2622.97	3568.3
ydcL	BSU04800	276.385	219.411	165.237	283.064
ydcM	BSU04810	415.559	356.695	272.435	502.294
ydcN	BSU04820	1582.72	1300.15	1045.48	1952.12
sacV	BSU04830	323.589	603.327	267.193	430.299
ydcO	BSU04840	55.8402	95.4315	79.1166	96.6045
ydcP	BSU04850	88.351	122.359	110.541	184.658
ydcQ	BSU04860	44.7368	66.5774	57.7287	93.7865
ydcR	BSU04870	35.7846	52.8953	74.0174	88.4713
ydcS	BSU04880	16.8388	22.6982	40.0959	25.7651
ydcT	BSU04890	60.5171	82.949	86.3255	134.032
yddA	BSU04900	66.1507	72.4094	62.6435	10.7179
yddB	BSU04910	67.9677	108.24	108.482	184.17
yddC	BSU04920	102.51	116.532	227.046	187.098
yddD	BSU04930	22.4688	12.6272	31.0466	12.4779
yddE	BSU04940	16.1868	31.105	42.0162	46.0084
yddF	BSU04950	12.6656	13.5449	8.6677	17.2321
yddG	BSU04960	15.5207	12.306	17.7786	31.7763
yddH	BSU04970	26.9117	64.381	99.3804	97.4889
yddI	BSU04980	16.0689	12.2264	14.6558	26.4459
yddJ	BSU04990	1097.39	1042.48	674.43	1473.64
yddK	BSU05000	1340.73	1587.94	1250.96	1899.42
rapI	BSU05010	108.481	118.944	68.5248	105.94
phrI	BSU05020	3843.43	3867.45	3156.22	4300.3
yddM	BSU05030	503.725	361.251	336.402	471.102
yddN	BSU05040	201.941	225.494	208.76	273.412
lrpA	BSU05050	1072.2	977.882	799.799	1110.96
lrpB	BSU05060	281.441	294.208	220.644	317.786
yddQ	BSU05070	1435.65	1410.21	1326.29	1728.82
yddR	BSU05080	180.58	176.685	170.874	197.674
yddS	BSU05090	310.27	604.043	303.803	697.078
yddT	BSU05100	722.825	307.736	243.55	286.384
ydeA	BSU05110	1007.33	1252.76	796.308	1325.18
cspC	BSU05120	3040.42	2824.37	2428.29	2447.05
ydeB	BSU05130	2476.35	2045.19	1575.19	1865.43
ydzE	BSU05140	360.308	337.165	268.503	374.588
ydeC	BSU05150	212.625	201.621	179.35	275.664
ydeD	BSU05160	327.069	153.644	121.577	148.494
ydeE	BSU05170	397.638	469.557	390.295	497.163
ydeF	BSU05180	614.1	570.508	462.223	681.838
ydeG	BSU05190	480.075	539.883	480.045	644.884
ydeH	BSU05200	1080.83	1118.27	944.144	1134.7
ydeI	BSU05210	777.404	662.483	549.96	807.407
ydeJ	BSU05220	1362.15	1559.77	857.178	1209.09
ydeK	BSU05230	146.096	156.133	130.297	199.582
ydeL	BSU05240	472.065	428.051	313.208	453.317
ydeM	BSU05250	2311.32	2248.13	2021.23	2752.38
ydeN	BSU05260	859.311	926.24	686.308	950.043
ydzF	BSU05270	533.654	680.325	498.872	669.683
ydeO	BSU05280	4244.32	4329.55	3492.56	4556.51
ydeP	BSU05290	1184.86	1268.33	1022.26	1314.41
ydeQ	BSU05300	146.45	172.638	143.538	215.522
ydeR	BSU05310	55.4365	48.3194	62.8926	67.5313
ydeS	BSU05320	2087.01	2222.15	1635.2	2217.98
ydeT	BSU05330	2163.03	2473.32	2432.58	3364.5
ydfA	BSU05340	1774.65	1969.16	616.155	2097.56
ydfB	BSU05350	290.354	312.72	230.203	325.076
ydfC	BSU05360	13.805	12.847	24.1155	11.2219
ydfD	BSU05370	207.146	217.925	185.824	358.707
ydfE	BSU05380	228.205	246.262	194.923	210.131
ydfF	BSU05390	1953.47	2191.39	1541.4	2100.74
ydfG	BSU05400	659.813	723.632	574.592	898.054
ydfH	BSU05410	1251.72	1135.34	1100.37	1346.6
ydfI	BSU05420	996.548	992.142	732.844	924.925
ydfJ	BSU05430	31.2226	42.1669	42.4515	47.7368
nap	BSU05440	1735.86	1667.56	1567.77	1927.93
ydfK	BSU05450	204.713	257.988	211.431	244.432
ydfL	BSU05460	1049.32	1010.7	974.944	1333.33
ydfM	BSU05470	5199.21	5337.29	4373.77	5922.15
ydfN	BSU05480	202.13	213.613	176.032	240.494
ydfO	BSU05490	175.176	221.107	178.77	219.562
ydfP	BSU05500	105.926	125.41	103.121	122.233
ydfQ	BSU05510	46.2948	58.1229	53.9733	57.6698
ydzH	BSU05520	42.1055	58.2804	66.0001	42.3929
ydfR	BSU05530	12.9751	12.7117	17.4702	34.0726
ydfS	BSU05540	80.1093	107.779	82.1888	115.466
cotP	BSU05550	14.4466	12.4408	9.08296	14.3905
ydgA	BSU05560	13.3126	11.908	10.5074	12.1892
ydgB	BSU05570	12.0602	12.3754	13.1126	46.7324
ydgC	BSU05580	3244.6	3523.51	2351.13	3001.78
ydgD	BSU05590	3168.18	3743.85	2627.16	3225.91
ydgE	BSU05600	1245.5	1706.14	962.736	1293.57
expZ	BSU05610	974.914	937.442	667.762	1003.02
ydgF	BSU05620	2386.6	2017.26	1544.25	2057.51
dinB	BSU05630	2559.27	2278.63	1785.34	2323.17
ydgG	BSU05640	528.807	552.512	487.48	653.54
ydgH	BSU05650	529.324	602.68	586.899	655.843
ydgI	BSU05660	1074.03	1293.5	1096.21	1048.96
ydgJ	BSU05670	1106.93	1436.97	1151.57	1273.68
ydgK	BSU05680	947.497	1343.59	1080.2	1314.21
ydhB	BSU05690	271.895	285.843	249.232	301.227
ydhC	BSU05700	2903.82	3079.72	2205.79	3010.22
ydhD	BSU05710	156.587	237.407	175.892	146.549
ydhE	BSU05720	1659	1913.74	862.799	1495.46
ydhF	BSU05730	62.9923	60.6707	54.4517	69.3917
phoB	BSU05740	102.38	124.095	90.9062	143.272
ydhG	BSU05750	1858.6	1968.34	1585.07	1721.31
ydhH	BSU05760	806.636	697.952	627.643	925.189
ydhI	BSU05770	690.004	858.109	576.365	920.621
ydhJ	BSU05780	885.746	1002.1	695.197	972.47
ydhK	BSU05790	709.854	748.543	571.289	870.434
ydhL	BSU05800	94.8855	170.67	85.8182	62.8067
ydhM	BSU05810	9111.24	8644.07	5466.85	7320.25
ydhN	BSU05820	2227.09	2224.04	1551.76	1863.12
ydhO	BSU05830	2478.68	2203.85	2483.68	3700.64
ydhP	BSU05840	2332.01	3227.92	2839.54	4216.31
ydhQ	BSU05850	2908.4	3097.57	2395.67	4018.67
ydhR	BSU05860	1946.96	2091.23	1916.01	2652.38
ydhS	BSU05870	2259.13	2369.18	2194.74	3143.33
ydhT	BSU05880	872.311	1030.16	1016.05	1397.8
ydhU	BSU05890	75.1509	21.7078	37.4713	21.7489
thiL	BSU05900	4643.07	5592.55	4850.67	6442.67
ydiB	BSU05910	6558.22	7832.55	6416.47	8302.27
ydiC	BSU05920	8307.51	9253.06	8166.64	12362.1
ydiD	BSU05930	8817.82	9964.46	6091.39	10597.5
gcp	BSU05940	7667.34	9092.6	7278.59	9057.08
ydiF	BSU05950	3268.2	2825.86	2020.1	2939.57
ydiG	BSU05960	8101.6	8309.91	6298.34	8196.46
ydiH	BSU05970	6266.07	6369.15	4720.99	5697.5
tatAY	BSU05980	5934.92	7211.91	4583.81	5381.62
tatCY	BSU05990	5968.34	6425.88	4538.83	5584.98
ydiK	BSU06000	1542.66	1501.69	1218.71	1498.54
ydiL	BSU06010	4298.02	4944.47	3927.4	4825.03
groES	BSU06020	67648.9	68349.6	48178.4	76026.1
groEL	BSU06030	36249.3	40600.5	31240.8	42691.8
ydiM	BSU06040	1587.5	1994.61	1469.26	1980.6
ydiN	BSU06050	703.955	1357.53	712.099	884.434
ydiO	BSU06060	4798.74	4734.91	3573.63	4592.24
ydiP	BSU06070	5984.64	4667.83	4003.11	6190.58
ydiQ	BSU06080	234.703	50.4351	73.9016	84.9054
ydiR	BSU06090	9110.62	8807.29	6702.32	9458.44
ydiS	BSU06100	6745.03	7110.14	5219.35	7048.44
ydjA	BSU06110	2706.58	2505.6	1740.68	2409.58
ydjB	BSU06120	339.9	377.775	288.526	391.491
ydjC	BSU06130	583.655	582.412	552.417	567.965
gutR	BSU06140	2718.85	2747.91	2540.48	3270.96
gutB	BSU06150	551.743	619.373	599.044	749.992
gutP	BSU06160	496.704	533.235	473.331	616.033
ydjE	BSU06170	7114.81	10406.4	7612.96	8676.77
pspA	BSU06180	6094.26	6960.91	5169.6	5451.26
ydjG	BSU06190	6063.57	6950.69	4206.24	5436.47
ydjH	BSU06200	5728.27	7041.09	4346.67	6161.45
ydjI	BSU06210	1858	2652.7	1366.4	2034.45
ydjJ	BSU06220	13.5342	11.8074	9.06193	10.8671
ydjK	BSU06230	227.455	280.89	182.193	245.523
ydjL	BSU06240	16394.4	20742.1	12558	15822.2
ydjM	BSU06250	6945.55	6653.66	4618.79	8281.57
ydjN	BSU06260	6136.7	5975.51	4143.19	6706.77
ydjO	BSU06270	12578.5	11917.7	8921.67	10133
ydjP	BSU06280	2217.41	2508.36	2029.44	2314.19
yeaA	BSU06290	5332.15	5257.03	3987.32	4018.52
cotA	BSU06300	56.7825	128.515	70.8191	73.867
gabP	BSU06310	1579.74	1905.99	1513.57	2036.89
yeaB	BSU06320	1932.41	2193.52	2153.38	2424.58
yeaC	BSU06330	1023.38	1815.88	1446.73	1804.15
yeaD	BSU06340	3092.76	3896.29	3350.51	4811.94
yebA	BSU06350	2288.66	3117.29	2438.23	2987.18
guaA	BSU06360	20320.1	20726.7	18287.3	22327.7
pbuG	BSU06370	7270.73	6669.06	6616.16	10114.6
yebC	BSU06380	1107.6	1236.42	1019.99	1381.53
yebD	BSU06390	119.47	200.974	85.302	133.332
yebE	BSU06400	530.26	668.165	758.305	847.843
yebG	BSU06410	862.221	891.743	745.077	1032.35
purE	BSU06420	34638	42783.3	41034.7	65115.9
purK	BSU06430	53032.5	56431.1	51862.2	80154.5
purB	BSU06440	52593.2	50869.2	50723.2	70906.5
purC	BSU06450	62247.1	62066.6	58385.8	95606.8
purS	BSU06460	58022.7	66533.2	60391.3	78955.8
purQ	BSU06470	67359.4	78556.8	66753.3	104287
purL	BSU06480	67436.4	73546.2	66781.4	93678.3
purF	BSU06490	45954.7	50143.8	48304.2	58431.3
purM	BSU06500	44829.4	58108	53283.4	71233.1
purN	BSU06510	48400.4	55195.8	52779.5	61947.6
purH	BSU06520	56785.9	60544.7	54286.5	71810
purD	BSU06530	28660.4	33233.3	32405.4	38708.4
yezC	BSU06540	1362.75	1381.91	1142.39	1600.8
yecA	BSU06550	828.151	1286.09	1131.79	1320.83
yerA	BSU06560	23807.6	34936.3	12338.3	18782.1
yerB	BSU06570	38977.7	40739.8	21953.8	28141.5
yerC	BSU06580	524.78	767.85	520.805	616.539
yerD	BSU06590	31.7915	43.5357	45.0511	47.8182
pcrB	BSU06600	10671.8	12043.8	8507.25	13828.2
pcrA	BSU06610	6500.81	8092.66	6023.96	8645.99
ligA	BSU06620	11876.1	14321.9	10616.4	11145.4
yerH	BSU06630	6084.26	6281.96	4848.83	6247.95
yerI	BSU06640	6398.65	7550.57	3882.74	5354.93
sapB	BSU06650	768.837	945.463	658.61	1163.55
opuE	BSU06660	110.16	92.1609	141.28	167.25
gatC	BSU06670	35451.3	36195.3	29383.7	43753.9
gatA	BSU06680	34038	38660.5	29694.6	39403.3
gatB	BSU06690	14629.8	15238.5	13194	16369.2
yerO	BSU06700	812.923	899.237	723.698	1114.32
yerP	BSU06710	8521.18	10241.5	6985.25	9206.2
yerQ	BSU06720	8557.8	9451.04	8256.01	10339.7
yefA	BSU06730	2606.47	2879.03	2741.97	3107.19
yefB	BSU06740	72.5404	82.5349	77.415	140.64
yefC	BSU06750	1147	1303.86	1525.59	1750.28
yeeA	BSU06760	1176.85	826.825	944.672	1155.69
yeeB	BSU06770	1535.7	1222.07	1556.87	2124.83
yeeC	BSU06780	2526.54	2212.25	2414.73	2730.57
yeeD	BSU06790	223.769	488.806	161.28	280.824
yezA	BSU06800	206.064	175.821	136.206	208.487
yeeF	BSU06810	5715.72	4986.32	3314.19	4389.89
yeeG	BSU06820	44.4266	77.4196	43.1366	58.1095
rapH	BSU06830	1384.64	1876.34	910.343	1296.46
yeeI	BSU06840	6711.71	6813.54	5116.48	6536.64
yeeK	BSU06850	447.45	544.426	469.176	570.277
yezE	BSU06860	11794.8	10770.8	6879.37	10707.4
yesE	BSU06870	605.962	706.342	492.306	712.648
yesF	BSU06880	297.144	340.765	258.305	342.71
cotJA	BSU06890	208.468	221.28	193.425	193.164
cotJB	BSU06900	292.556	461.056	266.318	380.25
cotJC	BSU06910	63.764	130.022	80.4938	84.3285
yesJ	BSU06920	5120.5	5072.83	4054.16	5625.47
yesK	BSU06930	1392.32	1755.57	1330.96	2092.06
yesL	BSU06940	1381.81	2014.39	1644.99	1875.19
yesM	BSU06950	1864.69	2700.89	1937.3	2462.55
yesN	BSU06960	880.411	1307.99	918.543	893.017
yesO	BSU06970	349.608	465.835	396.139	487.508
yesP	BSU06980	206.387	307.608	249.465	359.295
yesQ	BSU06990	267.782	324.64	259.792	455.403
yesR	BSU07000	251.697	297.962	305.347	421.969
yesS	BSU07010	207.301	301.108	253.788	316.848
yesT	BSU07020	140.944	159.583	120.079	205.829
yesU	BSU07030	131.301	212.637	172.489	286.787
yesV	BSU07040	148.828	165.063	147.362	208.656
yesW	BSU07050	114.515	164.469	152.213	184.208
yesX	BSU07060	181.245	218.589	173.434	239.311
yesY	BSU07070	204.439	281.854	219.143	293.124
yesZ	BSU07080	55.2876	174.876	139.65	179.232
yetA	BSU07090	269.758	347.625	293.722	345.986
lplA	BSU07100	447.532	637.688	521.548	719.774
lplB	BSU07110	517.151	761.46	625.021	866.569
lplC	BSU07120	442.627	540.263	545.425	684.774
lplD	BSU07130	487.42	580.236	541.203	685.351
yetF	BSU07140	451.148	687.724	475.599	633.182
yetG	BSU07150	16330.5	14640.1	9921.05	12520.7
yetH	BSU07160	3996.09	4040.96	3186.13	4506.52
yetI	BSU07170	2880.18	3049.11	2553.74	3325.64
yezB	BSU07180	1474.45	1649.82	1265.86	1838.19
yezD	BSU07190	344.792	507.411	317.053	456.638
yetJ	BSU07200	9885.34	11121.3	8250.56	11059.4
yetK	BSU07210	4251.37	4935.43	3666.01	5162.06
yetL	BSU07220	295.597	345.023	308.568	393.256
yetM	BSU07230	240.056	1012.67	689.713	728.054
yetN	BSU07240	1080.81	1357.61	1097.37	1469.64
yetO	BSU07250	59.612	78.6492	94.7051	114.812
yfnI	BSU07260	6782.45	7932.49	5645.22	6637.81
yfnH	BSU07270	73.0454	116.108	68.6519	83.4496
yfnG	BSU07280	115.616	78.5157	148.217	148.892
yfnF	BSU07290	48.622	63.5353	72.0006	51.144
yfnE	BSU07300	180.718	192.294	223.761	209.882
yfnD	BSU07310	66.76	154.557	151.649	157.786
yfnC	BSU07320	3919.88	4445.04	2153.6	3251.19
yfnB	BSU07330	1096.86	1280.25	1004.36	1341.36
yfnA	BSU07340	1629.8	2205.57	2233.53	2725.26
yfmT	BSU07350	8166.72	9449.27	7839.63	11655.6
yfmS	BSU07360	3801.33	5106.86	3901.46	5043.33
yfmR	BSU07370	3932.46	4190.9	3330.1	5284.77
yfmQ	BSU07380	10230.3	13357.1	4570.44	7809.05
yfmP	BSU07390	3953.91	4686.91	11018.8	12048
yfmO	BSU07400	617.458	696.878	533.748	856.738
yfmN	BSU07410	12.0589	11.2886	8.48557	10.2611
yfmM	BSU07420	3735.01	4059	3360.69	4522.21
yfmL	BSU07430	2535.09	2113.52	2072.35	2548.29
yfmK	BSU07440	1285.08	1435.42	1023.9	1354.44
yfmJ	BSU07450	1369.54	1575.95	1133.1	1647.22
yfmI	BSU07460	609.572	693.03	524.946	747.135
yfmH	BSU07470	553.603	608.547	392.302	544.032
yfmG	BSU07480	1350.97	1634.31	920.956	1394.99
yfmF	BSU07490	5196.84	6479.56	5121.21	6836.7
yfmE	BSU07500	2219.83	4111.55	3132.77	4436.41
yfmD	BSU07510	3690.84	4693.92	3798.78	5034.11
yfmC	BSU07520	18924	20202.7	13421.2	21527.6
yfmB	BSU07530	272.109	197.447	139.405	146.171
yfmA	BSU07540	42.8998	55.6945	46.6429	43.427
yflT	BSU07550	93.9724	135.047	113.711	108.728
pel	BSU07560	7697.98	10980.9	4397.74	7768.95
yflS	BSU07570	364.101	406.909	263.199	393.987
citS	BSU07580	2868.13	2606.85	1701.83	2304.3
citT	BSU07590	2986.46	3511.71	2282.58	2875.23
yflP	BSU07600	1189.42	1201.29	989.289	1167.39
citM	BSU07610	558.168	592.888	634.929	732.446
yflN	BSU07620	411.489	675.304	470.426	659.928
yflM	BSU07630	2059.89	2277.64	1854.73	2561.13
yflL	BSU07640	960.981	927.23	737.528	1137.98
yflK	BSU07650	1130.25	1302.92	990.4	1140.92
yflJ	BSU07660	2820.5	3180.85	2078.2	2671.31
yflI	BSU07670	5492.05	5623.91	4253.32	5428.1
yflH	BSU07680	3095.25	3090.7	2315.34	2606.46
yflG	BSU07690	3265.92	3720.75	3308.52	3047.26
nagP	BSU07700	4947.45	5090.73	3688.34	5465.52
yflE	BSU07710	4448.69	5266.6	4342.78	5784.31
yflD	BSU07720	157.269	231.743	180.933	206.335
yflC	BSU07730	514.148	553.599	420.419	575.056
yflB	BSU07740	200.248	280.911	164.361	221.352
yflA	BSU07750	84.081	73.6697	65.8886	86.6936
yfkT	BSU07760	34.4649	52.4204	46.126	62.2266
yfkS	BSU07770	13.5442	12.612	9.81481	11.3331
yfkR	BSU07780	57.4524	75.2574	76.5717	73.5814
yfkQ	BSU07790	26.6122	65.4362	76.4128	80.2379
treP	BSU07800	491.975	761.906	558.484	775.983
treA	BSU07810	440.129	709.526	533.815	714.052
treR	BSU07820	1409.31	1682.36	1311.86	1453.75
yfkO	BSU07830	4256.27	3625.68	3270.67	3278.72
yfkN	BSU07840	3298.8	3305.72	1870.57	2634.5
yfkM	BSU07850	306.592	311.081	234.791	305.343
yfkL	BSU07860	1481.84	1800.24	1430.31	1947.23
yfkK	BSU07870	3440.18	3819.87	3239.22	4034.5
yfkJ	BSU07880	2603.46	2714.11	2252.15	3563.19
yfkI	BSU07890	2379.66	3050.96	2209.52	2970.66
yfkH	BSU07900	1889.61	2195.35	1864.46	2326.34
yfkF	BSU07910	997.763	1298.38	806.54	895.05
yfkE	BSU07920	118.499	158.891	145.684	164.409
yfkD	BSU07930	263.776	424.39	389.925	466.058
yfkC	BSU07940	1807.6	2279.59	1470.24	2103.36
yfkB	BSU07950	4142.07	4427.34	3887.87	5035.9
yfkA	BSU07960	4024.32	4697.36	2646.35	3511.44
yfjT	BSU07970	861.262	941.232	760.514	1280.06
yfjS	BSU07980	493.792	767.399	623.335	803.587
yfjR	BSU07990	719.409	903.369	613.67	775.019
yfjQ	BSU08000	1517.29	1807.69	1414.13	1826.8
yfjP	BSU08010	1900.97	2140.03	1494.53	2141.03
yfjO	BSU08020	6130.03	6949.47	4997.49	5929.63
yfjN	BSU08030	2709.47	3813.83	3065.36	3990.66
yfjM	BSU08040	1422.12	1607.65	1222.76	1481.84
yfjL	BSU08050	1531.17	2282.82	1637.34	1869.8
acoA	BSU08060	146.583	210.372	224.922	226.419
acoB	BSU08070	268.841	459.46	342.713	405.33
acoC	BSU08080	425.723	495.096	371.179	465.648
acoL	BSU08090	128.898	297.195	190.212	210.663
acoR	BSU08100	4469.05	4856.51	5158.36	7866.37
sspH	BSU08110	2428.05	3246.11	2300.22	3674.2
yfjF	BSU08120	3185	2878.74	1905.08	2285.76
yfjE	BSU08130	3494.86	4171.2	2477.79	2680.98
yfjD	BSU08140	6983.11	7253.2	4416.27	4126.99
yfjC	BSU08150	5163.71	5907.73	3332.68	4058.65
yfjB	BSU08160	5107.04	6179.53	2982.07	4561.48
yfjA	BSU08170	2954.79	3931.58	1763.67	3012.36
malA	BSU08180	678.889	847.771	629.507	803.035
yfiA	BSU08190	863.604	1195.9	931.856	1368.74
malP	BSU08200	744.897	1037.85	715.702	1287.27
yfiB	BSU08210	518.501	754.017	522.966	798.852
yfiC	BSU08220	682.32	818.913	601.576	769.413
yfiD	BSU08230	1446.02	1260.28	929.765	1157.2
yfiE	BSU08240	913.16	810.439	605.012	795.41
yfiF	BSU08250	466.193	506.253	433.356	622.038
yfiG	BSU08260	699.527	896.385	802.244	1057.83
yfiH	BSU08270	626.945	890.945	769.385	906.991
yfiI	BSU08280	346.007	624.454	551.13	810.933
yfiJ	BSU08290	1436.34	1599.28	1234.31	1420.47
yfiK	BSU08300	891.509	1065.01	754.579	781.878
yfiL	BSU08310	64.3665	77.1766	64.8467	75.2597
yfiM	BSU08320	40.4813	61.9724	66.5712	57.2793
yfiN	BSU08330	31.6353	51.318	64.4072	60.3685
padR	BSU08340	2919.22	3739.32	2590.86	3303.6
lipB	BSU08350	1895.18	1870.91	1442.18	1377.71
yfiQ	BSU08360	310.896	213.339	174.033	240.706
yfiR	BSU08370	1478.14	1275.98	896.873	1311.47
yfiS	BSU08380	172.607	202.601	165.161	217.285
yfiT	BSU08390	3174.16	3561.82	2764.77	3775.23
yfiU	BSU08400	53.2533	61.0045	47.9988	78.23
yfiV	BSU08410	577.005	569.99	459.114	471.471
yfiW	BSU08420	6326.82	8174.03	5846.53	8033.25
yfiX	BSU08430	5115.62	6054.51	5190.78	6254.03
yfiY	BSU08440	47263.1	46099.9	34841.5	47546.4
yfiZ	BSU08450	7081.03	8780.84	6513.97	8586.85
yfhA	BSU08460	7742.05	8085.06	5597.93	6956.71
yfhB	BSU08470	9380.73	10235.6	6994.64	9722.74
yfhC	BSU08480	15990.1	17890.6	11660.6	15734.1
yfhD	BSU08490	253.786	281.695	253.406	258.849
yfhE	BSU08500	476.545	581.306	400.541	574.011
yfhF	BSU08510	335.612	408.147	468.71	414.657
yfhG	BSU08520	4854.48	4219.24	3518.71	4828.54
yfhH	BSU08530	1547.65	1569.95	1418.93	1716.66
yfhI	BSU08540	492.88	570.561	542.892	752.106
sspK	BSU08550	47.6387	90.0023	70.6255	291.159
yfhJ	BSU08560	1316	1322.26	1164.04	1593.88
yfhK	BSU08570	145.422	249.05	178.859	177.151
yfhL	BSU08580	1880.7	2389.13	1494.03	1733.44
yfhM	BSU08590	1498.31	1586.07	1000.22	1210.87
csbB	BSU08600	5337.72	6984.26	5601.33	8156.9
yfhO	BSU08610	4371.76	5524.67	4130.14	5803.09
yfhP	BSU08620	1228	1321.27	1033.71	1362.44
yfhQ	BSU08630	3734.7	4366.28	3205.78	4947.57
yfhS	BSU08640	45.9342	55.234	47.2931	62.4362
fabL	BSU08650	11471.2	12646.9	10750.6	15610.3
sspE	BSU08660	12715.6	14929.2	11770	15974.9
ygaB	BSU08670	183.414	235.666	160.539	186.219
ygaC	BSU08680	2055.72	2193.07	1866.3	2221.05
ygaD	BSU08690	2038.92	2500.33	2149.66	2513.49
ygaE	BSU08700	7031.68	7661.62	6806.17	8749.45
gsaB	BSU08710	8619.99	9701.78	7585.59	9017.43
ygaF	BSU08720	8002.31	8204	6301.36	8529.71
perR	BSU08730	7818.48	7299.45	6312.44	8370.47
ygzB	BSU08740	418.392	465.849	419.806	425.317
ygxA	BSU08750	3094.4	3429.86	3408.29	4549.93
spo0M	BSU08760	8745.98	8654.5	5536.68	7182.94
ygzA	BSU08770	395.951	492.113	390.397	495.962
ygaJ	BSU08780	1199.57	1290.86	1118.34	1286.63
thiC	BSU08790	50261.4	52590.1	44183.8	60960
ygaK	BSU08800	77.6517	47.9484	84.8771	140.655
senS	BSU08810	412.488	775.666	441.416	428.741
katA	BSU08820	1004.3	1195.55	1147.14	1326.19
ssuB	BSU08830	28.6003	74.2416	40.4155	34.5627
ssuA	BSU08840	63.9506	31.4474	65.7706	35.9623
ssuC	BSU08850	27.0825	24.1663	22.1466	25.6259
ssuD	BSU08860	50.5477	69.6476	65.0493	71.2546
ygaN	BSU08870	595.3	573.516	492.604	595.982
yhzA	BSU08880	78.9733	81.2628	55.6994	81.2128
ygaO	BSU08890	1160	1461.3	828.974	1130.54
yhzB	BSU08900	1182.12	1089.04	915.652	1246.38
yhbA	BSU08910	724.932	612.954	717.61	796.015
yhbB	BSU08920	226.337	271.066	226.973	313.849
cspR	BSU08930	13922.3	12944	10449.2	14145.7
yhbD	BSU08940	1345.51	1539.5	1121.47	1506.89
yhbE	BSU08950	3888.97	3728.58	2657.38	3958.45
yhbF	BSU08960	2765.89	3373.71	2424.15	3098.77
prkA	BSU08970	66.1693	76.6767	83.0631	82.1138
yhbH	BSU08980	181.116	224.814	181.975	214.576
yhbI	BSU08990	3080.16	3392.84	3595.68	4768.25
yhbJ	BSU09000	3002.24	3159.16	2737.14	3279.73
yhcA	BSU09010	3289.77	3641.26	3654.15	4446.5
yhcB	BSU09020	1477.65	1244.67	1075.81	1753.49
yhcC	BSU09030	290.293	338.681	283.068	312.235
yhcD	BSU09040	11.0699	10.9176	8.34179	10.1541
yhcE	BSU09050	1036.84	1750.66	1253.63	2209.33
yhcF	BSU09060	6620.54	8149.03	11582.3	15794.7
yhcG	BSU09070	3068.39	3329.41	2568.54	3300.03
yhcH	BSU09080	3596.21	3907.28	3300.53	4186.91
yhcI	BSU09090	1892.07	2206.91	1315.93	2409.54
cspB	BSU09100	12509.8	10701.6	10649.3	10510
yhcJ	BSU09110	2375.08	2189.39	1917.3	2269.91
yhcK	BSU09120	6593.37	7444.75	6160.71	9343.85
yhcL	BSU09130	8301.29	14318.6	7484.34	11336.3
yhcM	BSU09140	51.3188	57.0624	44.045	57.8895
yhcN	BSU09150	54.9825	103.294	146.959	107.701
yhcO	BSU09160	13.9989	28.2777	23.8343	12.9914
yhcP	BSU09170	17.467	13.9698	14.6474	18.5376
yhcQ	BSU09180	115.259	127.812	102.007	126.17
yhcR	BSU09190	1409.71	1952.73	1446.46	1739.28
yhcS	BSU09200	640.317	703.177	480.27	621.449
yhcT	BSU09210	1253.24	1245.81	949.353	1220.18
yhcU	BSU09220	529.623	530.052	390.952	511.981
yhcV	BSU09230	131.878	189.709	148.837	161.569
yhcW	BSU09240	4778.85	6131.76	4187.44	6482.13
yhcX	BSU09250	3749.98	3946.68	3076.64	4225.93
yhxA	BSU09260	7225.65	7832.17	5990.36	8941.78
glpP	BSU09270	3416.89	4009.61	3213.29	3659.16
glpF	BSU09280	21383	22803.7	24989	32100.9
glpK	BSU09290	21446.6	21926.4	20970.9	25758.1
glpD	BSU09300	3316.86	3878.96	2491.97	3962.54
yhxB	BSU09310	5829.2	7620.22	5315.52	6975.51
yhcY	BSU09320	2024.12	2180	1709.27	2459.99
yhcZ	BSU09330	2643.18	2642.26	2127.77	2939.23
yhdA	BSU09340	774.114	971.4	645.2	851.942
yhdB	BSU09350	20.9108	36.7367	18.9727	34.3036
yhdC	BSU09360	279.01	418.131	306.005	311.747
lytF	BSU09370	14502.5	15627.9	11674.8	17516.8
yhdE	BSU09380	3295.52	3570.14	2798.77	3276.19
ygxB	BSU09390	32.9585	46.1771	56.5608	47.7743
spoVR	BSU09400	112.851	143.169	111.776	154.827
phoA	BSU09410	328.1	364.899	320.769	376.091
lytE	BSU09420	14080.1	12493.7	11579.4	17987.4
citR	BSU09430	1000.67	1187.68	760.458	1202.73
citA	BSU09440	2789.16	3161.14	2518.69	2935.81
yhdF	BSU09450	2357.08	2922.4	2306.81	2952.93
yhdG	BSU09460	96.8996	53.5303	54.8887	53.1645
yhdH	BSU09470	4101.73	4927.31	4354.81	4896.26
yhdI	BSU09480	532.283	604.827	487.613	776.038
yhdJ	BSU09490	447.844	541.911	297.847	411.905
yhdK	BSU09500	332.277	360.803	389.859	297.779
yhdL	BSU09510	5152.2	5388.75	3725.5	4822.35
sigM	BSU09520	3396.37	3865.28	2978.47	3737.61
yhdN	BSU09530	102.049	112.406	97.1611	120.595
yhdO	BSU09540	7616.51	7875.27	6271.63	6667.59
yhdP	BSU09550	10778.4	12275	9532.15	13163.6
yhdQ	BSU09560	11685.6	11647.5	10415.2	15840.3
yhdR	BSU09570	7310.85	9298.2	6688.28	8937.49
yhdS	BSU09580	264.681	97.1191	192.982	180.082
yhdT	BSU09590	6659.16	8207.69	5602.85	8592.16
yhdU	BSU09600	1677.09	2004.45	1420.27	1932.04
yhdV	BSU09610	1636.63	1760.83	1394.42	1793.32
yhdW	BSU09620	2469.18	3256.79	2241.02	3317.36
yhdX	BSU09630	197.111	191.13	146.884	206.836
yhdY	BSU09640	1694.77	1385	1330.34	1637.89
yhdZ	BSU09650	728.087	754.644	554.077	787.112
yheN	BSU09660	12887.6	16194.1	10530.8	11579.9
dat	BSU09670	9746.13	10516.4	6483.69	9438.68
nhaC	BSU09680	1115.04	1702.15	1445.84	2812.71
nhaX	BSU09690	25.6475	29.1985	23.4992	22.6829
yheJ	BSU09700	1660.43	1503.48	1022.4	1296.45
yheI	BSU09710	1476.36	1874.21	1128.02	1322.09
yheH	BSU09720	782.469	1030.16	635.97	837.157
yheG	BSU09730	3508.92	3604.25	2915.75	3877.37
yheF	BSU09740	46.7564	130.174	94.5579	62.4167
sspB	BSU09750	27.0716	27.2108	33.9898	22.0252
yheE	BSU09760	1056.02	786.923	636.475	795.147
yheD	BSU09770	72.0645	107.956	79.7317	111.612
yheC	BSU09780	43.1307	55.6165	39.5999	76.3281
yheB	BSU09790	3246.88	4257.34	3470.74	4399.52
yheA	BSU09800	5260.64	4833.27	4080.69	4789.71
yhaZ	BSU09810	1253.71	1603.36	1161.03	1519.6
yhaY	BSU09820	6548.8	791.294	915.956	1123.58
yhaX	BSU09830	1166.78	1285.9	1182.42	1196.35
hemZ	BSU09840	2624.96	3361.44	2637.39	3217.7
yhaU	BSU09850	442.143	542.492	457.784	646.305
yhaT	BSU09860	854.32	1172.14	715.981	1058.09
yhaS	BSU09870	2749.14	2726.69	1890.17	2652.72
yhaR	BSU09880	1419.83	1471.07	1058.77	1340.41
yhaQ	BSU09890	5259.74	6353.58	3907.01	5036.94
yhaP	BSU09900	3413.89	4098.71	2583.84	3489.03
yhaO	BSU09910	3793.74	5136.75	3582.83	5163.4
yhaN	BSU09920	2970.2	3657.75	3007.85	4095
yhaM	BSU09930	8866.75	9742.56	6990.37	8561.61
yhaL	BSU09940	763.278	1022.22	819.723	938.249
prsA	BSU09950	79820.7	76331.3	61312.7	79959.4
yhaK	BSU09960	4462.54	5112.56	4500.12	6865.55
yhaJ	BSU09970	4296.37	4771.91	4344.36	6679.54
yhaI	BSU09980	1902.81	2204.6	1332.61	2271.91
hpr	BSU09990	3355.91	2844.47	2059.06	2908.8
yhaH	BSU10000	8028.97	20992	15929	37501.3
yhaG	BSU10010	24088.7	12618.2	16563.5	13767.7
serC	BSU10020	22377.7	25149.7	16167.5	26184.7
hit	BSU10030	13972.1	14687.6	11770.7	14437.2
ecsA	BSU10040	6311.66	8132.03	6229.18	9394.56
ecsB	BSU10050	5429.43	6282.02	4447.91	6085.13
ecsC	BSU10060	4170.66	5154.35	3386.29	4388.93
yhaA	BSU10070	4139.75	3440.18	2049.26	3298.53
yhfA	BSU10080	72.9805	154.379	136.528	75.6209
yhgB	BSU10090	547.558	610.741	478.814	581.758
yhgC	BSU10100	7511.66	7862.73	5895.82	7399.63
pbpF	BSU10110	1772.56	2605.35	1673.55	2097.18
hemE	BSU10120	7959.41	14467.9	5260.98	7420.57
hemH	BSU10130	15375.8	23447.1	10894.2	15780.8
hemY	BSU10140	4130.24	6794.87	3048.65	4271.91
yhgD	BSU10150	2944.47	3424.56	2899.37	3506.77
yhgE	BSU10160	3083.51	3493.7	2924.24	3439.96
fabHB	BSU10170	1083.31	959.81	963.833	725.813
yhfC	BSU10180	820.704	1101.2	739.643	977.983
yhfD	BSU10190	55.3827	41.6684	24.7005	78.0462
yhfE	BSU10200	2816.27	3199.46	2228.78	2935.95
yhfF	BSU10210	979.523	1165.85	925.284	950.346
gltT	BSU10220	28839.1	26354.7	27074.6	31921.1
yhfH	BSU10230	281.262	175.314	146.75	196.242
yhfI	BSU10240	6596.51	6708.08	6006.29	7978.92
yhfJ	BSU10250	4843.31	5902.06	4444.18	5670.16
yhfK	BSU10260	1440.55	1712.91	1407.07	1746.24
yhfL	BSU10270	875.206	1120.54	867.972	1090.01
yhfM	BSU10280	107.837	175.656	140.318	113.389
yhfN	BSU10290	323.201	357.683	260.552	353.658
aprE	BSU10300	198.069	336.403	171.22	267.923
yhfO	BSU10310	1854.98	1814.66	1378.94	1817.58
yhfP	BSU10320	1152.07	1599.79	916.785	1351.64
yhfQ	BSU10330	10050.3	13353.8	8217.3	10870.7
yhfR	BSU10340	8007.42	8243.81	8356.81	9502.64
yhfS	BSU10350	17395.3	17761.7	15739.3	23697
yhfT	BSU10360	23527.2	25231.6	24811.9	31654.4
yhfU	BSU10370	3716.4	4912.82	5165.13	7159.83
hemAT	BSU10380	6923.77	7309.62	4625.62	6973.58
yhfW	BSU10390	26.7946	49.1357	43.8552	44.8247
yhxC	BSU10400	131.719	66.7561	111.933	72.2183
yhzC	BSU10410	225.745	178.533	168.435	220.863
comK	BSU10420	621.548	772.841	467.213	779.196
yhxD	BSU10430	67.7643	113.319	94.0082	141.238
yhjA	BSU10440	21635.8	18250.8	11198.4	15017
yhjB	BSU10450	283.779	250.116	182.911	254.256
yhjC	BSU10460	356.018	328.061	283.769	362.347
yhjD	BSU10470	82.8103	113.199	89.1326	103.892
yhjE	BSU10480	1519.69	1710.6	1290.64	1584.45
sipV	BSU10490	736.755	1067.24	682.482	930.282
yhjG	BSU10500	448.736	610.343	430.861	596.356
yhjH	BSU10510	1799.1	2223.57	1579.77	2000.46
glcP	BSU10520	31.4637	37.0498	25.9545	115.207
yhjJ	BSU10530	196.372	208.698	197.596	211.046
yhjK	BSU10540	167.994	161.864	129.038	185.386
yhjL	BSU10550	103.006	68.9982	85.9252	109.605
yhjM	BSU10560	953.499	1107.52	637.87	1044.91
yhjN	BSU10570	1058.68	1446.2	907.151	979.062
yhjO	BSU10580	21.045	23.5822	33.6873	31.5534
yhjP	BSU10590	456.841	476.15	383.385	474.18
yhjQ	BSU10600	13.3843	21.6523	19.5147	34.5162
yhjR	BSU10610	15.4509	18.8109	35.4086	20.9767
addB	BSU10620	2366.58	3355.24	2663.1	3272.77
addA	BSU10630	3883.84	5099.58	3649.97	4214.36
sbcD	BSU10640	2514.44	3670.42	2780.25	3694.35
yirY	BSU10650	2649.41	3597.55	2339.18	3125.12
yisB	BSU10660	2080.8	2674.16	1998.67	2330.24
gerPF	BSU10670	67.484	68.2478	68.0212	64.6581
gerPE	BSU10680	25.7657	29.1729	36.2683	29.2886
gerPD	BSU10690	50.405	67.5059	48.4527	71.1742
gerPC	BSU10700	97.5303	103.343	67.1081	67.8012
gerPB	BSU10710	39.7757	70.5512	52.2596	90.793
gerPA	BSU10720	73.1653	116.678	77.4642	128.3
yisI	BSU10730	279.07	321.657	258.005	408.339
yisJ	BSU10740	32.6634	62.0953	40.195	29.7091
yisK	BSU10750	9365.83	11087.6	6961.28	8036.72
yisL	BSU10760	2195.54	2376.57	1798.93	2220.09
wprA	BSU10770	28866.1	35552.1	21846.6	30718.7
yisN	BSU10780	80.3992	135.964	109.822	112.578
asnO	BSU10790	22.3965	38.4553	46.7768	38.0254
yizA	BSU10800	205.901	188.367	167.884	220.701
yisP	BSU10810	1237.2	1309.73	1039.49	1334.7
yisQ	BSU10820	103.428	111.361	114.55	182.821
yisR	BSU10830	1531.7	1667.49	1582.43	2261.15
degA	BSU10840	1641.12	2287.91	1786.89	2366.25
yisS	BSU10850	905.384	1083.29	722.019	971.009
yisT	BSU10860	1503.31	1643.17	940.2	1093.76
yisU	BSU10870	87.4274	117.052	67.848	72.0926
yisV	BSU10880	275.149	390.753	302.276	476.039
yisX	BSU10890	1654.8	1630.37	1273.37	1671.36
yisY	BSU10900	217.471	329.241	298.965	268.306
yisZ	BSU10910	11.6972	20.2111	8.44411	14.951
yitA	BSU10920	16.2873	38.4478	25.1874	27.6622
yitB	BSU10930	37.2719	23.7775	20.0192	69.3538
yitC	BSU10940	94.9652	75.6738	58.75	61.19
yitD	BSU10950	136.309	257.476	163.473	171.193
yitE	BSU10960	24.0488	16.6323	36.9487	33.38
yitF	BSU10970	183.113	205.039	217.758	259.639
yitG	BSU10980	299.795	491.809	370.029	449.005
yitH	BSU10990	1746.73	2164.49	1334.02	1829.57
yitI	BSU11000	2889.73	3375.29	2343.42	3051.26
yitJ	BSU11010	466.736	537.412	282.408	486.098
yitK	BSU11020	949.055	1016.49	718.609	806.584
yitL	BSU11030	3177.21	3328.65	2758.78	3376.04
yitM	BSU11040	106.219	121.866	71.4403	89.4816
yitN	BSU11050	20.4809	27.2326	16.8087	16.0039
yitO	BSU11060	25.2166	43.8936	28.4455	45.3744
yitP	BSU11070	23.9803	23.1556	20.7331	24.3967
yitQ	BSU11080	794.529	971.214	931.14	1251.72
yitR	BSU11090	701.98	829.042	654.29	815.062
nprB	BSU11100	353.808	329.791	248.983	297.31
yitS	BSU11110	2451.95	2393.79	2031.33	2621.42
yitT	BSU11120	2838.89	2599.23	2485.55	3435.59
ipi	BSU11130	584.965	641.926	533.83	711.01
yitU	BSU11140	3159.66	3436.47	2488.12	3443.47
yitV	BSU11150	3082.75	3912.61	2514.47	3038.77
yitW	BSU11160	3794.6	4020.01	3049.89	3697.38
yitY	BSU11170	5718.48	6628.43	3775.23	5537.47
yitZ	BSU11180	899.71	1073.67	804.607	982.663
argC	BSU11190	197.998	319.891	217.61	267.166
argJ	BSU11200	347.697	370.1	273.517	405.158
argB	BSU11210	341.198	481.055	318.778	397.94
argD	BSU11220	117.466	194.118	131.997	201.191
carA	BSU11230	126.325	195.559	101.375	135.937
carB	BSU11240	180.552	237.352	177.399	241.126
argF	BSU11250	232.051	405.043	281.981	335.062
yjzC	BSU11260	49.4075	134.643	97.1877	82.1161
yjzD	BSU11270	8873.4	9333.72	6917.5	8010.01
yjaU	BSU11280	207.858	287.237	179.332	265.076
yjaV	BSU11290	26.7547	30.9992	23.7181	41.8195
med	BSU11300	5542.96	5314.15	5489.61	7041.38
comZ	BSU11310	2268.2	2558.23	2378.84	3024.5
yjzB	BSU11320	494.91	528.924	465.108	557.738
fabHA	BSU11330	7736.34	9404.92	7945.19	9167.23
fabF	BSU11340	40216.4	43808.8	30529	40652.8
yjaZ	BSU11350	69.6598	83.5782	64.6358	71.3351
appD	BSU11360	562.822	458.122	134.745	365.07
appF	BSU11370	699.979	761.226	304.815	564.355
appA	BSU11380	1069.2	1571.52	654.477	1096.09
appB	BSU11390	718.96	883.866	447.67	739.663
appC	BSU11400	624.897	926.419	446.129	672.712
yjbA	BSU11410	87.1791	144.472	75.0297	110.765
trpS	BSU11420	21715.7	7635.6	10351.7	8124.42
oppA	BSU11430	28927.8	29772	21984	29288.8
oppB	BSU11440	4632.37	6181.94	4819.29	6877.65
oppC	BSU11450	12062.4	16472.3	12763	17543.1
oppD	BSU11460	15818	18814.7	15124.8	20952.7
oppF	BSU11470	11797.7	13470.2	8815.78	11557.4
yjbB	BSU11480	230.639	291.203	180.914	257.351
yjbC	BSU11490	3596.93	3815.15	2820.58	3775.87
yjbD	BSU11500	4335.84	4153.22	2836.51	3941.18
yjbE	BSU11510	47.7539	42.8433	37.2569	54.6924
mecA	BSU11520	2024.02	2125.77	1622.43	2062.03
yjbF	BSU11530	139.589	162.549	113.184	133.992
yjbG	BSU11540	10045.9	13186.4	8423.59	11250.7
yjbH	BSU11550	1150.82	1255.93	932.06	1276.92
yjbI	BSU11560	2406.69	2861.89	2975.26	3728.25
yjbJ	BSU11570	4388.68	4613.05	3240.84	4430.48
yjbK	BSU11580	1416.4	1541.59	1188.57	1485.19
yjbL	BSU11590	8001.69	9048.69	7354.12	10211.6
yjbM	BSU11600	7144.47	10440.9	6821.47	10899.5
yjbN	BSU11610	7781.76	9668.11	8665.96	11875.6
yjbO	BSU11620	3324.39	4773.67	3920.94	5224.6
yjbP	BSU11630	1014.62	1214.36	880.487	1387.22
yjbQ	BSU11640	1112.22	1236.9	1161.79	1601.35
tenA	BSU11650	55411.2	63362.4	54302.5	81583
tenI	BSU11660	98105.3	100911	85325.5	111806
goxB	BSU11670	68940.9	89195.9	71655.3	108528
thiS	BSU11680	58224	72631.6	68821.1	82137.3
thiG	BSU11690	43681.1	53915.4	48335.4	58750.2
thiF	BSU11700	50177.9	54492.1	51382.6	56486.9
yjbV	BSU11710	30603.2	36773.2	31219.8	33795.3
fabI	BSU11720	16020.8	15802.5	12893.1	14510.6
yjbX	BSU11730	599.628	925.076	643.304	678.7
cotZ	BSU11740	22.8878	25.0038	14.7844	18.1652
cotY	BSU11750	16.1518	17.7529	16.2242	10.2869
cotX	BSU11760	19.7779	17.8911	14.1022	22.5946
cotW	BSU11770	70.0926	98.447	88.0559	119.733
cotV	BSU11780	51.0192	70.3378	51.9059	56.5946
yjcA	BSU11790	55.9935	54.779	62.9428	67.7099
yjcB	BSU11800	49.3329	50.8136	46.2347	43.795
yjcC	BSU11810	18.6778	11.8239	8.72486	10.3869
yjcD	BSU11820	2906	3355.25	2761.06	3762.39
yjcE	BSU11830	640.506	656.75	359.786	652.419
yjcF	BSU11840	9097.81	8074.12	6240.68	8797.38
yjcG	BSU11850	16120.4	13759	9532.71	16037
yjcH	BSU11860	13935.6	13584.2	9813.71	14950
yjcI	BSU11870	3254	3917.38	2674.92	3923.32
yjcJ	BSU11880	1589.97	1813.62	1347.68	1793.07
yjcK	BSU11890	461.736	450.776	331.813	365.849
yjcL	BSU11900	294.004	182.414	232.753	268.356
yjcM	BSU11910	9360.77	10793.6	5806.13	9120.14
yjcN	BSU11920	3533.91	3721.83	2465.69	2763.9
yjcO	BSU11930	706.258	681.388	437.092	591.573
yjcP	BSU11940	180.283	200.881	109.112	159.024
yjcQ	BSU11950	711.756	689.252	411.775	469.834
yjcR	BSU11960	52.4917	76.4949	55.2018	78.6307
yjcS	BSU11970	3414.63	3300.87	2783.84	3716.58
yjdA	BSU11980	1285.87	1491.77	1162.55	1511.08
yjdB	BSU11990	657.546	714.23	482.181	652.211
manR	BSU12000	3789.05	4126.85	3298.29	4438.42
manP	BSU12010	2794.79	2810.54	3035.81	4137.36
manA	BSU12020	1827.32	2275.08	2137.5	2855.39
yjdF	BSU12030	5490.23	6044.09	4289.64	5408.06
yjdG	BSU12040	1268.15	1512.71	842.463	1173.39
yjdH	BSU12050	249.248	273.134	134.52	96.33
yjdI	BSU12060	2002.61	1732.47	1446.46	1948.22
yjdJ	BSU12070	331.427	527.231	199.236	367.6
ctaO	BSU12080	724.612	1656.04	237.586	548.253
cotT	BSU12090	59.8918	76.5559	71.9894	51.4832
yjeA	BSU12100	3953.81	4559.84	4103.26	4182.1
yjfA	BSU12110	302.844	389.078	305.947	472.659
yjfB	BSU12120	3960.22	4259.05	3355.76	4487.75
yjfC	BSU12130	41.7613	38.6515	63.9102	54.7549
yjgA	BSU12140	621.841	629.269	466.45	773.786
yjgB	BSU12150	24.1546	20.0901	29.5978	17.682
yjgC	BSU12160	26.1218	56.212	92.9361	104.492
yjgD	BSU12170	91.8831	142.854	111.784	122.025
yjhA	BSU12180	17281.4	11139.1	8992.53	12792.4
yjhB	BSU12190	7380.21	7361.02	4334.94	5631.11
yjiA	BSU12200	622.038	620.527	573.396	767.928
yjiB	BSU12210	268.107	353.289	234.592	296.385
yjiC	BSU12220	173.525	358.358	213.373	188.786
yjjA	BSU12230	4114.14	4945.71	5235.8	6464.24
yjkA	BSU12240	479.837	827.483	628.479	800.114
yjkB	BSU12250	1348.46	1464.54	1111.18	1495.38
yjlA	BSU12260	988.349	1059.21	887.268	958.891
yjlB	BSU12270	554.975	695.728	529.134	708.034
yjlC	BSU12280	79193.3	73365.5	64455.6	85974
yjlD	BSU12290	79541	68742.6	66906.9	106722
uxaC	BSU12300	325.84	334.399	252.124	377.395
yjmB	BSU12310	31.4083	51.4888	60.5589	44.2155
yjmC	BSU12320	42.7556	33.3919	29.7193	34.6609
yjmD	BSU12330	152.37	273.794	206.759	263.594
uxuA	BSU12340	67.09	70.6643	103.303	113.898
yjmF	BSU12350	64.1991	56.4666	55.2227	71.1609
exuT	BSU12360	74.2361	89.4476	82.1536	113.457
exuR	BSU12370	942.358	1174.32	821.144	1245.03
uxaB	BSU12380	161.32	220.309	145.012	208.695
uxaA	BSU12390	134.942	137.751	145.728	162.063
yjnA	BSU12400	745.124	337.828	403.166	940.697
yjoA	BSU12410	8567.56	7561.09	6302.14	7632.48
yjoB	BSU12420	2116.97	2323.52	1689.77	1851.26
rapA	BSU12430	6153.7	5024.89	3269.04	3715.99
phrA	BSU12440	3094.19	3037.45	1708.32	2101.04
yjpA	BSU12450	577.728	622.767	511.811	634.982
xlyB	BSU12460	1193.21	1785.13	1673.09	1648.46
yjqA	BSU12470	2010.24	1935.01	1532.51	1750.61
yjqB	BSU12480	1567.9	2013.72	1600.6	2194.64
yjqC	BSU12490	1759.41	2496.2	1701.36	2653.75
xkdA	BSU12500	191.268	355.989	252.15	401.27
xre	BSU12510	4294.3	4522.62	3597.25	4928.08
xkdB	BSU12520	204.908	261.538	310.306	305.864
xkdC	BSU12530	453.239	480.49	478.349	618.049
xkdD	BSU12540	312.135	115.022	1303.28	148.588
xtrA	BSU12550	340.043	349.051	359.493	412.942
xpf	BSU12560	102.337	132.236	138.844	178.709
xtmA	BSU12570	1502.32	1622	1752.33	2048.78
xtmB	BSU12580	1187.33	1437.11	1285.71	1612.23
xkdE	BSU12590	636.097	842.344	848.907	1027.78
xkdF	BSU12600	4189.32	5678.27	5534.64	7108.77
xkdG	BSU12610	3751.38	5116.72	6311.35	8024.25
xkdH	BSU12620	2957.8	4515.63	4712.05	6118.91
xkdI	BSU12630	5778.75	6901.78	8295.13	10998.6
xkdJ	BSU12640	5063.05	6790.92	7243.31	9473.94
xkdK	BSU12650	2772.34	3622.11	3945.64	5346.87
xkdM	BSU12660	3004.25	4214.5	4406.59	5807.36
xkdN	BSU12670	1352.25	1739.84	1884.77	2777.85
xkdO	BSU12680	1367.34	1741.21	2175.89	2789.56
xkdP	BSU12690	2271.32	2552.23	3224.24	3821.49
xkdQ	BSU12700	1761.53	2002.51	2410.95	2987.24
xkdR	BSU12710	3076.23	3963.83	3897.88	5560.71
xkdS	BSU12720	2314.77	2225.18	2613.08	3340.9
xkdT	BSU12730	1452.43	1920.38	2234.12	2915.84
xkdU	BSU12740	1538.18	1996.41	2046.23	2923.57
xkdV	BSU12750	1403.74	1426.95	1778.3	2399.08
xkdW	BSU12760	1153.48	1237.18	1561.05	2030.03
xkdX	BSU12770	1190.26	1678.55	1853.31	2328.56
xepA	BSU12780	2169.8	2781.18	2993.16	3811.21
xhlA	BSU12790	4647.79	5926.4	6064.53	7687.82
xhlB	BSU12800	3357.58	3894.39	4310.48	5207.09
xlyA	BSU12810	741.715	961.31	1089.67	1166.25
spoIISB	BSU12820	988.486	1181.84	936.522	1174.02
spoIISA	BSU12830	819.16	861.147	721.512	950.119
pit	BSU12840	20764.3	20772	17866.2	24630.8
ykaA	BSU12850	16855.1	19009.3	17041.8	21375.8
ykbA	BSU12860	4494.12	4201.38	4358.15	5673.17
ykcA	BSU12870	441.839	486.272	371.748	452.802
ykcB	BSU12880	82.318	89.5783	92.2532	115.289
ykcC	BSU12890	166.569	278.237	157.305	203.646
htrA	BSU12900	1967.32	2164.2	1186.89	1582.28
proG	BSU12910	612.175	578.312	439.113	528.92
dppA	BSU12920	345.762	332.925	197.243	368.731
dppB	BSU12930	244.48	201.558	140.591	242.903
dppC	BSU12940	102.075	142.26	93.911	116.122
dppD	BSU12950	130.335	169.445	151.192	130.882
dppE	BSU12960	573.124	929.742	662.932	737.798
ykfA	BSU12970	277.834	371.502	322.973	431.313
ykfB	BSU12980	256.145	408.835	278.835	397.228
ykfC	BSU12990	472.912	609.096	360.959	601.068
ykfD	BSU13000	307.026	437.227	286.386	388.044
ykgB	BSU13010	13724	15994.5	10324.9	15737.5
ykgA	BSU13020	55.4835	88.0998	52.0176	74.6023
ykhA	BSU13030	2256.67	2287.52	1857.73	2529.68
hmp	BSU13040	415.217	421.769	149.503	205.482
ykzH	BSU13050	11.2397	10.9211	16.2123	23.8545
ykjA	BSU13060	31.6646	37.474	39.1253	27.514
ykkA	BSU13070	771.199	916.674	561.261	842.26
ykkB	BSU13080	798.817	962.563	623.823	839.491
ykkC	BSU13090	1384.27	1559.19	1207.53	1449.09
ykkD	BSU13100	927.512	887.304	853.979	899.867
ykkE	BSU13110	5659.96	6825.8	5694.53	6528.51
proB	BSU13120	9734.45	10426.8	7435.92	12174.1
proA	BSU13130	6824.24	9083.41	5566.79	7454.56
yklA	BSU13140	2434.53	2679.69	2049.82	2592.33
ykmA	BSU13150	643.299	649.346	514.395	605.433
ykzA	BSU13160	128.05	144.988	120.949	131.355
guaD	BSU13170	197.688	276.101	191.397	243.745
metE	BSU13180	1578.25	1868.23	1095.84	1511.73
ispA	BSU13190	245.615	246.825	167.79	190.975
ykoB	BSU13200	4093.13	4319.97	3040.45	3956.81
ykoC	BSU13210	18180	21334.2	20099.4	26057.3
ykoD	BSU13220	36214.8	42445.9	40536.9	54540.6
ykoE	BSU13230	36521.6	43144.9	43515.4	57577.2
ykoF	BSU13240	32216.9	38936.8	38296.5	47467
ykoG	BSU13250	777.831	904.277	754.387	904.075
ykoH	BSU13260	966.513	1227.88	939.784	1186.16
ykoI	BSU13270	1063.47	1239.49	934.948	1196.48
ykoJ	BSU13280	1098.92	1189.1	859.112	1105.83
ykzD	BSU13290	13.7031	24.929	38.8392	16.569
ykoK	BSU13300	4645.71	6093.54	5117.45	8017.09
tnrA	BSU13310	813.3	912.201	495.052	936.464
ykzB	BSU13320	63.3321	75.7155	89.8175	92.6283
ykoL	BSU13330	134.152	134.813	84.2728	147.486
ykoM	BSU13340	11799.3	12063	7515.04	8893.22
ykoN	BSU13350	63.7005	63.3905	60.8251	63.3963
ykoP	BSU13360	42.2594	48.2022	52.0388	37.5389
ykoQ	BSU13370	102.542	138.089	121.477	161.218
ykoS	BSU13380	86.1354	65.8637	43.6408	54.5783
ykoT	BSU13390	79.9967	38.4125	52.8369	62.4643
ykoU	BSU13400	228.1	316.165	219.486	284.361
ykoV	BSU13410	165.906	255.658	165.579	229.89
ykoW	BSU13420	797.608	914.375	946.591	1406.05
ykoX	BSU13430	2337.82	2603.78	2042.82	2712.74
ykoY	BSU13440	1228.87	1177.95	970.362	1193.04
sigI	BSU13450	1583.9	1635.37	1308.27	2057.12
ykrI	BSU13460	3606.74	4181.96	2625.48	4191.84
sspD	BSU13470	90.6624	151.594	99.8816	195.819
ykrK	BSU13480	7853.3	8432.26	6354.07	9197.64
ykrL	BSU13490	10551.9	11318.5	8244.07	10264.1
ykrM	BSU13500	1281.29	1449.61	1557.37	2158.96
ykzE	BSU13510	25.0226	33.9064	45.3784	34.7307
ykrP	BSU13520	58.3901	63.99	70.6693	82.0664
kinE	BSU13530	1119.42	1086.5	736.296	911.772
ogt	BSU13540	1151.9	1250.61	879.258	1068.72
ykrS	BSU13550	42511.9	43395.4	33710.2	44019.3
ykrT	BSU13560	59544.5	53859.7	42410.3	56674.8
ykrU	BSU13570	2233.21	2092.91	1527.22	1963.97
ykrV	BSU13580	2936.79	2222.1	2071.77	2509.54
ykrW	BSU13590	4476.1	4670.77	3586.6	4948.21
ykrX	BSU13600	4733.89	4980.74	3631.53	4874.7
ykrY	BSU13610	9725.58	9751.28	6678.37	8785.4
ykrZ	BSU13620	4192.92	3620.58	3324.08	3222.42
ykvA	BSU13630	1321.44	1508.28	1052.71	1287.4
spo0E	BSU13640	3261.49	2905.48	2054.92	2765.77
eag	BSU13650	492.863	449.405	351.978	434.005
kinD	BSU13660	2338.73	1619.65	1743.3	2125.27
ykvE	BSU13670	2931.94	3433.79	2716.69	3457.59
motB	BSU13680	7546.35	9384.62	5947.98	8093.63
motA	BSU13690	9734.08	11075.4	8483.36	10501.6
clpE	BSU13700	1759.9	2334.44	1114.57	2019.48
ykvI	BSU13710	116.195	120.401	144.27	121.646
ykvJ	BSU13720	1506.41	2873.34	2767.9	3648.52
ykvK	BSU13730	2022.39	2847.08	2570.19	3413.33
ykvL	BSU13740	4186.37	5088.41	4364.98	5305.18
ykvM	BSU13750	4866.06	4429.64	4043.3	5679.58
ykvN	BSU13760	921.823	885.687	694.047	904.439
ykvO	BSU13770	166.796	198.919	159.053	210.579
ykvP	BSU13780	153.517	113.567	81.0043	129.358
ykvQ	BSU13790	272.412	330.444	204.7	338.686
ykvR	BSU13800	105.926	102.635	96.1816	127.429
ykvS	BSU13810	1012.34	1216.98	859.386	1296.16
ykvT	BSU13820	108.231	109.32	109.847	176.973
ykvU	BSU13830	130.614	166.5	123.708	121.747
ykvV	BSU13840	173.657	171.914	181.352	193.959
ykvW	BSU13850	209.45	199.522	218.165	263.788
ykvY	BSU13860	4546.11	5513.41	4665.35	5181.95
ykvZ	BSU13870	2382.65	2732.13	2277.9	2932.56
glcT	BSU13880	1924.39	2248.63	2534.32	3198.72
ptsG	BSU13890	3706.44	5341.73	5245.28	6560.26
ptsH	BSU13900	55117.5	51607.1	46536.5	57123.4
ptsI	BSU13910	30583	27483.3	23725.6	36415
splA	BSU13920	943.111	927.302	820.681	1098
splB	BSU13930	1283.92	1637.36	1219.12	1756.63
ykwB	BSU13940	432.606	418.42	249.201	413.205
mcpC	BSU13950	3982.53	3818.48	3585	4284.71
ykwC	BSU13960	17979.9	18307.6	13335.5	17854.6
ykwD	BSU13970	1053.03	948.6	902.277	997.711
ykuA	BSU13980	5521.15	6096.4	2938.16	4572.94
kinA	BSU13990	1054.55	1554.49	873.326	1391.1
patA	BSU14000	5936.94	6949.57	4787.87	6928.97
cheV	BSU14010	5251.14	5164.73	3987.92	5544.1
ykyB	BSU14020	8853.2	7558.72	7106.21	10214.5
ykuC	BSU14030	1904.42	2315.08	1989.88	2469.11
ykuD	BSU14040	296.661	220.805	225.371	250.296
ykuE	BSU14050	596.418	611.865	564.975	623.943
ykuF	BSU14060	516.715	640.33	463.187	653.006
ykuG	BSU14070	2570.53	2731.72	2450.97	3071.33
ykuH	BSU14080	2390.4	2184.53	2028.1	2332.6
ykuI	BSU14090	2853.42	2881.71	2315.47	2753.41
ykuJ	BSU14100	13772.6	14174.3	11334.3	14419.3
ykuK	BSU14110	16594.4	20941.3	15419.8	20277.4
ykzF	BSU14120	23864.7	28578.6	21754.5	24158.2
ykuL	BSU14130	8067.54	8632.33	6921.86	8768.58
ccpC	BSU14140	3610.57	4527.3	3356.28	4271.23
ykuN	BSU14150	5623.54	8899	3022.56	6018.55
ykuO	BSU14160	5089.77	9347.91	3117.07	5579.15
ykuP	BSU14170	3494.79	6504.83	2230.61	3296.02
ykuQ	BSU14180	22114.9	21873.2	18788.2	23425.2
ykuR	BSU14190	8588.45	10070	8173.15	11234
ykuS	BSU14200	7257.73	8817.44	6594.12	10049.7
ykuT	BSU14210	327.127	349.218	390.193	435.804
ykuU	BSU14220	1255.11	1776.22	1013.71	1512.75
ykuV	BSU14230	855.225	1116.47	603.823	1062.05
rok	BSU14240	13429.7	11430.2	10379	13043.6
yknT	BSU14250	21.6328	40.8155	18.4565	44.8851
mobA	BSU14260	4704.47	5054.66	4529	6365.79
moeB	BSU14270	4259.6	5538.8	3919.76	5881.61
moeA	BSU14280	4407.39	7444.61	4789.26	6573.72
mobB	BSU14290	4771.08	6320.15	4924.54	6240.65
moaE	BSU14300	5379.17	6535.25	5249.38	6424.48
moaD	BSU14310	2133.68	2685.36	1920.46	2276.13
yknU	BSU14320	41.7573	69.2871	33.3263	62.6043
yknV	BSU14330	145.439	224.919	133.609	196.337
yknW	BSU14340	13689.1	14931.6	8774.17	12871
yknX	BSU14350	13328.4	16260.4	9924.4	13051.3
yknY	BSU14360	8422.03	10904.4	5988.32	8966.44
yknZ	BSU14370	8940.44	13221.1	7046.71	10040.2
fruR	BSU14380	3757.66	5898.7	3928.83	5250.16
fruK	BSU14390	4392.13	5825.97	4600.28	6452.86
fruA	BSU14400	3947.11	4855.46	3782.66	5197.98
sipT	BSU14410	1603.08	1825.07	1429.66	1775.02
ykoA	BSU14420	2714.56	2902.44	2132.43	2622.64
ykpA	BSU14430	22022.4	24685.6	18171.1	24742.3
ykpB	BSU14440	4508.1	5028.53	3515.17	4371.61
ampS	BSU14450	7885.75	8705.61	6256.23	8467.37
ykpC	BSU14460	329.786	303.069	201.345	291.518
mreBH	BSU14470	1087.05	1170.97	850.109	1238.08
abh	BSU14480	8375.11	7910.33	7076.52	9523.08
kinC	BSU14490	6830.57	7174.6	4659.33	6214.49
ykqA	BSU14500	5801.67	9401.18	6034.7	8446.26
ykqB	BSU14510	12130.3	13818.5	9015.66	12444.4
adeC	BSU14520	4408.24	3782.3	2967.89	5564.65
ykqC	BSU14530	46795.1	44072.3	42065.8	51414.9
ykzG	BSU14540	28874.4	22961.2	18707.1	27841.9
ykrA	BSU14550	5954.1	6507.41	5706.75	7146.38
ykrB	BSU14560	1386.07	1433.65	1075.22	1355.22
ykyA	BSU14570	2550.1	2746	2015.32	2782.72
pdhA	BSU14580	98402.1	91995.2	97670.6	122579
pdhB	BSU14590	85461.2	83443.1	96623.3	121093
pdhC	BSU14600	94084.2	89724.7	98827	127317
pdhD	BSU14610	91350.9	86780.5	82455.3	110450
slp	BSU14620	431.466	443.962	335.601	596.788
speA	BSU14630	2738.49	3295.83	2971.64	3336.27
yktA	BSU14640	3447.51	3654.06	2610.54	3375.69
yktB	BSU14650	3004.97	3165.62	2336.32	3143.05
ykzI	BSU14660	145.37	169.745	128.243	174.597
yktC	BSU14670	2099.06	2208.93	1880.71	2431.8
ykzC	BSU14680	1080.95	1142.08	726.259	974.891
yktD	BSU14690	413.979	426.088	280.607	249.144
nprE	BSU14700	2701.73	3006.6	1454.26	2632.4
ylaA	BSU14710	238.317	280.034	261.132	334.551
ylaB	BSU14720	74.0671	82.6539	71.1573	98.3253
ylaC	BSU14730	559.99	522.865	472.376	629.344
ylaD	BSU14740	228.715	305.656	243.958	307.781
ylaE	BSU14750	851.021	1053.98	704.128	961.322
ylaF	BSU14760	13859.1	25130.6	23915.9	33740
ylaG	BSU14770	18197.8	19369.4	16934.2	19927.6
ylaH	BSU14780	4830.47	6068.68	5077.29	5795.9
ylaI	BSU14790	9218.22	9201.38	7811.42	10505.4
ylaJ	BSU14800	43.0374	55.0458	41.3482	64.7527
ylaK	BSU14810	253.777	454.563	381.405	398.67
ylaL	BSU14820	8908.53	8648.15	6783.77	8621
ylaM	BSU14830	439.548	540.272	397.852	530.693
ylaN	BSU14840	7456.97	6652.59	5624.85	7209.04
ftsW	BSU14850	5154.02	5532	4509.39	5608.5
pycA	BSU14860	19175.4	22541.5	17194.1	23271
ctaA	BSU14870	10624.3	14621.2	5955.98	9029.02
ctaB	BSU14880	9391.1	12624.1	6981.12	9634.57
ctaC	BSU14890	6301.12	8829.08	3570.02	5494.08
ctaD	BSU14900	6545.22	9743.29	3868.93	6508.57
ctaE	BSU14910	4685.79	5195.87	2349.75	3438.76
ctaF	BSU14920	2366.56	2555.79	1107.74	1661.41
ctaG	BSU14930	1901.68	2725.23	1184.3	1718.97
ylbA	BSU14940	3358.5	3990.46	1940.29	2551.39
ylbB	BSU14950	1873.66	3239.79	2786.03	3911.03
ylbC	BSU14960	2046.28	2564.3	1803.13	2482.34
ylbD	BSU14970	125.269	130.838	125.008	68.691
ylbE	BSU14980	105.739	125.225	99.9359	113.673
ylbF	BSU14990	9552.02	11165.1	8691.8	10378.2
ylbG	BSU15000	4489.7	5097.22	3691.59	5059.42
ylbH	BSU15010	14819.7	17674.5	14258.4	18320.1
ylbI	BSU15020	12208	14534.1	10711.7	13709
ylbJ	BSU15030	14.883	11.9745	18.1237	19.0428
ylbK	BSU15040	3141.08	3737.76	2920.79	3692.24
ylbL	BSU15050	2236.62	2540.25	2004.53	2335.51
ylbM	BSU15060	846.411	888.058	753.954	1043.28
ylbN	BSU15070	28390.2	28605.5	23021.5	25262.4
rpmF	BSU15080	25961.3	23833.3	20136.7	21596.7
ylbO	BSU15090	379.14	381.759	239.718	342.75
ylbP	BSU15100	4883.68	5119.12	2166.53	5011.02
ylbQ	BSU15110	3056.78	3582.94	2719.66	3667.58
yllA	BSU15120	4041.82	4585.05	3606.42	4925.65
yllB	BSU15130	34720.5	34150.6	27048.8	36360.2
ylxA	BSU15140	33412.5	34523.2	26599.8	36831.8
ftsL	BSU15150	21628.8	22579.9	20811.2	24017.1
pbpB	BSU15160	15181.9	16869.5	12764.5	16923.7
spoVD	BSU15170	106.417	209.807	144.321	239.455
murE	BSU15180	20538.4	23883.6	20078	25486.6
mraY	BSU15190	16882.1	19470.5	17304.9	23705.8
murD	BSU15200	13239.4	17020.4	14549.9	19317.2
spoVE	BSU15210	6633.66	7107.79	3887.69	8831.41
murG	BSU15220	5862.1	7930.72	4562.67	8163.77
murB	BSU15230	8481.18	9747.7	6928.01	9333.83
divIB	BSU15240	6389.85	7561.82	5544.07	7706.27
ylxW	BSU15250	9286.09	9979.09	7719.55	10348.9
ylxX	BSU15260	9099.55	10378.5	8278.23	10581.2
sbp	BSU15270	9109.62	11354.9	7771.89	15926.2
ftsA	BSU15280	25873	27121.9	21181.6	29825.6
ftsZ	BSU15290	36390.2	38881.3	28731.7	37228.9
bpr	BSU15300	436.402	503.685	332.311	432.952
spoIIGA	BSU15310	85.7834	117.832	89.5873	104.738
sigE	BSU15320	133.682	165.948	179.712	175.733
sigG	BSU15330	139.57	70.4418	62.9014	63.1968
ylmA	BSU15340	903.981	996.654	696.41	1021.55
ylmB	BSU15350	3570.47	4565.7	3547.36	4942.32
ylmC	BSU15360	3877.42	4368.68	3853.49	5126.78
ylmD	BSU15370	16002.2	18623.1	15611.7	19247.8
ylmE	BSU15380	15068.9	17577.5	14530.4	18085.9
ylmF	BSU15390	19160.3	18471.3	16034.7	18812.5
ylmG	BSU15400	6559.5	9135.38	6953.84	10042.2
ylmH	BSU15410	6880.98	9633.75	6147.15	8137.42
divIVA	BSU15420	8362.69	9676.63	6816.8	8434
ileS	BSU15430	8498.93	8478.39	6542.5	9102.99
ylyA	BSU15440	127.649	151.625	127.334	161.282
lspA	BSU15450	7179.76	8436.96	7074.57	8995.66
ylyB	BSU15460	11938.1	13938.5	10298.3	12707.6
pyrR	BSU15470	11274.1	11450.3	11182.9	18046
pyrP	BSU15480	7850.73	10669.9	9383.29	9987.94
pyrB	BSU15490	16413.9	21318.9	18428.4	27686.3
pyrC	BSU15500	18505.6	24813.5	19743.3	28280.5
pyrAA	BSU15510	28211	36422.3	29191.4	41889.9
pyrAB	BSU15520	42810.5	49490.5	43374.5	54597.1
pyrK	BSU15530	17775.5	31568.5	26971.3	33954.4
pyrD	BSU15540	32315	34411.5	32078.5	41883.5
pyrF	BSU15550	23873.9	28837.3	23177.6	28275.5
pyrE	BSU15560	21873.9	20607.2	17827.7	20945.4
cysH	BSU15570	19147.2	19829.1	14457.1	24317
cysP	BSU15580	25204	28842.2	23295.8	33095.1
sat	BSU15590	18540.6	22186.4	15494.6	21783.1
cysC	BSU15600	13885.9	18296.4	13502.1	17076.2
ylnD	BSU15610	29149.5	32067.2	22767.2	29623.2
ylnE	BSU15620	21536.8	26305.9	16263.8	22971.8
ylnF	BSU15630	12290.1	16800.5	9392.34	14060.1
yloA	BSU15640	4504.11	4869.47	3897.54	5339.35
yloB	BSU15650	301.143	435.269	286.983	275.896
yloC	BSU15660	19784	22221.8	18259.3	22323.1
ylzA	BSU15670	39914	41408.6	32154.6	44047.3
gmk	BSU15680	22776.3	23000.3	16447.4	25874.9
yloH	BSU15690	26854.7	30642.9	24670.7	31759.6
yloI	BSU15700	4447.61	5305.5	4857.12	6761.93
priA	BSU15710	2427.65	4883.32	3656.78	5996.76
def	BSU15720	9719.97	10248.2	10237.4	12670.2
fmt	BSU15730	10088.4	12362.4	9598.87	13338.5
yloM	BSU15740	11033	13935.5	10351	15470.1
yloN	BSU15750	14958.4	19241.2	15548.3	21981.1
prpC	BSU15760	12056.5	16128.8	12745.6	18953.3
prkC	BSU15770	18194.9	19573.6	15027.4	22174.3
yloQ	BSU15780	8388.23	9457.21	7315.58	9962.1
rpe	BSU15790	3897.74	4004.04	3322.63	4336.28
yloS	BSU15800	2345.18	2906.45	2178.57	2901.34
spoVM	BSU15810	1138.16	1276.2	1018.38	1201.54
rpmB	BSU15820	5764.95	4842.62	4767.96	4958.89
yloU	BSU15830	17435.8	18743.8	14920.8	18290.1
yloV	BSU15840	12411.3	15144	12230.3	16005
sdaAB	BSU15850	5021.61	6126.21	5202.61	5908.53
sdaAA	BSU15860	5071.29	6232.44	4840.73	5509.83
recG	BSU15870	3697.29	3929.86	3858.27	6084.8
ylpC	BSU15880	27508.6	29406	23027.6	25716.2
plsX	BSU15890	24081.8	27601.1	20692.9	23566.9
fabD	BSU15900	21561	27423.9	21778.4	26945.9
fabG	BSU15910	14546.9	17156.4	12831.6	16124.6
acpA	BSU15920	16287.3	16895.3	15914.1	15103
rnc	BSU15930	9659.62	12180.7	9596.83	12513.7
smc	BSU15940	8668.99	11306.6	8697.97	10934.5
ftsY	BSU15950	8943.16	9978.34	7433.65	9701.43
ylqB	BSU15960	4306.5	5530.05	2294.9	3929.6
ylxM	BSU15970	26452.9	23808.9	23200.3	26166.4
ffh	BSU15980	41628.6	44218.2	36411.3	39072.5
rpsP	BSU15990	17727.1	18697.3	15627.2	18983.8
ylqC	BSU16000	8561.34	9024.34	8124.75	9132.8
ylqD	BSU16010	11821.3	13511.8	9438.14	12296.4
rimM	BSU16020	7787.08	8713.94	7051.64	9169.68
trmD	BSU16030	8201.21	9459.14	7031.72	8793.69
rplS	BSU16040	88598.4	82814.3	82354.3	81913.1
ylqF	BSU16050	3993.93	4472.75	3890.24	4499.69
rnhB	BSU16060	4804.84	5780.14	3194.97	4182.54
ylqG	BSU16070	2996.64	4488.4	2810.92	4583.04
ylqH	BSU16080	1669.31	2201.51	1732.49	2454.11
sucC	BSU16090	108211	95805.6	85447.3	113279
sucD	BSU16100	67485.3	76059	64848.7	82287.1
smf	BSU16110	10544	11257.8	7973.78	10579.7
topA	BSU16120	10265.9	13164	9583.69	12046.8
gid	BSU16130	10341.6	11678.3	9359.74	12654.5
codV	BSU16140	15177.2	19354.3	14648	18958.5
clpQ	BSU16150	27771	37288.4	25514	35572.6
clpY	BSU16160	19290.6	23280.7	17915.2	23279.9
codY	BSU16170	7746.17	9588.89	5807.71	8839.19
flgB	BSU16180	7782.82	9678.76	7746.32	11092.7
flgC	BSU16190	15115.4	19196.2	14036.8	20308.5
fliE	BSU16200	8138.04	9670.83	8075.56	12059.6
fliF	BSU16210	10113.2	14915.5	11762.8	17205
fliG	BSU16220	9613.48	14448.9	10958.6	13281.9
fliH	BSU16230	7298.48	8631.77	8817.39	13042.8
fliI	BSU16240	11371.1	17181.4	14615.2	22274.5
fliJ	BSU16250	5900.71	7321.21	6089.91	4209.01
ylxF	BSU16260	9806.56	12357.7	10721	14781.4
fliK	BSU16270	6954.7	8991.09	8087	11545.1
ylxG	BSU16280	9438.41	12560.4	9812.23	15220.5
flgE	BSU16290	16490.6	20449.8	17908.9	28774.1
fliL	BSU16300	7494.02	9777.45	9186.16	13809.2
fliM	BSU16310	9246.52	13876.7	9357.31	14441.8
fliY	BSU16320	14691.8	19917.4	16727	26315
cheY	BSU16330	8436.86	12971.7	10334.9	14970.4
fliZ	BSU16340	11203	13811.7	12519.4	18036.3
fliP	BSU16350	8439.08	11665.6	10800.9	14776.2
fliQ	BSU16360	5526.44	6602.91	6783.57	9864.32
fliR	BSU16370	6554.35	9298.09	7829.08	14603.1
flhB	BSU16380	7282.64	10225.7	9164.99	9438.97
flhA	BSU16390	7760.25	10674	8757.54	13880.5
flhF	BSU16400	5980.9	8528.8	7642.83	11257.8
ylxH	BSU16410	5052.91	7614.52	7780.63	11119.7
cheB	BSU16420	5807.51	8486.39	6576.75	11035.7
cheA	BSU16430	6180.13	8811.89	7178.01	11335.3
cheW	BSU16440	7720.65	9091.9	7169.14	13683.3
cheC	BSU16450	6540.56	9574.92	7776.75	11886.3
cheD	BSU16460	10890	13958.9	12290.3	17164.9
sigD	BSU16470	6482.95	9193.12	6880.54	10212.3
ylxL	BSU16480	4235.68	5572.51	4629.09	6359.91
rpsB	BSU16490	48303.7	30341.7	30261.9	32426
tsf	BSU16500	29761.9	27872	25516.2	30666.8
pyrH	BSU16510	39750.6	39198.6	33993.5	46587.3
frr	BSU16520	16130.2	16295.5	13385.9	18741.3
uppS	BSU16530	10906.5	14077.7	13835.6	15265.9
cdsA	BSU16540	11689.4	12833.4	11902.6	16320.1
dxr	BSU16550	12665.9	14865.7	13667.8	17911.1
yluC	BSU16560	26009.6	31175.9	25707.1	30889.6
proS	BSU16570	19465.7	20213.6	16121.6	22093.8
polC	BSU16580	9043.51	11622	7308.64	10002.4
ylxS	BSU16590	60106.8	61254.6	43169.9	70652.4
nusA	BSU16600	23269.7	32702	19734.5	31342.2
ylxR	BSU16610	40045	44879.8	34652.6	45248.6
ylxQ	BSU16620	56096.3	56963.2	47033.4	59918.3
infB	BSU16630	21535.6	23662	17430	22862.1
ylxP	BSU16640	8822.02	10481.8	7711.14	9886.37
rbfA	BSU16650	2434.44	3725.15	2894.63	3844.22
truB	BSU16660	3486.15	5044.08	3786.12	4408.4
ribC	BSU16670	6970.75	7560.26	5928.83	7522.94
rpsO	BSU16680	21475.6	22018.3	19414.2	23360.7
pnpA	BSU16690	27335.3	32959.4	24026.5	32403.5
ylxY	BSU16700	6760.13	9042.61	7349.31	10179.9
mlpA	BSU16710	4216.16	4538.77	3565.96	3854.32
ymxH	BSU16720	204.262	281.19	200.95	244.387
spoVFA	BSU16730	33.7372	57.5758	42.6906	50.1669
spoVFB	BSU16740	82.9246	130.691	105.902	119.593
asd	BSU16750	32410.9	34356.7	26370.6	34696.1
dapG	BSU16760	24200.5	27915.6	21697.1	31458.7
dapA	BSU16770	23300	26960.5	21572.2	29063.9
ymfA	BSU16780	27827.7	28297.9	23123.7	35623
tepA	BSU16790	327.237	303.181	242.954	336.113
spoIIIE	BSU16800	5513	5707.63	5076.68	6011.08
ymfC	BSU16810	5534.4	5558.87	5317.12	5916.11
ymfD	BSU16820	94.362	120.612	104.443	124.272
ymfE	BSU16830	344.745	324.738	273.752	312.143
ymfF	BSU16840	4922.07	5294.35	3996.09	5514.82
ymfG	BSU16850	8441.49	9919.59	7458.12	10154.8
ymfH	BSU16860	4356.53	4911.01	3474.26	4301.09
ymfI	BSU16870	930.556	1126.06	879.936	1117.09
ymfJ	BSU16880	463.75	645.858	435.734	524.794
ymfK	BSU16890	2935.61	3483.82	2684.78	3213.59
ymfL	BSU16900	6187.06	6805.6	5284.29	6076.9
ymfM	BSU16910	5271.45	6465.7	4909.17	5795.66
pgsA	BSU16920	8622.8	13213.4	10036.7	11949.5
cinA	BSU16930	9322.32	10811.4	8234.37	11406.9
recA	BSU16940	20411.8	19558.5	15158.6	19382.6
pbpX	BSU16950	8124.93	8502.38	7220.89	10397.6
ymdA	BSU16960	52215.7	60424.7	45212.9	63309.4
ymdB	BSU16970	6755.97	7037.29	5708.92	6605.43
spoVS	BSU16980	10178.3	11092.8	8059.47	10315.4
tdh	BSU16990	6458.85	9361.5	4949.45	6928.04
kbl	BSU17000	5844.23	7854.75	4364.42	5977.72
ymcB	BSU17010	9429.41	11612.1	7468.18	8651.49
ymcA	BSU17020	3558.75	3756.08	2707.56	3262.91
cotE	BSU17030	255.609	272.505	217.028	286.471
mutS	BSU17040	4765	7373.9	5888.13	8246.7
mutL	BSU17050	4751.16	5588.87	4293.68	5767.55
ymzD	BSU17060	423.627	521.519	374.823	584.725
ymcC	BSU17070	199.451	193.332	140.122	187.659
pksA	BSU17080	419.035	539.213	441.662	440.377
pksB	BSU17090	787.003	874.024	552.657	892.638
pksC	BSU17100	4948.49	5767.97	2905.34	5729.91
pksD	BSU17110	1423.34	1650.52	867.041	1272.75
pksE	BSU17120	2505.19	3307.52	1690.69	2143.97
acpK	BSU17130	633.016	918.44	332.751	449.985
pksF	BSU17140	571.557	755.129	351.27	453.899
pksG	BSU17150	516.556	628.343	287.012	404.43
pksH	BSU17160	497.777	575.172	288.278	425.749
pksI	BSU17170	657.852	931.737	386.575	546.408
pksJ	BSU17180	557.925	803.024	414.939	606.837
pksL	BSU17190	784.425	1150.99	633.076	939.689
pksM	BSU17200	821.631	1084.66	627.541	894.272
pksN	BSU17210	605.002	1022.7	601.178	957.13
pksR	BSU17220	670.786	994.287	588.848	790.414
pksS	BSU17230	6582.76	8005.55	5540.16	8263.29
ymzB	BSU17240	74.8561	105.768	77.6121	132.925
ymaE	BSU17250	366.115	493.516	257.654	445.147
aprX	BSU17260	38.0986	41.4384	38.5528	40.3181
ymaC	BSU17270	542.289	682.802	549.767	713.21
ymaD	BSU17280	1253.96	1353.25	1037.91	1310.89
ebrB	BSU17290	293.635	427.647	347.159	596.342
ebrA	BSU17300	414.22	423.336	378.666	658.638
ymaG	BSU17310	36.8416	61.0295	70.9034	94.0129
ymaF	BSU17320	87.7441	116.22	69.2353	112.338
miaA	BSU17330	1234.76	1183.93	767.909	1142.28
ymaH	BSU17340	2852.5	2373.81	1956.6	2335.23
ymzC	BSU17350	1444.13	1643.05	990.058	1498.07
ymzA	BSU17360	2243.3	2726.33	2263.52	3166.89
ymaA	BSU17370	15533.1	18643.6	15709.8	21936.2
nrdE	BSU17380	22422	22989.7	19267.8	23974.9
nrdF	BSU17390	4404.78	4546.66	4192.44	5113.27
ymaB	BSU17400	5057.99	5155.21	4229.17	5635.95
cwlC	BSU17410	201.522	149.378	98.5654	139.374
spoVK	BSU17420	139.077	156.646	123.246	166.894
ynbA	BSU17430	5450.74	7287.73	5224.88	7349.55
ynbB	BSU17440	4404.83	5629.72	5183.72	7517.48
glnR	BSU17450	23619.2	20287.1	15626.7	21556.7
glnA	BSU17460	41856	35778.3	26824.8	35789
ynxB	BSU17470	368.746	361.183	191.766	378.79
ynzF	BSU17480	47.3491	56.9725	29.3972	39.338
ynzG	BSU17490	719.959	1373.33	770.549	912.353
ynaB	BSU17500	239.669	235.118	159.039	177.578
ynaC	BSU17510	343.672	312.84	177.218	387.955
ynaD	BSU17520	132.84	111.108	171.616	154.982
ynaE	BSU17530	581.008	578.116	385.173	669.255
ynaF	BSU17540	928.927	1101.86	832.435	1176.64
ynaG	BSU17550	1746.21	1868.73	1453.09	1991.41
ynaI	BSU17560	272.576	279.12	181.119	314.175
xynP	BSU17570	949.438	1032.1	916.822	1413.36
xynB	BSU17580	878.953	823.476	701.96	1197.59
xylR	BSU17590	940.055	979.655	713.404	1006.15
xylA	BSU17600	1299.13	1396.73	1071	1637.66
xylB	BSU17610	903.733	1082.39	769.521	1117.01
yncB	BSU17620	347.22	419.454	319.807	422.072
yncC	BSU17630	702.625	958.712	698.752	956.821
yncD	BSU17640	41.0196	45.8117	43.9397	38.4972
yncE	BSU17650	3441.78	3183.99	2756.08	4227.01
yncF	BSU17660	4165.35	4167.91	4295.11	5845.37
ynzH	BSU17670	47.3199	13.1599	14.1373	20.9287
thyA	BSU17680	3410.2	4104.01	3316.9	4513.25
yncM	BSU17690	2599.53	3638.75	1745.71	3173.68
cotC	BSU17700	350.409	407.985	281.336	415.538
tatAC	BSU17710	882.804	926.029	676.841	901.485
yndA	BSU17720	18.4186	18.2825	18.0574	26.2197
yndB	BSU17730	1985.63	2002.46	1682.72	2112.36
ynzB	BSU17740	220.962	172.208	158.304	186.801
yndD	BSU17750	52.7959	55.98	67.8882	70.7655
yndE	BSU17760	64.3229	55.9941	63.9797	66.2732
yndF	BSU17770	197.102	216.734	176.321	221.944
yndG	BSU17780	1974.68	2574.52	1711.68	2283.72
yndH	BSU17790	1206.36	1608.83	1113.86	1537.99
yndJ	BSU17800	1645.14	2533.82	1863.15	2402.28
yndK	BSU17810	701.526	673.42	551.438	652.822
yndL	BSU17820	87.5416	110.996	132.777	139.917
yndM	BSU17830	22.9662	20.9143	20.7453	31.1969
yndN	BSU17840	1777.1	1764.32	1160.92	1604.77
lexA	BSU17850	4823.12	4577.34	3860.6	4374.86
yneA	BSU17860	1066.59	1027.94	940.257	1274.84
yneB	BSU17870	2057.2	1821.75	1673.7	2234.15
ynzC	BSU17880	1363.99	1477.35	1210.53	1536.39
tkt	BSU17890	28021.6	29105.1	26370.5	33015.6
yneE	BSU17900	232.355	314.439	239.224	310.369
yneF	BSU17910	46122	44006.8	42699.6	52155.3
ynzD	BSU17920	1673.87	2051.57	1458.32	2025.15
ccdA	BSU17930	1192.53	1608.65	1167	1616.67
yneI	BSU17940	2609.67	2761.47	1973.49	2779.6
yneJ	BSU17950	3166.63	4186.8	6606.11	8143.69
yneK	BSU17960	1472.15	1609.46	1299.65	1597.98
cotM	BSU17970	112.99	126.201	102.157	124.012
sspP	BSU17980	51.6515	84.3734	78.9605	69.3537
sspO	BSU17990	24.4194	60.5205	50.4685	177.2
citB	BSU18000	41806.1	43993	37394.5	46102.8
yneN	BSU18010	7402.18	11593.1	6983.13	8803.84
sspN	BSU18020	224.498	329.776	159.699	237.18
tlp	BSU18030	89.4731	73.7871	46.9659	51.2263
yneP	BSU18040	1339.66	1251.97	984.849	1229.74
yneQ	BSU18050	2733.56	3801.08	2640.72	3107.6
yneR	BSU18060	3525.36	3651.08	2900.05	3771.79
yneS	BSU18070	4423.96	5234.86	3836.72	4501.23
yneT	BSU18080	2447.55	2547.74	1981.89	2767.96
parE	BSU18090	11473	16228.2	11012.4	15845.7
parC	BSU18100	5057.18	5506.04	4118.22	5330.73
ynfC	BSU18110	1028.13	843.272	1015.82	1059.09
alsT	BSU18120	13598.5	12223.6	8640.06	10443.5
bglC	BSU18130	892.214	959.2	710.754	893.541
ynfE	BSU18140	13.4852	14.1734	8.45399	12.2393
ynfF	BSU18150	843.069	1202.67	698.986	818.97
xynD	BSU18160	905.742	1513.99	750.255	1157.84
yngA	BSU18170	99.4945	176.542	69.7509	133.872
yngB	BSU18180	1180.39	1312.26	942.429	1216.74
yngC	BSU18190	908.554	1048.68	966.325	1042.56
yngD	BSU18200	117.518	168.403	126.725	166.639
yngE	BSU18210	57.3955	75.7484	64.2003	68.6658
yngF	BSU18220	23.8641	31.6741	25.9712	29.0797
yngG	BSU18230	25.223	25.487	18.9937	98.6932
yngH	BSU18240	41.2367	36.1587	37.599	58.1512
yngI	BSU18250	44.2029	53.0047	40.8355	54.6538
yngJ	BSU18260	13.6329	16.5767	20.456	19.3755
ynzE	BSU18270	12.9467	14.5178	48.5524	13.1846
yngK	BSU18280	54.0868	85.0776	53.9896	72.2027
yngL	BSU18290	14.3451	12.806	13.5863	11.1588
ppsE	BSU18300	456.191	596.182	305.272	464.617
ppsD	BSU18310	700.121	1059.34	717.697	1095.44
ppsC	BSU18320	383.784	530.162	328.239	469.488
ppsB	BSU18330	550.431	792.5	419.357	694.582
ppsA	BSU18340	341.216	590.254	339.599	505.89
dacC	BSU18350	1490.01	1834.7	1101.22	1473.09
yoxA	BSU18360	2031.41	2673.97	1590.71	2150.37
yoeA	BSU18370	2187.63	2340.94	1470.45	2057.66
yoeB	BSU18380	1102.52	608.951	762.628	429.723
yoeC	BSU18390	492.518	482.852	359.603	531.772
yoeD	BSU18400	504.447	565.399	511.676	538.565
ggt	BSU18410	77.2373	70.3743	34.9657	104.544
yofA	BSU18420	1688.27	1891.41	1135.72	1542.96
yogA	BSU18430	370.295	458.311	303.997	444.747
gltB	BSU18440	657.628	638.013	667.121	797.088
gltA	BSU18450	627.688	720.27	767.254	1107.79
gltC	BSU18460	507.499	468.168	368.375	437.734
proJ	BSU18470	530.954	694.1	508.842	752.955
proH	BSU18480	997.239	1306.58	910.844	1534.92
rtp	BSU18490	483.363	450.969	298.695	417.631
yoxD	BSU18500	6729.81	5644.91	6013.75	7535.72
yoxC	BSU18510	771.491	2105.63	1102.47	1866.94
yoxB	BSU18520	12.6627	21.5145	9.06339	14.0613
yoaA	BSU18530	266.502	335.378	204.753	365.242
yoaB	BSU18540	58.5885	67.7824	50.3135	62.3081
yoaC	BSU18550	411.843	536.282	363.322	437.669
yoaD	BSU18560	225.311	243.671	168.581	265.555
yoaE	BSU18570	3714.74	3826.24	2677.62	4137.02
yoaF	BSU18580	4092.98	3803.38	3077.88	3069.71
yoaG	BSU18590	2392.05	2603.45	1802.6	2448.89
yozQ	BSU18600	194.228	210.201	130.711	133.483
yoaH	BSU18610	1181.09	1219.89	1187.04	1503.5
yoaI	BSU18620	71.4303	107.069	38.5982	65.8757
yoaJ	BSU18630	1291.3	1616.89	1026.06	1439.26
yoaK	BSU18640	1182.68	1377.9	888.493	1190.56
pelB	BSU18650	193.822	184.265	143.546	176.051
yoaM	BSU18660	21.5971	34.5764	12.3571	39.4586
yoaN	BSU18670	18.2571	18.123	13.4412	21.1135
yoaO	BSU18680	549.823	458.994	491.801	600.93
yoaP	BSU18690	127.816	171.934	110.266	128.013
yoaQ	BSU18700	56.5301	83.9784	139.162	80.113
yozF	BSU18710	43.5703	64.4161	28.3552	55.6296
yoaR	BSU18720	13.1256	13.1816	8.85471	10.533
yoaS	BSU18730	725.542	897.292	664.152	1007.91
yozG	BSU18740	1012.32	1041.39	880.04	1296.2
yoaT	BSU18750	447.05	544.605	375.978	522.612
yoaU	BSU18760	133.739	149.61	119.842	164.498
yoaV	BSU18770	77.8292	94.9898	94.9462	114.639
yoaW	BSU18780	452.255	497.841	221.24	339.747
yoaZ	BSU18790	128.471	183.078	124.755	184.295
penP	BSU18800	2472.93	2376.15	1931.29	3187.89
yobA	BSU18810	108.98	167.48	121.749	138.138
yobB	BSU18820	85.2769	99.136	74.3378	62.0826
pps	BSU18830	574.998	623.523	536.585	689.249
xynA	BSU18840	9994.16	10845.6	7496.43	9452.89
yobD	BSU18850	1373.5	1354.14	1079.56	1504.44
yozH	BSU18860	21.7947	37.7955	34.1626	28.6536
yozI	BSU18870	89.7188	72.3201	134.08	97.9389
yobE	BSU18880	822.878	474.08	355.391	549.634
yobF	BSU18890	1036.11	980.107	886.777	1375.18
yozJ	BSU18900	105.023	75.9313	89.6687	120.497
rapK	BSU18910	729.561	922.671	476.084	799.129
phrK	BSU18920	328.176	291.664	164.869	282.31
yobH	BSU18930	39.0697	52.5144	50.6978	41.7089
yozK	BSU18940	19.4496	11.7916	15.0239	17.9712
yozL	BSU18950	15.1407	12.5148	8.78888	11.289
yozM	BSU18960	44.4374	39.2579	33.6214	255.634
yobI	BSU18970	4082.41	4600.42	3332.32	4675.56
yobJ	BSU18980	396.235	277.117	314.678	332.717
yobK	BSU18990	353.491	335.993	268.731	336.606
yobL	BSU19000	1210.43	1197.5	868.519	1192.13
yobM	BSU19010	791.654	869.007	421.231	516.912
yobN	BSU19020	13.6425	25.3373	16.4093	14.7446
yobO	BSU19030	781.598	891.015	544.467	725.736
csaA	BSU19040	1527.47	1448.93	1149.61	1577.32
yobQ	BSU19050	1950.15	1867.95	1346.42	1983.17
yobR	BSU19060	2969.36	3335.81	2282.52	3402.08
yobS	BSU19070	1130.72	1484.34	1190.98	1421.2
yobT	BSU19080	1008.95	1085.72	808.837	1187.37
yobU	BSU19090	65.4085	70.4658	77.2031	49.913
yobV	BSU19100	382.935	539.051	313.475	471.309
yobW	BSU19110	12.8708	11.4519	9.47374	11.1212
yozA	BSU19120	3280.55	3096.37	2375.65	3049.05
yocA	BSU19130	9620.43	9973.54	7189.96	9914.01
yozB	BSU19140	26708.5	33593.8	13411.3	22305.3
yocB	BSU19150	53.3205	45.5731	68.9563	35.2406
yocC	BSU19160	1915.39	2337.82	2226.43	3600.45
yocD	BSU19170	7335.13	7826.47	5647.03	9180.24
des	BSU19180	2374.38	1772.95	1720.98	980.868
yocF	BSU19190	720.418	901.133	645.452	931.765
yocG	BSU19200	564.627	589.79	552.227	537.707
yocH	BSU19210	28018.9	25046.7	19976.6	25241.3
yocI	BSU19220	1210.81	1757.16	1078.71	1433.2
yocJ	BSU19230	4066.08	3649.4	3198.53	3660.33
yocK	BSU19240	601.064	495.023	469.554	288.746
yocL	BSU19250	1366.49	1115.77	902.656	793.318
yocM	BSU19260	707.348	622.916	451.391	526.038
yozN	BSU19270	76.7673	122.375	43.5011	83.2701
yocN	BSU19280	52.1999	25.7299	35.3213	32.7888
yozO	BSU19290	2799.92	2732.38	1910.22	2163.48
yozC	BSU19300	1810.7	1355.41	1117.61	1385.72
dhaS	BSU19310	4455.89	5273.96	4043.25	5691.34
sqhC	BSU19320	132.786	157.281	121.572	118.496
sodF	BSU19330	81.9002	37.3578	44.2023	32.9322
yocR	BSU19340	1724.25	1552.57	1435.25	1831.99
yocS	BSU19350	345.426	246.528	172.403	276.708
odhB	BSU19360	133228	113042	120908	153634
odhA	BSU19370	150425	140219	143959	170428
yojO	BSU19380	5229.82	5918.36	4328.83	6421.3
yojN	BSU19390	4188.06	5463.78	4040.63	5628.03
yojM	BSU19400	448.873	696.894	281.547	456.028
yojL	BSU19410	3232.48	3729.31	2017.06	3082.09
yojK	BSU19420	479.319	564.327	237.511	479.831
yojJ	BSU19430	34.8844	36.0483	38.877	47.5134
yojI	BSU19440	3325.32	4166.44	3765.86	4685.09
yojH	BSU19450	1245.51	1799.62	1170.32	1585.52
yojG	BSU19460	4542.69	4809.17	3982.29	4948.56
yojF	BSU19470	9720.45	9563.84	8352.68	11431
yojE	BSU19480	1963.92	2325.58	2365.66	2687.54
yozR	BSU19490	35.2006	64.1528	46.3551	39.3851
yojC	BSU19500	102.137	125.144	126.409	143.087
yojB	BSU19510	92.9276	170.759	134.531	145.969
yojA	BSU19520	241.621	283.202	231.902	246.668
yodA	BSU19530	80.2628	80.9877	61.9696	70.6026
yodB	BSU19540	968.32	996.919	760.704	1016.71
yodC	BSU19550	4556.6	4007.1	3058.13	3918.84
yodD	BSU19560	71.8436	223.537	133.617	193.494
yodE	BSU19570	415.513	459.057	367.854	440.112
yodF	BSU19580	2120.91	2424.14	1605.34	2258.6
ctpA	BSU19590	12559.1	13646.5	10205.7	12852.2
yodH	BSU19600	49.0284	64.5478	39.238	58.2187
yodI	BSU19610	720.035	1060.85	1018	1072.33
yodJ	BSU19620	7313.79	7744.58	7310.01	8947.41
deoD	BSU19630	10412.5	10224.2	8778.31	11851
yodL	BSU19640	1059.3	1188.6	934.575	1173.75
yodM	BSU19650	1255.91	1441.52	1136.27	1431.77
yozD	BSU19660	129.756	140.727	153.747	168.209
yodN	BSU19670	99.6235	81.4505	169.298	94.8169
yozE	BSU19680	1924.44	1587.68	1446.5	1799.66
kamA	BSU19690	25.2104	38.6005	45.3785	34.0406
yodP	BSU19700	22.4604	50.55	28.0531	39.6464
yodQ	BSU19710	28.5273	43.9392	87.8206	31.8662
yodR	BSU19720	12.5982	18.9645	15.9148	41.1472
yodS	BSU19730	15.4784	18.0773	27.6962	23.0981
yodT	BSU19740	15.226	20.5342	20.1173	42.4971
cgeE	BSU19750	560.78	648.954	508.155	666.708
cgeD	BSU19760	12.4961	19.3649	10.0675	10.4356
cgeC	BSU19770	16.7778	12.825	9.27863	11.3211
cgeA	BSU19780	28.3267	19.5777	17.8736	35.7834
cgeB	BSU19790	52.7844	31.1242	34.9707	37.9092
phy	BSU19800	87.2275	111.865	63.818	146.818
yodU	BSU19810	119.539	53.4131	53.4997	59.5615
yotN	BSU19820	12.8887	16.2651	14.3962	13.9378
yotM	BSU19830	159.266	135.673	154.983	198.27
yotL	BSU19840	155.704	133.707	103.472	260.011
yotK	BSU19850	340.548	361.864	346.602	441.068
yotJ	BSU19860	187.347	212.001	242.704	382.093
yotI	BSU19870	266.257	292.422	244.279	338.246
yotH	BSU19880	101.487	178.639	133.047	231.026
yotG	BSU19890	285.893	253.78	275.612	382.523
yotF	BSU19900	45.1429	46.3592	59.2284	60.7994
yotE	BSU19910	1792.14	289.253	323.529	553.125
yotD	BSU19920	66.8452	74.7805	83.9092	92.9851
yotC	BSU19930	150.668	204.149	231.022	256.552
yotB	BSU19940	244.056	258.035	250.158	421.613
sspC	BSU19950	12.1814	10.7715	8.15367	35.9819
yosZ	BSU19960	718.066	899.231	641.732	970.214
yosX	BSU19970	434.979	434.295	378.683	548.282
yosW	BSU19980	166.111	130.808	158.964	234.163
yosV	BSU19990	419.599	400.454	388.541	668.505
[truncated: 2,106 more rows]

## Sheet: Agilent_Tiling_CHG
Gene Name	Locus Tag	CHG_0.5_I	CHG_0.5_II	CHG_0.5_III	CHG_0.25_II
dnaA	BSU00010	19242.5	13196.2	12227.5	17807.1
dnaN	BSU00020	12789.3	11547.9	10378.6	13258.7
yaaA	BSU00030	11483.1	9139.09	11713.7	15167.6
recF	BSU00040	14379.3	11585.6	11239.2	17625
yaaB	BSU00050	11696.7	9858.87	10480.7	16475.4
gyrB	BSU00060	18759.2	16976.1	20371.6	23219.6
gyrA	BSU00070	12810.4	11882.5	15752.3	16360.2
yaaC	BSU00080	11.5036	11.0627	33.7558	10.7339
guaB	BSU00090	42855.1	41403.9	51224.7	60275.2
dacA	BSU00100	16096.4	13500.2	16555.7	22848.8
yaaD	BSU00110	32557.5	32199.6	40002.5	37456
yaaE	BSU00120	25110.6	21854.7	29129.6	27112.9
serS	BSU00130	11375.9	10254.3	13005.7	13567.6
dck	BSU00140	2380.84	2280.27	2394.1	2839.77
dgk	BSU00150	5938.55	5876.25	5871.59	6863.64
yaaH	BSU00160	35.5323	38.8677	63.4593	76.0396
yaaI	BSU00170	85.2199	86.009	151.448	104.865
yaaJ	BSU00180	633.634	598.736	744.825	831.183
dnaX	BSU00190	10633	10234.9	13151.9	14764.9
yaaK	BSU00200	18673.6	17835	27015.7	28779.5
recR	BSU00210	9170.54	9643.66	9919.47	14560.8
yaaL	BSU00220	3810	3176.42	3828.27	5554.81
bofA	BSU00230	1303.79	1303.21	1129.39	1899.82
csfB	BSU00240	2733.05	2313.52	3609.88	3491.12
xpaC	BSU00250	1805.76	1795.27	2050.78	2567.6
yaaN	BSU00260	2384.69	2119.84	2885.89	3587.17
yaaO	BSU00270	4549.62	4279.91	5379.61	7077.14
tmk	BSU00280	5354.26	4013.47	5716.32	6528.33
yaaQ	BSU00290	5736.07	5041.75	5252.96	7483.8
yaaR	BSU00300	7942.19	7048.14	8510.97	11231.8
holB	BSU00310	9985.03	9266.93	12680.1	14647.6
yaaT	BSU00320	11873.6	10670.9	10915.8	15139.8
yabA	BSU00330	4230.84	3348.51	4214.33	5162.76
yabB	BSU00340	3596.25	3190.05	3820.65	5063.67
yazA	BSU00350	5389.86	5328.87	6554.43	8087.29
yabC	BSU00360	2363.8	2222.45	2328.55	3410
abrB	BSU00370	53823.5	52944	61648.5	71050.5
metS	BSU00380	11753.2	10055	11303	14183.6
yabD	BSU00390	2877.89	2389.92	3049.62	3665.61
yabE	BSU00400	11249.5	11063.9	14126.6	16191.7
rnmV	BSU00410	4641.19	5243.31	6839.83	8496.94
ksgA	BSU00420	1703.8	1620.56	2116.25	2535.44
yabG	BSU00430	108.203	102.326	129.632	160.516
veg	BSU00440	6983.33	5648.12	4804.48	6871.03
sspF	BSU00450	264.875	87.8775	210.214	242.291
ispE	BSU00460	14793.8	11364.4	17694.9	20914.6
purR	BSU00470	21568.3	22189.5	22727.8	25930.3
yabJ	BSU00480	28373.8	26132.6	31535.9	31767.4
spoVG	BSU00490	4009.75	3665.1	3758.06	2829.71
gcaD	BSU00500	28872.4	26958.2	29256.7	37820.5
prs	BSU00510	27598.5	22501.2	20941.6	31094.7
ctc	BSU00520	12743.3	9898.05	11901.8	16025.9
spoVC	BSU00530	9325.87	9861.05	10795.4	12644.7
yabK	BSU00540	11882.9	10264.1	11914.5	14742.5
mfd	BSU00550	5365.62	4945.71	4766.14	7079.43
spoVT	BSU00560	2510.4	2300.34	2567.06	3324.78
yabM	BSU00570	1178.96	1229.07	1453.53	1974.42
yabN	BSU00580	6420.93	5669.45	7738.12	9764.51
yabO	BSU00590	8427	8433.68	9675.44	12831.2
yabP	BSU00600	6921.97	6735.22	9331.75	11096.5
yabQ	BSU00610	3063.79	2757.33	2729.11	4407.05
divIC	BSU00620	10445.8	9152.43	11058.3	12042.2
yabR	BSU00630	16305.3	16380.5	15481.5	17625.4
spoIIE	BSU00640	697.251	541.863	906.379	1032.2
yabS	BSU00650	670.095	615.119	851.447	1079.28
yabT	BSU00660	430.895	416.728	434.731	634.028
yacA	BSU00670	6203.38	13096.6	13814.5	16948.4
hprT	BSU00680	8769.76	11567.8	10350.9	18466.3
ftsH	BSU00690	31857.4	28190.4	31232.9	38252.6
yacB	BSU00700	7573.17	7269.65	8786.43	10342.9
yacC	BSU00710	5773	5624.39	6914.99	8670.19
yacD	BSU00720	4486.51	3866.37	4781.52	6122.84
cysK	BSU00730	27234.8	30134	20244.1	21468.6
pabB	BSU00740	5265.15	5775.44	5072.44	6533.73
pabA	BSU00750	9281.59	7805.93	7099.23	11413.4
pabC	BSU00760	8300.84	7634.11	8358.4	11867.6
sul	BSU00770	11232.2	10226.4	10779.5	15178.8
folB	BSU00780	13299.4	12498.9	15171.7	18418
folK	BSU00790	17810.6	15530.1	20686.8	23706.1
yazB	BSU00800	13359.8	12091.9	14715.4	19577.7
yacF	BSU00810	14209.4	13403.1	19524.5	19858.3
lysS	BSU00820	25786.2	26178.2	26388	31274.4
ctsR	BSU00830	4937.78	4046.44	2639.42	2170.13
mcsA	BSU00840	8710.22	10702.9	6498.22	6798.3
mcsB	BSU00850	9166.83	6033.53	4656.93	8072.08
clpC	BSU00860	9771.45	8329.29	6857.06	7878.56
radA	BSU00870	6659.88	5558.43	6075.26	7246.45
yacK	BSU00880	6317.45	5416.06	5672.12	7612.74
yacL	BSU00890	5681.15	5884.44	4555.1	6117.77
yacM	BSU00900	6552.11	6952.64	8463.4	10520.7
yacN	BSU00910	7208.99	5841.13	7083.84	9834.36
gltX	BSU00920	18005.3	16662.4	18011.5	21274.5
cysE	BSU00930	9462.09	9033.27	10728.8	12695
cysS	BSU00940	8727.76	7232.94	8780.9	11115.6
yazC	BSU00950	6090.59	5115.08	6129.13	7505.04
yacO	BSU00960	12465.1	10384.3	11118.2	15401.3
yacP	BSU00970	14265.8	12847.1	14537	17646.7
sigH	BSU00980	13738.3	13063.7	13805.9	14619.1
rpmGB	BSU00990	4232.02	3685.32	3753.95	4633.95
secE	BSU01000	7721.24	6243.19	6212.31	8396.2
nusG	BSU01010	6411.8	5587.13	6395.21	10434.6
rplK	BSU01020	99389.5	82295.6	98571.5	107150
rplA	BSU01030	42123	34143.5	41607.2	39309.4
rplJ	BSU01040	21897.2	18923.7	21219.6	19516.7
rplL	BSU01050	12364.9	9135.07	15049.3	9324.47
ybxB	BSU01060	21370.6	15780.4	22021.1	30601.8
rpoB	BSU01070	51556.8	47481.5	52902.8	78061
rpoC	BSU01080	59496.7	50620.8	56762.6	70653.6
ybxF	BSU01090	184905	138528	162108	173388
rpsL	BSU01100	209225	159502	218776	181130
rpsG	BSU01110	107533	70411.4	108750	85736.5
fusA	BSU01120	199415	139913	176218	165888
tufA	BSU01130	181134	154038	186633	175229
ybaC	BSU01140	3040.47	3529.3	3191.03	4147.03
rpsJ	BSU01150	168172	152869	141624	147554
rplC	BSU01160	182059	133132	165175	137034
rplD	BSU01170	181501	159618	163727	136848
rplW	BSU01180	197170	180735	219910	172973
rplB	BSU01190	162972	147428	173660	144022
rpsS	BSU01200	201810	155016	192331	181314
rplV	BSU01210	218040	174419	188687	191136
rpsC	BSU01220	156082	123198	161235	143430
rplP	BSU01230	153598	116969	137053	146168
rpmC	BSU01240	124807	88693.2	124558	152642
rpsQ	BSU01250	173267	122922	151637	160419
rplN	BSU01260	191537	155379	184509	174614
rplX	BSU01270	146874	107788	136629	148610
rplE	BSU01280	144032	107557	140848	129175
rpsN	BSU01290	134096	93817.3	122295	113548
rpsH	BSU01300	131023	123772	150856	157743
rplF	BSU01310	150143	112288	142642	145994
rplR	BSU01320	166519	141696	193047	181297
rpsE	BSU01330	127598	83118.4	142296	133040
rpmD	BSU01340	103852	84695.4	134456	124461
rplO	BSU01350	86901	69490.2	91463.7	110657
secY	BSU01360	164387	128556	170000	161924
adk	BSU01370	146092	113865	151941	152286
map	BSU01380	188449	146394	154530	172465
infA	BSU01390	148921	124976	148014	127399
rpmJ	BSU01400	61388.5	46751.6	41254.1	56000.8
rpsM	BSU01410	139208	129340	138842	119059
rpsK	BSU01420	94520.2	70607.6	78465.7	75240.9
rpoA	BSU01430	120271	91044.7	106958	112236
rplQ	BSU01440	62862.3	48034.3	60565.6	71732.4
ybxA	BSU01450	11223.1	9141.15	9936.42	16874.7
ybaE	BSU01460	14039	11516.5	14365.8	19648.8
ybaF	BSU01470	7353.34	6010.06	7559.47	10659.8
truA	BSU01480	43012.4	40252	43537.5	48040.2
rplM	BSU01490	145786	144776	146098	139820
rpsI	BSU01500	48102.9	46628.5	47713.2	49614
ybaJ	BSU01510	1540.61	1462.42	1451.01	1569.21
ybaK	BSU01520	54.4859	55.5485	54.0942	78.071
cwlD	BSU01530	73.0365	75.5216	71.0042	75.717
ybaL	BSU01540	9524.65	9661.95	10849	10103.4
gerD	BSU01550	64.4293	67.2061	104.921	62.3059
kbaA	BSU01560	1408.99	1092.7	1667.57	1650.83
ybaN	BSU01570	27.6462	39.2668	126.502	43.7088
ybaR	BSU01580	4673.98	3958.98	5947.31	6489.09
ybaS	BSU01590	1064.02	1086.76	922.315	1258.32
ybbA	BSU01600	634.171	585.832	719.38	736.981
feuC	BSU01610	1138.8	1000.95	1296.27	1420.43
feuB	BSU01620	669.289	637.12	734.721	962.094
feuA	BSU01630	1576.08	1389.65	1667.93	1931.53
ybbB	BSU01640	733.891	674.513	1105.24	1030.39
ybbC	BSU01650	87.0966	91.242	81.6429	90.94
ybbD	BSU01660	169.328	171.009	196.566	171.177
ybbE	BSU01670	274.905	266.5	249.623	243.793
ybbF	BSU01680	240.477	265.32	224.153	213.025
ybbH	BSU01690	1039.47	1133.65	878.481	1015.27
ybbI	BSU01700	3226.1	3794.75	3764.1	3123.77
ybbJ	BSU01710	433.73	486.568	515.076	436.148
ybbK	BSU01720	1483.79	1737.85	1666.01	1546.14
sigW	BSU01730	8885.78	9503.47	9060.21	11109.8
ybbM	BSU01740	6463.79	4890.18	5593.72	6751.5
ybbP	BSU01750	4369.3	5642.14	5849.11	5992.71
ybbR	BSU01760	8437.38	7794.17	7153.01	12058.9
ybbT	BSU01770	7564.05	7702.46	7075.78	9381.84
glmS	BSU01780	20186.1	17536.6	19658.8	20249.3
ybbU	BSU01790	362.729	277.288	481.245	508.143
alkA	BSU01800	295.176	284.676	237.574	364.85
adaA	BSU01810	126.729	112.421	144.938	154.562
adaB	BSU01820	101.834	112.588	118.903	139.922
ndhF	BSU01830	152.315	122.807	178.703	553.685
ybcC	BSU01840	75.4841	84.6636	101.579	397.286
ybcD	BSU01850	237.103	259.595	419.827	1146.21
ybcF	BSU01860	186.827	149.39	174.949	539.757
ybcH	BSU01870	177.872	206.139	192.005	802.825
ybcI	BSU01880	119.971	167.945	222.531	444.099
ybcL	BSU01890	251.808	241.06	224.599	272.679
ybcM	BSU01900	39.5559	18.5939	17.0996	13.8597
ybcO	BSU01910	1184.08	1252.37	1417.72	1382.37
ybcP	BSU01920	196.423	155.785	197.367	277.651
ybcS	BSU01930	199.456	107.423	182.524	212.985
ybcT	BSU01940	102.165	105.168	111.061	134.555
ybdA	BSU01950	454.449	282.945	501.966	417.037
ybdB	BSU01960	212.797	124.295	228.44	295.219
ybdD	BSU01970	71.7046	81.07	95.0177	124.158
ybdE	BSU01980	190.305	156.977	198.587	186.809
ybdG	BSU01990	453.023	434.486	536.877	642.67
ybdJ	BSU02000	589.546	526.168	651.579	872.732
ybdK	BSU02010	287.504	370.889	515.926	543.556
ybdL	BSU02020	3273.9	2982.12	2993.71	3369.14
ybdM	BSU02030	545.324	515.736	759.023	764.876
ybdN	BSU02040	195.721	228.497	189.612	132.717
ybdO	BSU02050	773.028	834.116	616.817	649.888
ybxG	BSU02060	2664.88	2658.63	2821.93	3557.74
csgA	BSU02070	126	43.1832	72.7214	82.4775
ybxH	BSU02080	14.2585	24.2489	30.9918	36.3183
ybxI	BSU02090	82.9629	82.2432	95.204	60.6455
cypC	BSU02100	97.8479	57.7411	46.6505	191.261
ybyB	BSU02110	220.977	231.365	343.238	253.006
ybeC	BSU02120	10217.9	8679.83	9134.58	8355.27
glpQ	BSU02130	681.856	673.499	961.69	1173.44
glpT	BSU02140	837.588	813.935	1156.93	1575.17
ybeF	BSU02150	31.2877	29.3112	27.2189	35.4373
ybfA	BSU02160	1101.64	858.476	961.471	1139.7
ybfB	BSU02170	356.022	301.181	368.974	356.596
ybfE	BSU02180	2994.82	3215.9	2878.49	3022.36
ybfF	BSU02190	1913.64	1874.45	1335.52	2458.68
ybfG	BSU02200	2479.38	2032.17	2798.2	2373.65
ybfH	BSU02210	306.299	402.407	263.646	532.387
ybfI	BSU02220	683.572	621.886	796.797	817.919
purT	BSU02230	5598.39	5958.26	6712.85	5043.9
mpr	BSU02240	1050.97	1163.07	1174.76	1072.41
ybfJ	BSU02250	126.237	122.593	121.746	111.065
ybfK	BSU02260	2992.87	3073.36	2690.53	3259.63
pssA	BSU02270	16574.2	15421.7	15097	17927.8
ybfM	BSU02280	8430.46	7693.99	7049.62	9591.28
psd	BSU02290	7832.77	7174.84	7360.69	8052.53
ybfN	BSU02300	199.884	226.803	176.266	243.58
ybfO	BSU02310	238.469	239.441	242.783	240.809
ybfP	BSU02320	521.085	507.499	578.448	604.848
ybfQ	BSU02330	8845.78	8651.34	9410.35	10852.7
gltP	BSU02340	39.0172	39.3818	34.4587	35.9169
gamP	BSU02350	3162.62	3141.33	2907.34	3389.29
gamA	BSU02360	5285.7	4816.15	5025.54	6099.41
ybgA	BSU02370	1690.36	1764.03	1959.62	2356.25
ybgB	BSU02380	691.337	644.843	884.355	1136.38
ybgE	BSU02390	379.129	368.195	333.161	375.02
ybgF	BSU02400	1098.67	1003.14	775.121	741.073
ybgG	BSU02410	1387.99	1523.44	1055.09	1197.43
ybgH	BSU02420	27.0198	26.6544	41.0948	37.1518
ybgJ	BSU02430	14.295	19.5264	22.8075	15.1775
ycbA	BSU02440	397.375	365.139	409.731	516.588
ycbB	BSU02450	636.291	618.717	759.624	798.416
ycbC	BSU02460	112.622	97.3299	81.4612	84.1427
ycbD	BSU02470	86.3227	87.0395	117.329	126.228
ycbE	BSU02480	42.0717	33.6473	39.2791	62.8792
ycbF	BSU02490	22.7264	23.0741	51.0586	39.1567
ycbG	BSU02500	2711.05	3102.51	2794.35	3212.34
ycbH	BSU02510	144.321	179.6	185.187	158.594
ycbJ	BSU02520	1718.89	1844.47	2151.4	1638.35
yczA	BSU02530	2719.62	3143.54	427.116	617.398
ycbK	BSU02540	3627.1	3956.61	751.323	734.493
ycbL	BSU02550	1056.76	1067.75	1049.33	1188.15
ycbM	BSU02560	1765.24	1850.77	1676.96	2060.66
ycbN	BSU02570	1115.15	1123.98	1059.1	1329.68
ycbO	BSU02580	1942.46	1913.57	1881.51	1978.99
ycbP	BSU02590	22.4563	29.5149	61.3702	26.0004
cwlJ	BSU02600	136.751	119.519	149.523	141.766
ycbR	BSU02610	483.509	491.342	517.677	453.034
phoD	BSU02620	90.4293	104.52	95.3096	103.191
tatAD	BSU02630	30.8509	41.2751	49.3232	61.6265
tatCD	BSU02640	35.6042	44.571	66.0336	50.0055
pcp	BSU02650	819.485	897.408	881.907	738.106
ycbU	BSU02660	503.917	615.593	554.08	503.035
lmrB	BSU02670	1742.38	1623.45	2018.66	3049.1
lmrA	BSU02680	1830.69	1789.26	2131.43	3172.84
yccC	BSU02690	302.395	285.312	515.305	530.452
lip	BSU02700	2363.29	3023.96	2581.17	1955.31
yczC	BSU02710	2057.31	2245.03	2652.59	2074.65
yccF	BSU02720	3863.82	3766.88	4044.57	4939.03
yccG	BSU02730	1223.03	972.612	1224.41	1107.7
yccH	BSU02740	1099.03	1069.9	1175.18	1259.58
natA	BSU02750	1009.5	978.148	887.478	1052.92
natB	BSU02760	955.163	921.169	877.054	1016.89
yccK	BSU02770	556.897	493.461	389.904	448.239
ycdA	BSU02780	5409.67	5756.91	8173.13	6222.88
ycdB	BSU02790	346.116	388.159	426.18	344.43
ycdC	BSU02800	1165.62	1084.25	1417.59	1669.1
ycdD	BSU02810	565.601	526.327	635.991	631.885
rapJ	BSU02820	2111.81	2230.44	2333.08	2465.29
ycdF	BSU02830	140.917	134.448	229.838	183.346
ycdG	BSU02840	140.482	172.902	232.853	234.465
ycdH	BSU02850	2703.88	2746.75	3053.61	3999.19
ycdI	BSU02860	3291.09	2544.81	3030.83	4261.8
yceA	BSU02870	3645.54	3393.54	3946.76	5024.38
yceB	BSU02880	509.159	540.573	434.834	600.324
yceC	BSU02890	21745.4	22254.1	24583.9	25332.4
yceD	BSU02900	12310.1	14267.9	10737.4	16314.3
yceE	BSU02910	22968.3	21737.7	22740.2	27652.3
yceF	BSU02920	26767.3	25115.6	26846.3	31888.9
yceG	BSU02930	8396.67	7693.25	7199.5	9846.2
yceH	BSU02940	6882.06	5396.16	5632.13	7526.08
yceI	BSU02950	14875.3	12838	14436.6	16451.9
yceJ	BSU02960	214.804	221.678	186.695	199.428
yceK	BSU02970	3796.93	3996.83	4254.97	4271.57
opuAA	BSU02980	16800.7	16882.8	12846.5	19829.5
opuAB	BSU02990	14964.8	14205.5	12911.5	18102.3
opuAC	BSU03000	13692.2	13829.9	13094.7	16777.9
amhX	BSU03010	408.253	429.194	267.148	396.307
ycgA	BSU03020	50.5748	53.0846	32.5988	67.9048
ycgB	BSU03030	905.954	1084.83	574.479	1421.67
amyE	BSU03040	637.414	601.641	201.627	946.946
ldh	BSU03050	812.64	792.356	249.128	1463.95
lctP	BSU03060	291.22	272.347	100.075	576.286
mdr	BSU03070	10851.9	9789.48	11158.4	11385.5
ycgE	BSU03080	1469.98	1472.28	1870.29	2091.29
ycgF	BSU03090	955.191	921.171	892.865	1315.29
ycgG	BSU03100	446.305	441.51	533.679	445.773
ycgH	BSU03110	11.6182	10.8196	14.1672	15.2437
ycgI	BSU03120	12.557	24.4679	11.5412	10.3371
nadE	BSU03130	7043.12	7441.81	8342.43	8070.46
tmrB	BSU03140	740.566	893.426	1064.79	1003.55
aroK	BSU03150	395.767	365.428	364.945	420.021
ycgJ	BSU03160	223.763	226.644	225.751	206.816
ycgK	BSU03170	819.539	980.548	1072.6	1250.82
cah	BSU03180	2893.94	3112.56	1310.12	1956.2
ycgL	BSU03190	3310.17	3060.2	1889.84	2152.3
ycgM	BSU03200	299.885	301.311	197.148	190.879
ycgN	BSU03210	459.819	480.558	444.166	575.457
ycgO	BSU03220	2259.54	2078.28	1382.55	2476.3
ycgP	BSU03230	959.451	999.086	1203.72	1127.71
ycgQ	BSU03240	3628.5	3374.95	4462.98	4677.21
ycgR	BSU03250	2378.81	2114.22	2255.11	3011.9
ycgS	BSU03260	508.31	484.612	509.767	707.207
ycgT	BSU03270	3329.94	3393.38	6827.65	6841.89
nasF	BSU03280	3698.46	3936.48	4231.78	4020.69
nasE	BSU03290	2892.13	2725.04	3187.07	3580.79
nasD	BSU03300	361.041	298.289	829.323	867.602
nasC	BSU03310	92.451	82.2585	240.316	173.889
nasB	BSU03320	167.12	139.95	417.925	376.658
nasA	BSU03330	193.723	211.241	364.967	362.025
yciA	BSU03340	24.1908	30.3503	47.6142	32.4343
yciB	BSU03350	13.8387	29.0777	26.32	49.8803
yciC	BSU03360	13.0777	12.5915	36.8404	35.7474
yckA	BSU03370	851.59	733.904	945.715	1333.56
yckB	BSU03380	4471.9	4216.8	5305.29	6479.93
yckC	BSU03390	539.739	556.663	508.162	469.056
yckD	BSU03400	21.3799	16.3892	33.1432	39.257
yckE	BSU03410	428.037	269.088	381.372	340.261
nin	BSU03420	1189.05	1109.87	1181.34	1343.14
nucA	BSU03430	4189.47	4404.44	4218.69	5134.7
tlpC	BSU03440	1387	1507.24	1511.63	1909.08
hxlB	BSU03450	2951.6	3280.57	2941.56	2960.03
hxlA	BSU03460	2519.01	2947.48	2605.64	2511.24
hxlR	BSU03470	546.564	566.484	607.649	778.901
srfAA	BSU03480	8145.65	13912	14155.4	12648.1
srfAB	BSU03490	9892.32	14140.8	16442.7	13695.7
comS	BSU03500	11572.2	18154.1	20664	16277.4
srfAC	BSU03510	5317.78	8849.41	9768.87	7367.54
srfAD	BSU03520	911.781	1408.06	1889.19	1135.44
ycxA	BSU03530	692.558	763.342	838.029	624.83
ycxB	BSU03540	899.811	886.802	931.829	889.385
ycxC	BSU03550	381.415	360.542	453.006	561.661
ycxD	BSU03560	297.189	292.52	314.456	424.158
sfp	BSU03570	3074.14	3072.88	3488.61	3840.78
yczE	BSU03580	6765.46	6331.59	7446.04	8253.6
yckI	BSU03590	7338.99	7149.72	7260.14	7915.33
yckJ	BSU03600	10268.4	10279.5	11425.3	11295.6
yckK	BSU03610	17357.3	17316.6	17583.4	20151.3
yclA	BSU03620	466.458	454.897	454.153	543.404
yclB	BSU03630	129.956	112.976	129.903	147.733
yclC	BSU03640	212.164	194.87	206.354	241.064
yclD	BSU03650	72.9926	69.1435	105.772	127.624
yclE	BSU03660	340.538	341.405	465.294	449.178
yclF	BSU03670	1609.92	1637.88	1757.56	2545.89
yclG	BSU03680	72.3649	75.5089	107.05	167.854
yczF	BSU03690	87.7083	101.402	156.754	184.77
gerKA	BSU03700	176.758	161.038	235.403	272.73
gerKC	BSU03710	181.489	175.056	216.278	279.99
gerKB	BSU03720	232.789	238.186	338.083	385.677
yclH	BSU03730	71.6793	72.1043	107.316	135.289
yclI	BSU03740	65.5375	36.0365	27.9109	62.3591
yclJ	BSU03750	2454.99	1953.46	2794.38	3291.83
yclK	BSU03760	2277.68	2183.05	2175.57	3649.26
rapC	BSU03770	5850	6859.41	7001.57	7409.6
phrC	BSU03780	793.075	904.22	761.516	859.96
yclM	BSU03790	1602.46	1559.64	930.462	1264.13
yclN	BSU03800	6955.38	5854.66	12439.2	13799.4
yclO	BSU03810	15215.3	10787	26732.1	27494.8
yclP	BSU03820	16671.7	15465	27278	30969.6
yclQ	BSU03830	11947.2	11142.5	17709.8	20125.3
ycnB	BSU03840	1309.04	1218.32	997.613	1322.86
ycnC	BSU03850	4906.16	5925.04	4676.4	6240.51
ycnD	BSU03860	1839.71	1955.41	1868.59	2097.04
ycnE	BSU03870	3224.49	2808.01	2414.8	3021.72
yczG	BSU03880	991.228	910.043	881.972	1041.89
gabR	BSU03890	389.869	388.487	440.058	463.346
gabT	BSU03900	73.1739	61.2847	89.9941	105.741
gabD	BSU03910	627.071	603.407	527.474	674.885
glcU	BSU03920	16.3761	21.2454	14.9833	14.2376
gdh	BSU03930	34.3416	17.4649	39.2141	41.121
ycnI	BSU03940	3602.32	3276.74	4666.28	6630.3
ycnJ	BSU03950	4806.35	4906.9	6579.33	9882.17
ycnK	BSU03960	7868.54	7608.56	10124.9	10807.1
ycnL	BSU03970	1499.32	1173.55	1193.02	1401.56
mtlA	BSU03980	800.895	714.417	387.909	325.579
mtlD	BSU03990	962.878	929.593	999.051	685.409
ycsA	BSU04000	1322.13	1445.17	1832.8	1808.76
sipU	BSU04010	2446.38	2442.46	2573.18	2539.22
yczH	BSU04020	1194.37	1255.32	1342.7	1285.93
ycsD	BSU04030	760.367	800.182	825.456	869.829
ycsE	BSU04040	3686.39	3424.83	2880.99	4164.38
ycsF	BSU04050	2538.56	2596.01	6134.73	4000.96
ycsG	BSU04060	1968.44	1694.32	5302.4	3979.42
ycsI	BSU04070	1128.38	1010.46	3343.22	2749.32
kipI	BSU04080	1006.78	1187.64	2898.98	2506.7
kipA	BSU04090	1436.8	1418.66	4989.18	4200.87
kipR	BSU04100	1335.91	1360.46	4335.73	3946.43
ycsK	BSU04110	1774.51	1746.93	6066.95	4561.76
yczI	BSU04120	7501.8	7947.43	7196.94	6950.68
yczJ	BSU04130	3480.21	4111.57	2945.36	3379.39
pbpC	BSU04140	12398.5	11135.9	12183.8	13448.8
ycsN	BSU04150	3754.48	3820.7	2705.68	3927.63
mtlR	BSU04160	1109.2	1164.7	1161.04	1376.84
ydaB	BSU04170	382.116	362.41	322.553	289.705
ydaC	BSU04180	40.2612	56.7089	97.5967	70.1367
ydaD	BSU04190	26.0978	28.3999	77.7697	40.2492
ydaE	BSU04200	11.385	10.7911	12.4674	15.4278
ydaF	BSU04210	1597.9	1545.95	1449.39	1609.02
ydaG	BSU04220	1017.08	1023.35	987.672	1050.77
ydaH	BSU04230	772.22	735.999	688.518	881.84
ydzA	BSU04240	953.321	953.311	1285.19	2217.9
lrpC	BSU04250	2194.32	2120.43	2083.44	2786.16
topB	BSU04260	4492.13	4455.41	4411.26	6213.46
ydaJ	BSU04270	1033.56	910.472	1119.21	1395.47
ydaK	BSU04280	913.01	753.608	801.484	1286.44
ydaL	BSU04290	941.107	791.888	824.697	1327.96
ydaM	BSU04300	868.965	971.986	1080.22	1470.61
ydaN	BSU04310	699.819	645.61	728.646	742.414
ydaO	BSU04320	1378.79	1106.9	1127.94	1340.17
mutT	BSU04330	283.315	292.762	447.229	506.858
ydaP	BSU04340	195.062	206.846	294.964	293.582
ydaQ	BSU04350	104.749	47.7641	20.8409	10.5397
mntH	BSU04360	943.246	592.458	671.119	1355.39
ydaS	BSU04370	189.53	56.4468	71.0667	49.9242
ydaT	BSU04380	58.5099	41.4861	62.9003	135.681
ydbA	BSU04390	1151.63	1207.48	1223.73	1286.87
gsiB	BSU04400	91.7931	111.802	164.798	136.008
ydbB	BSU04410	1227.6	1420.63	1147.76	1306.3
ydbC	BSU04420	1331.17	1381.15	1204.3	1370.07
ydbD	BSU04430	532.908	423.845	584.305	684.727
dctB	BSU04440	900.454	854.896	1200.63	1266
dctS	BSU04450	1324.63	1158.56	1571.47	1700.06
dctR	BSU04460	880.501	828.301	1212.99	1157.25
dctP	BSU04470	1462.9	1569.37	1695.88	1529.17
ydbI	BSU04480	4387.36	4094.15	3985.83	5138.87
ydbJ	BSU04490	4541.82	3631.48	3624.84	5323.07
ydbK	BSU04500	2354.52	2315.07	2631.45	2857.25
ydbL	BSU04510	754.871	681.156	663.164	950.064
ydbM	BSU04520	5344.85	5893.18	5380.22	5876.95
ydbN	BSU04530	5107.4	4065.85	6029.79	8697.8
ydbO	BSU04540	8031.93	7795.5	7422.17	8489.09
ydbP	BSU04550	2197.52	2092.25	2307.42	2083.79
ddl	BSU04560	8846.24	8378.3	9000.24	11037.6
murF	BSU04570	8930.18	9274.82	11830.6	13616.7
ydbR	BSU04580	29531.5	26341.4	25019	29217.1
ydbS	BSU04590	7870.1	7570.31	7517.21	9204.59
ydbT	BSU04600	2349.28	2553.33	3415.55	2731.67
ydcA	BSU04610	824.609	748.466	778.023	861.058
acpS	BSU04620	2735.14	2609.38	3227.67	3796.67
ydcC	BSU04630	2296.57	2233.6	2383.91	2996.52
alr	BSU04640	5768.7	5872.94	5625.4	7548.38
ydcD	BSU04650	41040.9	43577	36024.7	46053
ydcE	BSU04660	60194.8	58662	58964	57966.2
rsbR	BSU04670	10650.2	9974.54	10162.8	12736.7
rsbS	BSU04680	11134.4	10271.6	11290.5	14218.4
rsbT	BSU04690	13106.6	11591.6	14779.4	16004.1
rsbU	BSU04700	7880.53	7584.91	9586	11161.7
rsbV	BSU04710	11506.8	9544.19	12803	14749.7
rsbW	BSU04720	7132.88	6459.4	8377.21	9452.53
sigB	BSU04730	6001.17	4941.81	7458.3	8233.94
rsbX	BSU04740	6820.22	6608.89	9413.02	9568.9
ydcF	BSU04750	570.413	778.841	693.262	806.166
ydcG	BSU04760	855.611	847.247	855.649	1015.54
ydcH	BSU04770	218.266	210.797	262.119	312.314
ydcI	BSU04780	1927.16	1817.4	1804.7	2215.71
ydcK	BSU04790	2985.44	2864.24	2972.72	3439.03
ydcL	BSU04800	129.695	126.572	132.686	135.609
ydcM	BSU04810	393.394	394.498	511.717	449.34
ydcN	BSU04820	1465.16	1582.89	2191.2	1962.94
sacV	BSU04830	237.599	243.552	377.12	352.897
ydcO	BSU04840	61.5555	52.2233	114.576	88.809
ydcP	BSU04850	96.2648	107.259	80.7277	150.757
ydcQ	BSU04860	17.1267	12.0448	32.6246	12.3205
ydcR	BSU04870	20.801	12.1298	33.501	20.2529
ydcS	BSU04880	15.2479	10.4889	13.4746	11.1912
ydcT	BSU04890	35.5761	23.6749	47.8986	57.4623
yddA	BSU04900	25.1148	37.4246	53.7551	47.8686
yddB	BSU04910	42.1136	34.545	61.5296	62.2085
yddC	BSU04920	29.6089	25.2862	39.8258	29.1487
yddD	BSU04930	9.54826	9.78871	11.5173	10.7468
yddE	BSU04940	10.3378	10.0174	30.5682	20.0114
yddF	BSU04950	8.79833	9.73772	12.1262	10.2858
yddG	BSU04960	23.2147	10.9264	12.8878	14.0607
yddH	BSU04970	37.2365	28.3495	35.4673	41.5612
yddI	BSU04980	9.61449	10.0903	13.618	10.8072
yddJ	BSU04990	538.973	683.442	633.113	482.622
yddK	BSU05000	737.713	1055.38	1143.32	937.781
rapI	BSU05010	70.4615	48.2396	30.295	48.2125
phrI	BSU05020	2288.96	2402.21	2126.54	2411.69
yddM	BSU05030	222.917	235.286	217.75	267.867
yddN	BSU05040	261.545	215.296	241.056	303.828
lrpA	BSU05050	829.075	805.747	1022.34	955.337
lrpB	BSU05060	289.311	291.471	370.823	424.933
yddQ	BSU05070	1723.74	1683.1	1970.09	2428.95
yddR	BSU05080	177.147	186.056	153.328	245.975
yddS	BSU05090	256.399	230.035	510.154	285.095
yddT	BSU05100	194.681	180.123	216.304	195.571
ydeA	BSU05110	989.128	1026.11	657.405	826.228
cspC	BSU05120	2573.39	2371.46	2320.75	2344.19
ydeB	BSU05130	791.089	616.51	657.208	1156.43
ydzE	BSU05140	329.224	278.69	362.867	387.176
ydeC	BSU05150	227.822	210.915	146.17	257.025
ydeD	BSU05160	114.581	146.626	120.36	166.04
ydeE	BSU05170	439.75	383.822	458.054	564.899
ydeF	BSU05180	680.399	634.002	688.547	917.567
ydeG	BSU05190	444.142	422.373	533.412	655.742
ydeH	BSU05200	815.513	782.593	723.386	920.632
ydeI	BSU05210	711.795	667.132	627.71	803.721
ydeJ	BSU05220	763.189	790.056	784.281	728.937
ydeK	BSU05230	72.5858	75.8897	88.6607	100.923
ydeL	BSU05240	402.246	320.117	311.308	359.057
ydeM	BSU05250	1865.49	1767.76	2284.39	2427.45
ydeN	BSU05260	808.79	980.966	844.493	862.744
ydzF	BSU05270	568.49	591.949	510.483	642.569
ydeO	BSU05280	4448.04	4375.82	3496.64	4776.36
ydeP	BSU05290	1554.49	1555.02	1651.48	1882.94
ydeQ	BSU05300	227.18	197.855	221.784	210.263
ydeR	BSU05310	97.9429	100.958	86.9723	136.327
ydeS	BSU05320	2261.3	2355.88	2394.2	2636.15
ydeT	BSU05330	1536.74	1424.54	2231.67	2700.85
ydfA	BSU05340	1148.37	932.472	1366.82	1719.52
ydfB	BSU05350	173.71	125.549	160.635	145.77
ydfC	BSU05360	18.956	27.7943	41.6427	21.0546
ydfD	BSU05370	245.992	217.605	323.285	332.47
ydfE	BSU05380	155.144	143.643	91.4276	156.374
ydfF	BSU05390	1825.76	1936.79	2014	2040.51
ydfG	BSU05400	613.945	750.71	757.9	824.744
ydfH	BSU05410	1286.82	1019.37	1289.62	1798.86
ydfI	BSU05420	827.818	736.733	934.413	1086.45
ydfJ	BSU05430	44.0996	36.3696	50.0056	64.1331
nap	BSU05440	2660.13	2556.9	3114.86	2449.61
ydfK	BSU05450	266.489	262.446	243.646	309.134
ydfL	BSU05460	979.578	977.386	1198.55	1148.84
ydfM	BSU05470	7183.93	7436.72	7968.68	7575.45
ydfN	BSU05480	146.846	181.783	152.573	193.893
ydfO	BSU05490	125.619	150.613	159.213	217.458
ydfP	BSU05500	95.214	99.5648	116.564	128.378
ydfQ	BSU05510	51.8083	39.2396	31.9578	64.7626
ydzH	BSU05520	38.1373	36.3093	105.728	42.2797
ydfR	BSU05530	19.0665	10.0568	18.8136	16.4116
ydfS	BSU05540	80.3603	51.2907	116.794	138.465
cotP	BSU05550	9.73147	10.444	12.7039	17.8364
ydgA	BSU05560	9.95498	11.2567	13.465	11.5898
ydgB	BSU05570	8.57791	8.90491	13.8085	9.6766
ydgC	BSU05580	2974.02	2548.56	2452.46	2549.81
ydgD	BSU05590	2993.76	2725.13	2896.86	2755.12
ydgE	BSU05600	985.467	945.663	1060.36	977.154
expZ	BSU05610	647.111	653.28	690.524	929.527
ydgF	BSU05620	2184.07	1677.9	1683.07	2405.77
dinB	BSU05630	1716.76	1828.84	1850	1781.21
ydgG	BSU05640	542.352	540.893	641.759	805.579
ydgH	BSU05650	462.794	458.579	493.001	740.584
ydgI	BSU05660	1463.14	1199.48	1507.71	1458.95
ydgJ	BSU05670	1611.14	1526.82	1815.89	1811.78
ydgK	BSU05680	1647.26	1625.2	1857.53	1988.83
ydhB	BSU05690	492.279	570.392	562.987	625.303
ydhC	BSU05700	2623.32	2565.87	3022.71	3226.87
ydhD	BSU05710	162.005	142.696	123.128	184.481
ydhE	BSU05720	823.604	740.527	911.817	923.331
ydhF	BSU05730	53.9039	51.7745	27.8608	74.8971
phoB	BSU05740	87.7426	73.9525	81.7017	125.938
ydhG	BSU05750	1831.69	1772.46	1794.02	2006.66
ydhH	BSU05760	563.99	562.585	879.556	667.109
ydhI	BSU05770	600.19	586.494	736.964	741.588
ydhJ	BSU05780	696.519	771.942	869.986	886.326
ydhK	BSU05790	604.798	623.881	939.286	877.034
ydhL	BSU05800	130.345	104.484	111.54	162.18
ydhM	BSU05810	1173.75	1007.04	1263.84	1327.16
ydhN	BSU05820	282.95	258.18	273.793	338.919
ydhO	BSU05830	646.213	539.683	627.392	679.558
ydhP	BSU05840	602.437	561.322	746.816	829.444
ydhQ	BSU05850	1120.51	1023.53	963.22	1369.74
ydhR	BSU05860	494.186	583.844	487.268	741.039
ydhS	BSU05870	442.318	476.656	630.59	696.818
ydhT	BSU05880	252.379	246.363	343.473	400.625
ydhU	BSU05890	16.0991	73.7458	88.689	14.0609
thiL	BSU05900	5203.59	4825.11	6434.26	7437.59
ydiB	BSU05910	6186.29	5027.41	7822.94	8539.7
ydiC	BSU05920	7881.18	6994.57	8584.2	10570.3
ydiD	BSU05930	8157.98	7117.84	9810.99	11578.9
gcp	BSU05940	7068.71	6343.49	9443.24	9543.52
ydiF	BSU05950	2507.09	2446.26	2416.7	2827.57
ydiG	BSU05960	5164.67	4520.83	4971.33	5349.88
ydiH	BSU05970	4225.62	3931.14	3092.09	3720.39
tatAY	BSU05980	3591.61	3570.3	3166.84	4002.11
tatCY	BSU05990	4096.58	3395.23	3388.66	3832.98
ydiK	BSU06000	1563.03	1316.24	1837.28	1406.9
ydiL	BSU06010	4532.29	4385.24	5161.97	5148.49
groES	BSU06020	72838.7	68560	76914.6	59391.7
groEL	BSU06030	40058.8	34921.5	37409.6	31292.9
ydiM	BSU06040	2526.26	2220.57	2737.38	2451.28
ydiN	BSU06050	1117.12	750.539	885.928	953.484
ydiO	BSU06060	4317.7	3507.76	3906.5	5250.74
ydiP	BSU06070	4273.32	4055.01	6059.03	5833.2
ydiQ	BSU06080	85.7805	85.6513	77.0401	52.832
ydiR	BSU06090	6011.89	5136.47	6713.79	5687.99
ydiS	BSU06100	4225.39	3820.71	4238.31	4200.4
ydjA	BSU06110	1657.76	1620.05	1367.13	1560
ydjB	BSU06120	281.941	300.656	329.583	374.38
ydjC	BSU06130	533.32	485.027	731.931	684.599
gutR	BSU06140	1219.1	1219.49	1464.38	1400.63
gutB	BSU06150	276.528	273.432	379.483	342.014
gutP	BSU06160	97.836	121.335	102.15	109.774
ydjE	BSU06170	3597.36	3980.6	3830.36	3852.32
pspA	BSU06180	2992.27	2910.22	2922.25	3066.62
ydjG	BSU06190	2755.92	2739.25	2716.72	3485.85
ydjH	BSU06200	3160.36	3024.39	2796.73	3778.77
ydjI	BSU06210	1226.75	1262.64	1256.23	1453.3
ydjJ	BSU06220	8.95895	9.66689	13.698	10.2045
ydjK	BSU06230	21.9061	35.4003	28.8109	26.5033
ydjL	BSU06240	7080.86	7263.18	6437.81	3766.74
ydjM	BSU06250	4650	4970.22	5582.39	5607.63
ydjN	BSU06260	3721.53	3512.12	3959.55	4430.73
ydjO	BSU06270	8758.41	8734.02	7533.23	8501.88
ydjP	BSU06280	1515.76	1520.97	1478.39	1794.48
yeaA	BSU06290	2965.81	2889.16	2913.98	3369
cotA	BSU06300	67.8834	51.9592	120.467	116.126
gabP	BSU06310	505.473	560.277	680.244	534.124
yeaB	BSU06320	1966.45	1936.19	2231.54	2359.82
yeaC	BSU06330	1443.46	1140.05	1286.92	2032.78
yeaD	BSU06340	3366.63	2861.38	3341.9	3529.26
yebA	BSU06350	2614.74	2412.09	3830.34	3536.59
guaA	BSU06360	21917.4	23730.4	27993.2	31412.2
pbuG	BSU06370	11917.3	11694.3	12752.5	14749.2
yebC	BSU06380	1136.69	1064.78	1265.54	1617.1
yebD	BSU06390	116.131	147.786	114.995	123.155
yebE	BSU06400	567.762	594.345	555.013	915.127
yebG	BSU06410	782.225	602.878	863.131	1056.13
purE	BSU06420	72131.3	64736.7	83964.4	77495.4
purK	BSU06430	82714.1	76858.4	90813	86362.1
purB	BSU06440	73251.2	61346.3	72540	74878.6
purC	BSU06450	74097.4	66435.3	96881.5	80529.2
purS	BSU06460	73697.9	64799.2	74879.1	83218.1
purQ	BSU06470	83924.6	80450.1	97593.9	99802.3
purL	BSU06480	75282.5	67731.9	90359.5	93140.8
purF	BSU06490	43625	37220.5	67641.5	76220.8
purM	BSU06500	41339.6	35546.7	71323.4	79473.3
purN	BSU06510	32944.9	32004.8	64267.8	73793.8
purH	BSU06520	41475.9	32633.6	87763.8	73793.8
purD	BSU06530	20983.5	18571.2	47015	47801.9
yezC	BSU06540	1253.49	1325.6	1366.72	1159.62
yecA	BSU06550	590.392	769.068	1294.66	1843.1
yerA	BSU06560	1047.28	1098.14	1055.7	1456.45
yerB	BSU06570	13973.9	13292.3	16914.9	15263.6
yerC	BSU06580	256.157	218.324	248.941	439.436
yerD	BSU06590	46.1099	49.6121	43.1168	36.8312
pcrB	BSU06600	11269.6	9576.92	10563	14569.2
pcrA	BSU06610	6178.39	5595.54	5423.05	7827.96
ligA	BSU06620	12102.9	11940.1	12899.8	13753.5
yerH	BSU06630	5848.19	5497.89	6795.14	7283.68
yerI	BSU06640	3681.19	3754.91	4222.29	3240.45
sapB	BSU06650	1148.97	1566.02	1234.85	1811.57
opuE	BSU06660	1424.05	1381.56	1053.92	1780.67
gatC	BSU06670	39276.7	38353.9	38523	45762.4
gatA	BSU06680	33650.9	32620.8	38456.4	43541.2
gatB	BSU06690	16693.3	13603	16575.5	18849.6
yerO	BSU06700	925.275	946.309	1011.6	1298.44
yerP	BSU06710	7419.78	7326.42	6853.05	7718.25
yerQ	BSU06720	8168.93	9845.25	10583.8	11637.2
yefA	BSU06730	2665.65	2446.59	3045.49	3584.86
yefB	BSU06740	80.7881	76.6572	99.9511	90.9
yefC	BSU06750	1885.59	1484.32	1809.68	2186.85
yeeA	BSU06760	1108.76	1224.89	1047.06	1361.05
yeeB	BSU06770	2221.51	1370.47	1722.05	1920.99
yeeC	BSU06780	2614.98	1912.01	2861.94	3136.5
yeeD	BSU06790	121.315	149.424	132.794	139.52
yezA	BSU06800	128.061	93.1315	88.2909	107.75
yeeF	BSU06810	2488.45	2779.26	2791.7	2368.67
yeeG	BSU06820	23.2513	25.4777	34.9223	30.9346
rapH	BSU06830	651.483	714.33	749.077	608.973
yeeI	BSU06840	6375.01	5776.35	7198.78	7146.43
yeeK	BSU06850	419.86	399.081	481.407	507.485
yezE	BSU06860	8730.13	8809.24	11091.6	9930.92
yesE	BSU06870	444.512	487.374	633.806	714.886
yesF	BSU06880	207.181	215.917	371.528	308.911
cotJA	BSU06890	128.653	123.565	181.241	205.829
cotJB	BSU06900	200.224	169.201	298.453	407.912
cotJC	BSU06910	57.2284	61.479	59.3294	79.2537
yesJ	BSU06920	3441.9	3368.24	3484.85	3644.16
yesK	BSU06930	330.341	336.943	463.263	438.863
yesL	BSU06940	58.6231	50.9745	55.3306	62.8075
yesM	BSU06950	102.136	128.908	176.764	156.243
yesN	BSU06960	65.3394	48.5677	54.0336	65.2531
yesO	BSU06970	77.4834	85.1347	132.519	138.191
yesP	BSU06980	41.5802	40.3184	102.353	94.3765
yesQ	BSU06990	61.1826	65.448	65.8107	115.434
yesR	BSU07000	152.619	138.538	159.889	195.439
yesS	BSU07010	111.27	78.7581	103.618	117.653
yesT	BSU07020	54.0893	22.778	39.5814	82.8765
yesU	BSU07030	30.7633	36.5111	80.8169	45.7377
yesV	BSU07040	12.3742	22.9817	30.4964	44.0956
yesW	BSU07050	10.0068	10.3033	11.81	11.0349
yesX	BSU07060	40.6271	33.5906	51.3672	42.7195
yesY	BSU07070	49.7047	61.2513	82.8096	74.4884
yesZ	BSU07080	47.1907	57.0301	74.2201	64.4414
yetA	BSU07090	116.721	138.837	183.276	173.944
lplA	BSU07100	58.389	35.6326	80.4252	78.9711
lplB	BSU07110	68.5647	61.7933	113.909	120.457
lplC	BSU07120	155.173	147.934	183.856	232.283
lplD	BSU07130	178.102	182.718	226.845	272.821
yetF	BSU07140	265.172	230.692	271.26	393.541
yetG	BSU07150	7107.66	6378.33	7516.47	9468.81
yetH	BSU07160	3647.93	4252.53	3779.56	4714.85
yetI	BSU07170	3043.74	2914	3170.95	3726.26
yezB	BSU07180	1331.07	1418.14	1775.96	1842.6
yezD	BSU07190	3289.01	3412.76	1163.58	1487.04
yetJ	BSU07200	14475.6	17482.5	12322.6	11621.7
yetK	BSU07210	5152.02	4916.08	4482.44	4208.54
yetL	BSU07220	446.597	438.323	501.555	605.202
yetM	BSU07230	225.404	609.668	315.205	863.429
yetN	BSU07240	1345.45	1305.98	1378.38	1705.28
yetO	BSU07250	47.8869	41.4125	48.4824	70.4553
yfnI	BSU07260	6193.18	5516.79	6001.05	7398.05
yfnH	BSU07270	61.0587	34.9711	57.0795	92.1548
yfnG	BSU07280	93.2651	89.9065	128.958	146.647
yfnF	BSU07290	34.8056	50.1464	71.9616	83.6483
yfnE	BSU07300	236.641	197.294	196.534	381.14
yfnD	BSU07310	148.969	146.993	66.7473	156.237
yfnC	BSU07320	2817.09	2684.89	2528.84	2668.79
yfnB	BSU07330	1150.56	1111.89	1057.66	1223.83
yfnA	BSU07340	3508.53	3022.42	3315.31	4121.42
yfmT	BSU07350	5739.77	6020.61	6664.03	6969.59
yfmS	BSU07360	2828.5	3055.08	3370.73	3583.28
yfmR	BSU07370	3568.69	3448.84	4300.45	4290.29
yfmQ	BSU07380	1853.22	1600.01	2307.2	4030.72
yfmP	BSU07390	3865.73	3589.9	4820.84	4613.6
yfmO	BSU07400	873.421	747.97	1051.6	1009.74
yfmN	BSU07410	9.12386	9.96426	24.2031	16.2879
yfmM	BSU07420	3798.28	3734.23	4258.84	4513.46
yfmL	BSU07430	2873.87	2540.25	3060.29	4001.81
yfmK	BSU07440	1078.13	1095.72	1225.28	1390.04
yfmJ	BSU07450	677.586	627.243	596.125	737.246
yfmI	BSU07460	434.071	419.332	398.588	482.243
yfmH	BSU07470	167.169	166.821	137.822	118.962
yfmG	BSU07480	580.757	546.364	599.847	505.568
yfmF	BSU07490	4051.37	4034.09	5267.54	5949.97
yfmE	BSU07500	1606.25	2058.42	3088	3984.87
yfmD	BSU07510	2649.93	2722.42	4144.13	4370.29
yfmC	BSU07520	10493.3	10492.1	18665.6	17048.5
yfmB	BSU07530	70.668	72.0982	71.1948	67.7653
yfmA	BSU07540	31.225	41.5642	58.2391	40.4004
yflT	BSU07550	45.0104	45.9898	84.7408	70.7558
pel	BSU07560	2808.4	5552.61	4627.33	3417.37
yflS	BSU07570	717.8	687.741	566.982	544.984
citS	BSU07580	793.44	839.747	931.519	586.898
citT	BSU07590	855.254	784.174	770.679	879.836
yflP	BSU07600	378.67	409.39	295.672	299.623
citM	BSU07610	186.37	180.74	168.664	237.366
yflN	BSU07620	108.584	110.679	230.838	188.417
yflM	BSU07630	1621.76	1972.05	2066.24	2113.63
yflL	BSU07640	858.374	966.771	1104.06	1132.39
yflK	BSU07650	913.275	775.011	813.628	900.597
yflJ	BSU07660	2557.09	2702.73	2721.05	3418.99
yflI	BSU07670	4668.27	4934.85	4449.99	5166.22
yflH	BSU07680	2854.55	2558.12	2729.82	3097.14
yflG	BSU07690	3608.81	3572.91	3278.74	3571.81
nagP	BSU07700	4146.36	4093.53	3880.9	4140.36
yflE	BSU07710	4409.69	4089.18	3923.93	5548.55
yflD	BSU07720	175.934	112.662	460.063	276.324
yflC	BSU07730	492.327	492.755	582.288	497.972
yflB	BSU07740	170.19	189.335	187.07	199.198
yflA	BSU07750	68.5897	95.2337	64.4682	58.3667
yfkT	BSU07760	39.9326	36.4424	52.4452	44.4637
yfkS	BSU07770	9.35001	9.46086	11.4862	10.6485
yfkR	BSU07780	43.8277	39.5257	56.8034	66.6831
yfkQ	BSU07790	51.219	31.951	80.6046	43.2129
treP	BSU07800	93.7738	106.37	128.187	116.098
treA	BSU07810	104.379	113.447	120.255	156.887
treR	BSU07820	1416.02	1381.75	1739.04	1894.88
yfkO	BSU07830	2665.31	2901.03	3349.88	3832.62
yfkN	BSU07840	1153.84	1122.88	1383.53	1203.58
yfkM	BSU07850	216.325	229.168	278.437	245.835
yfkL	BSU07860	2117.18	1964.21	1750.07	2140.5
yfkK	BSU07870	4115.89	4035.34	4342.7	4594.69
yfkJ	BSU07880	1941.66	2186.89	2486.91	2851.2
yfkI	BSU07890	1884.42	1822.27	2330.84	2339.81
yfkH	BSU07900	1398.04	1523.17	1888.01	1838.42
yfkF	BSU07910	581.245	486.46	663.676	639.578
yfkE	BSU07920	122.592	81.9368	115.707	138.585
yfkD	BSU07930	366.673	350.471	454.366	454.351
yfkC	BSU07940	1895.77	1577.85	2110.76	2022.42
yfkB	BSU07950	3997.43	4103.42	4608.84	5093.29
yfkA	BSU07960	3760.32	3763.16	3976.08	5177.09
yfjT	BSU07970	995.824	808.899	1081.44	1350.44
yfjS	BSU07980	774.445	753.97	776.156	1029.87
yfjR	BSU07990	967.428	909.577	713.915	894.582
yfjQ	BSU08000	1518.35	1426.83	1673.91	1922.87
yfjP	BSU08010	1364.93	1550.77	1734.78	1820.56
yfjO	BSU08020	5146.65	4388.98	5449.9	6516.58
yfjN	BSU08030	3252.4	3030.07	4043.86	4598.29
yfjM	BSU08040	1186.12	1203.36	1233.72	1438.42
yfjL	BSU08050	1562.03	1473.03	1499.61	1651.8
acoA	BSU08060	8.76385	10.0401	11.9314	14.2007
acoB	BSU08070	41.2208	33.3205	172.125	72.9432
acoC	BSU08080	143.845	157.471	184.546	221.064
acoL	BSU08090	107.067	76.7958	123.186	160.597
acoR	BSU08100	259.612	286.067	346.922	421.147
sspH	BSU08110	152.75	132.637	208.82	243.407
yfjF	BSU08120	1666.87	1409.1	1828.19	2028.49
yfjE	BSU08130	1679.1	1708.83	1968.44	2206.51
yfjD	BSU08140	3051.93	2877.72	3682.11	4103.95
yfjC	BSU08150	1936.87	1812.44	2327.1	2781.49
yfjB	BSU08160	2078.56	2249.32	3046.55	3083.34
yfjA	BSU08170	1591.46	1565.53	2445.15	2171.4
malA	BSU08180	124.309	107.51	132.699	144.319
yfiA	BSU08190	555.761	593.681	685.69	642.678
malP	BSU08200	62.7327	67.6128	67.2168	75.205
yfiB	BSU08210	448.311	462.055	396.916	579.056
yfiC	BSU08220	432.477	506.627	454.386	584.176
yfiD	BSU08230	861.662	910.609	978.742	1252.05
yfiE	BSU08240	620.6	624.97	727.505	841.935
yfiF	BSU08250	223.107	272.238	307.326	280.149
yfiG	BSU08260	54.9019	58.7731	111.648	78.0721
yfiH	BSU08270	84.278	70.9524	101.833	101.078
yfiI	BSU08280	74.0225	97.3569	59.168	107.108
yfiJ	BSU08290	878.174	967.295	1146.52	1200.92
yfiK	BSU08300	634.79	571.895	677.682	670.893
yfiL	BSU08310	49.6157	46.4052	59.4255	74.2229
yfiM	BSU08320	41.3704	41.363	55.4715	64.8645
yfiN	BSU08330	35.5278	33.9896	57.1531	63.0758
padR	BSU08340	3253.84	2991.94	3175.69	3639.54
lipB	BSU08350	1721.36	1911.56	1410.16	1641.81
yfiQ	BSU08360	192.675	187.014	198.85	227.72
yfiR	BSU08370	1173.59	1154.15	933.41	1016.23
yfiS	BSU08380	168.544	160.697	141.621	165.163
yfiT	BSU08390	2961.44	3238.99	2377.64	2189.28
yfiU	BSU08400	55.382	57.1377	41.3597	65.6744
yfiV	BSU08410	549.209	532.82	499.956	636.063
yfiW	BSU08420	5333.3	5171.69	5227	6811.67
yfiX	BSU08430	4650.53	4742.76	5070.36	5374.91
yfiY	BSU08440	18737.7	19338.6	29087.9	30484.6
yfiZ	BSU08450	3644.09	3748.97	5817.53	6763.6
yfhA	BSU08460	3421.92	3542.48	5533.53	7267.1
yfhB	BSU08470	4511.93	4784.78	5476.41	3831.29
yfhC	BSU08480	9264.94	9643.87	12830.5	12481.7
yfhD	BSU08490	231.336	185.879	217.504	250.367
yfhE	BSU08500	412.523	408.716	737.388	570.449
yfhF	BSU08510	298.169	346.737	415.735	381.407
yfhG	BSU08520	4111.22	3914.8	4782.79	4689.52
yfhH	BSU08530	1683.21	1341.87	1788.82	1859.56
yfhI	BSU08540	1368.48	1049.37	1370.61	2105.24
sspK	BSU08550	27.7114	43.7374	40.7049	63.7202
yfhJ	BSU08560	1331.45	1535.46	1177.63	1845.8
yfhK	BSU08570	109.017	98.2891	123.698	156.149
yfhL	BSU08580	1135.93	1247.44	1285.67	1440.14
yfhM	BSU08590	808.085	889.407	901.15	949.683
csbB	BSU08600	9797.79	9157.75	9700.02	11094.7
yfhO	BSU08610	6902.96	6132.07	7374.33	7434.06
yfhP	BSU08620	1120.59	1047.11	1116.46	1363.88
yfhQ	BSU08630	3546.06	3590.81	4138.57	5016.18
yfhS	BSU08640	67.5877	78.0815	73.4371	37.1128
fabL	BSU08650	11330	12340.2	12372.6	14244.5
sspE	BSU08660	12405.5	13188.9	13754	16432.3
ygaB	BSU08670	105.011	150.504	73.4032	89.0739
ygaC	BSU08680	1989.76	1924.1	1449.7	2485.45
ygaD	BSU08690	2029.89	2243.17	2086.57	3272.02
ygaE	BSU08700	6885.13	6598.14	8828.87	9785.72
gsaB	BSU08710	8229.61	8362.22	7975.45	10672.6
ygaF	BSU08720	5372.25	5854.12	5911.19	6378.66
perR	BSU08730	8937.81	8866.57	8134.14	9380.29
ygzB	BSU08740	230.142	241.442	248.214	239.091
ygxA	BSU08750	3643.97	3384.8	3500.42	3626.75
spo0M	BSU08760	6453.82	6268.13	5873.45	6553.57
ygzA	BSU08770	273.072	184.499	212.078	334.072
ygaJ	BSU08780	1444.06	1503.14	1400.85	1466.28
thiC	BSU08790	45468.1	43226.9	46237.1	48001.1
ygaK	BSU08800	93.8637	91.2447	95.1708	64.739
senS	BSU08810	384.392	349.745	549.261	626.32
katA	BSU08820	1367.61	1342.73	1312.96	1881.39
ssuB	BSU08830	36.0298	31.5302	50.3189	79.8493
ssuA	BSU08840	30.4094	44.3185	88.7898	46.9837
ssuC	BSU08850	13.4954	19.1257	15.3688	16.6758
ssuD	BSU08860	48.3438	63.1598	74.0086	63.2031
ygaN	BSU08870	501.979	481.876	514.634	516.314
yhzA	BSU08880	70.8324	61.7778	68.2436	77.6314
ygaO	BSU08890	1285.6	1264.08	1497.03	1286.91
yhzB	BSU08900	1467.63	1410.93	1234.89	1515.69
yhbA	BSU08910	644.894	511.94	870.403	901.549
yhbB	BSU08920	245.81	199.162	376.71	420.681
cspR	BSU08930	13283.4	12954.9	13738.9	14250.2
yhbD	BSU08940	1259.94	1237.6	1392.97	1635.22
yhbE	BSU08950	3177.92	2512.47	3681.58	4182.68
yhbF	BSU08960	2245.42	2110.25	2697.64	3356.72
prkA	BSU08970	79.739	69.2204	104.293	133.61
yhbH	BSU08980	211.346	205.684	203.185	251.561
yhbI	BSU08990	10911.5	9087.06	8809.93	11074.9
yhbJ	BSU09000	6550.85	6157.79	7416.1	7942.47
yhcA	BSU09010	9157.82	8543.06	8741.66	9951.53
yhcB	BSU09020	4404	4197.52	2544.7	3357.63
yhcC	BSU09030	883.599	738.178	738.487	750.736
yhcD	BSU09040	8.52116	9.68428	11.1298	10.1906
yhcE	BSU09050	1845.89	1726.73	2004.21	2513.25
yhcF	BSU09060	6466.69	5881.56	8497.02	13947.9
yhcG	BSU09070	3163.4	2672.96	3659.3	4267.83
yhcH	BSU09080	3611.03	3110.92	4467.72	5060.22
yhcI	BSU09090	1954.45	1953.53	2316.99	2589.32
cspB	BSU09100	13962.8	13367.2	12834.2	13582.4
yhcJ	BSU09110	2356.13	2008.37	2163.31	2352.46
yhcK	BSU09120	6067.48	6383.42	7338.59	8492.71
yhcL	BSU09130	36294.5	36454.6	24739.6	30412.3
yhcM	BSU09140	62.6649	92.3328	109.486	93.7383
yhcN	BSU09150	199.822	204.559	190.961	226.947
yhcO	BSU09160	26.0129	12.3458	40.7279	30.4238
yhcP	BSU09170	9.22046	11.3989	17.6476	18.2275
yhcQ	BSU09180	78.0717	72.2848	150.773	110.525
yhcR	BSU09190	532.248	526.04	699.454	963.63
yhcS	BSU09200	232.875	213.375	325.304	335.956
yhcT	BSU09210	949.308	904.802	1113.78	1144.57
yhcU	BSU09220	459.051	486.442	440.251	540.151
yhcV	BSU09230	153.895	139.043	134.599	186.902
yhcW	BSU09240	3666.64	3493.82	4066.21	4620.54
yhcX	BSU09250	2631.56	2299.45	2526.32	2721.16
yhxA	BSU09260	3332.28	3450.67	4571.86	4530.08
glpP	BSU09270	1565.5	1392.09	1963.12	1907.86
glpF	BSU09280	1221.52	1273.74	1016.62	1558.31
glpK	BSU09290	1657.46	1602.49	1985.19	1905.43
glpD	BSU09300	777.345	633.035	655.062	947.956
yhxB	BSU09310	6064.69	6501.61	6867.96	6660.76
yhcY	BSU09320	1548.73	1544.25	1716.66	1699.42
yhcZ	BSU09330	1475.33	1736.53	1489.98	1905.3
yhdA	BSU09340	478.507	511.65	513.556	545.58
yhdB	BSU09350	40.8276	16.4067	36.6636	25.5221
yhdC	BSU09360	177.656	180.623	282.557	266.658
lytF	BSU09370	10332.3	12287.1	10670.7	14909
yhdE	BSU09380	3160.92	3290.14	3128.94	3496.03
ygxB	BSU09390	49.5983	44.1698	45.8356	70.2463
spoVR	BSU09400	119.67	110.516	141.24	181.535
phoA	BSU09410	259.289	266.893	285.278	348.142
lytE	BSU09420	7190.52	7067.94	7888.05	9323.68
citR	BSU09430	1287.05	1194.7	1253	1349.31
citA	BSU09440	1416.72	2071.83	1636.32	1791.94
yhdF	BSU09450	1641.26	1941.42	2014.1	2175.66
yhdG	BSU09460	17.7231	14.1491	23.2745	12.8894
yhdH	BSU09470	4073.09	3671.23	3461.3	4952.45
yhdI	BSU09480	721.407	858.741	957.606	922.417
yhdJ	BSU09490	227.02	235.812	254.195	302.097
yhdK	BSU09500	208.028	193.932	249.555	328.651
yhdL	BSU09510	3574.79	3308.18	3928.88	4893.86
sigM	BSU09520	2836.92	2454.11	2829.73	3772.92
yhdN	BSU09530	75.0265	77.5143	124.268	90.181
yhdO	BSU09540	4866.9	5375.52	3909.5	6189
yhdP	BSU09550	10292.3	10203.7	10423.3	11919.6
yhdQ	BSU09560	11782.8	9934.81	15786	12421.3
yhdR	BSU09570	6952.58	7347.6	6905.68	6958.2
yhdS	BSU09580	173.297	174.555	140.098	54.8293
yhdT	BSU09590	4920.63	4500.74	3857.27	4788.04
yhdU	BSU09600	1264.07	1291.31	1732.32	1907.83
yhdV	BSU09610	1284.27	1255.23	1541.87	1873.67
yhdW	BSU09620	2493.6	2445.11	2943.93	3208.29
yhdX	BSU09630	180.671	252.498	290.401	258.762
yhdY	BSU09640	1169.35	1234.14	1290.84	1945.31
yhdZ	BSU09650	780.945	695.221	630.22	620.932
yheN	BSU09660	16099.2	14831.5	15713.4	15462.3
dat	BSU09670	4759.52	5032.21	5080.12	4571.84
nhaC	BSU09680	2707.02	3670.84	2763.11	3559.1
nhaX	BSU09690	14.8155	15.5968	50.5966	16.2637
yheJ	BSU09700	1188.75	1218.62	1114	953.029
yheI	BSU09710	513.419	499.601	552.675	668.409
yheH	BSU09720	303.849	324.503	383.937	486.891
yheG	BSU09730	4070.77	4287.78	3914.33	4235.79
yheF	BSU09740	24.3466	29.5534	99.4478	75.3676
sspB	BSU09750	20.1994	21.5623	23.7254	26.8542
yheE	BSU09760	609.138	670.158	669.151	722.27
yheD	BSU09770	62.6846	73.7705	105.567	131.479
yheC	BSU09780	40.7162	42.4595	41.4483	54.8243
yheB	BSU09790	3995.73	4291.87	4923.64	5125.29
yheA	BSU09800	4435.99	4429.74	4685.24	4747.37
yhaZ	BSU09810	1110.38	1090.83	1419.1	1454.53
yhaY	BSU09820	492.557	558.17	455.033	96.0766
yhaX	BSU09830	320.709	207.403	352.572	301.708
hemZ	BSU09840	2841.67	2974.11	3675.93	4151.15
yhaU	BSU09850	338.04	235.156	296.65	396.56
yhaT	BSU09860	520.323	515.424	604.207	752.338
yhaS	BSU09870	1127.54	1244.57	1087.86	1501.95
yhaR	BSU09880	24.5739	33.66	64.2836	32.8115
yhaQ	BSU09890	1897.3	2731.21	2737.48	2423.14
yhaP	BSU09900	1796.52	1673.79	2076.65	2151.6
yhaO	BSU09910	3310.1	3214.67	4009.13	4351.18
yhaN	BSU09920	2283.08	1983.18	2532.32	3307.29
yhaM	BSU09930	7463.15	7462.33	8491.44	8344.72
yhaL	BSU09940	762.858	808.848	936.464	1004.21
prsA	BSU09950	68633.7	69647	76631.4	68959.5
yhaK	BSU09960	5365.12	4429.52	6535.95	7151.25
yhaJ	BSU09970	5535.63	4614.38	6476.35	7999.38
yhaI	BSU09980	1370.22	1388.72	1339.1	1584.77
hpr	BSU09990	2478.6	2725.35	2277.2	2264.48
yhaH	BSU10000	6430.43	6492.57	7317.32	21307.6
yhaG	BSU10010	9741.59	11183.8	10610.5	11390
serC	BSU10020	20174.1	22043.3	20916.3	19096.8
hit	BSU10030	14294.8	14721.3	13880.1	12705.6
ecsA	BSU10040	6392.73	6783.22	6066.14	6927.71
ecsB	BSU10050	3773.25	3460.67	3672.06	4255.88
ecsC	BSU10060	2839.42	2933.53	2895.05	3379.61
yhaA	BSU10070	1585.72	2207.49	1538.02	1504.79
yhfA	BSU10080	47.0397	35.861	44.1209	73.1283
yhgB	BSU10090	443.092	383.455	420.179	520.722
yhgC	BSU10100	6181.14	6466.24	6217.83	6029.5
pbpF	BSU10110	1524.64	1324.27	1879.86	2355.36
hemE	BSU10120	2834.32	2763.08	2954.24	5460.87
hemH	BSU10130	6519.25	6251.09	7921.11	11013.7
hemY	BSU10140	1928.17	1643.35	1909.54	3130.57
yhgD	BSU10150	3982.02	4181.06	4253.78	5160.23
yhgE	BSU10160	3610.84	3543.93	4837.35	4912.9
fabHB	BSU10170	452.647	486.268	385.894	493.901
yhfC	BSU10180	197.84	215.396	231.048	172.783
yhfD	BSU10190	8.60547	9.2279	10.6494	15.0341
yhfE	BSU10200	1674.84	1743.05	1589.23	1612.22
yhfF	BSU10210	540.19	591.947	649.748	602.479
gltT	BSU10220	16955.9	25322.2	25510.7	29522.4
yhfH	BSU10230	128.512	457.502	99.6896	97.3644
yhfI	BSU10240	5788.65	6032.65	5699.51	6378.28
yhfJ	BSU10250	3990.78	4551.83	4708.96	4673.01
yhfK	BSU10260	1295.41	1330.67	1473.21	1671.97
yhfL	BSU10270	196.897	185.197	393.045	276.611
yhfM	BSU10280	70.6387	95.9766	122.555	164.097
yhfN	BSU10290	241.525	256.98	282.484	300.176
aprE	BSU10300	72.289	83.9956	60.4302	53.2758
yhfO	BSU10310	1372.07	1450.01	1488.54	1424.82
yhfP	BSU10320	751.743	874.123	1057.14	879.508
yhfQ	BSU10330	4208.15	3944.12	6389.97	6673.7
yhfR	BSU10340	11395.5	10262.7	8054.38	12685.1
yhfS	BSU10350	26756.6	22710.8	21647.5	32916.9
yhfT	BSU10360	33332.6	29376.8	32854.9	47334.5
yhfU	BSU10370	6295.73	8015.47	4746.87	10298
hemAT	BSU10380	5934.88	5921.91	5662.31	6217.26
yhfW	BSU10390	25.8948	28.0153	41.0623	45.9184
yhxC	BSU10400	40.7475	38.5538	59.0063	98.3971
yhzC	BSU10410	151.718	153.794	127.525	159.821
comK	BSU10420	768.56	817.681	572.57	583.793
yhxD	BSU10430	87.6403	68.0217	118.199	100.679
yhjA	BSU10440	10841.2	11603.5	11099.4	7357.24
yhjB	BSU10450	181.298	191.029	136.385	104.807
yhjC	BSU10460	203.963	241.375	168.928	141.385
yhjD	BSU10470	69.0758	67.7909	87.7446	113.984
yhjE	BSU10480	1371.81	1345.78	1401.28	1549.32
sipV	BSU10490	594.384	458.184	690.721	702.96
yhjG	BSU10500	293.311	324.035	363.118	402.432
yhjH	BSU10510	1592.06	1663.08	2004.46	2025.6
glcP	BSU10520	58.7049	29.757	22.2169	35.4609
yhjJ	BSU10530	137.78	147.068	162.62	205.026
yhjK	BSU10540	99.8681	105.948	163.457	118.907
yhjL	BSU10550	67.9803	63.9385	77.1276	84.5372
yhjM	BSU10560	426.37	535.431	481.395	496.914
yhjN	BSU10570	349.223	331.515	260.183	262.616
yhjO	BSU10580	14.7105	18.5095	28.8516	32.9403
yhjP	BSU10590	423.131	325.687	411.654	448.01
yhjQ	BSU10600	12.4038	19.0741	27.033	32.9898
yhjR	BSU10610	31.593	162.387	60.3018	42.5506
addB	BSU10620	1525.89	1383.57	1420.98	2220.77
addA	BSU10630	2787.79	2361.95	3253.76	4019.25
sbcD	BSU10640	1937.71	2003.35	2620.85	2857.38
yirY	BSU10650	2013.54	1830.43	2270.09	2633.27
yisB	BSU10660	1787.38	1714.22	1998.17	2064.79
gerPF	BSU10670	56.3238	63.0924	72.7939	70.5573
gerPE	BSU10680	13.011	17.5317	26.379	20.6684
gerPD	BSU10690	25.0304	18.7504	33.3728	32.8736
gerPC	BSU10700	26.9286	30.7813	41.6683	48.644
gerPB	BSU10710	19.0774	16.4595	21.238	25.8658
gerPA	BSU10720	36.9123	31.4488	48.1612	70.8299
yisI	BSU10730	350.958	489.517	462.5	416.876
yisJ	BSU10740	40.5815	64.5874	149.07	40.091
yisK	BSU10750	2458.2	2339.81	2823.54	2093.73
yisL	BSU10760	1510.57	1449.79	1713.65	1595.81
wprA	BSU10770	13279.9	12567.7	14289.2	11980
yisN	BSU10780	200.155	68.5066	95.0147	126.054
asnO	BSU10790	20.2627	10.2266	24.86	19.2585
yizA	BSU10800	169.963	155.348	126.33	214.134
yisP	BSU10810	1029.77	992.863	1155.22	1192.39
yisQ	BSU10820	116.864	125.34	160.917	199.048
yisR	BSU10830	1321.44	1237.12	1381.81	1768.8
degA	BSU10840	1300.1	1567.12	1816.57	2162.42
yisS	BSU10850	517.365	568.28	572.414	548.539
yisT	BSU10860	310.123	385.306	298.465	224.277
yisU	BSU10870	153.868	78.3457	102.412	101.984
yisV	BSU10880	260.792	264.05	295.228	369.968
yisX	BSU10890	1614.61	1505.07	1584.58	1690.7
yisY	BSU10900	161.408	171.772	261.027	271.781
yisZ	BSU10910	8.79869	9.68032	11.2324	10.2647
yitA	BSU10920	12.4338	19.818	25.9817	21.7027
yitB	BSU10930	26.6341	13.8988	40.1104	24.5178
yitC	BSU10940	34.6116	33.9189	51.9369	44.5461
yitD	BSU10950	136.432	141.547	189.047	214.641
yitE	BSU10960	15.2247	10.9697	24.9775	20.946
yitF	BSU10970	178.093	136.576	161.237	220.292
yitG	BSU10980	339.103	333.964	383.13	471.33
yitH	BSU10990	1382.82	1395.23	1467.28	1781
yitI	BSU11000	2467.33	2557.39	2785.68	2706.51
yitJ	BSU11010	196.109	179.69	166.547	176.403
yitK	BSU11020	816.175	830.838	747.934	862.028
yitL	BSU11030	3674.04	3632.05	3146.29	4481.79
yitM	BSU11040	43.6181	38.4396	50.7594	52.1026
yitN	BSU11050	9.07488	9.56122	12.8317	10.8204
yitO	BSU11060	17.6188	13.191	30.2452	10.4212
yitP	BSU11070	9.04733	9.87232	23.869	12.3619
yitQ	BSU11080	815.508	782.284	891.696	979.394
yitR	BSU11090	649.363	619.766	763.383	743.886
nprB	BSU11100	202.881	203.701	236.41	243.492
yitS	BSU11110	1825.56	1712.84	1931.96	2146.03
yitT	BSU11120	3685.8	2982.19	4233.65	4206.85
ipi	BSU11130	584.598	581.796	663.117	804.825
yitU	BSU11140	3095.07	3220.48	2460.06	3302.85
yitV	BSU11150	2715.01	2726.88	2805.52	3336.59
yitW	BSU11160	2906.14	3335.78	3077.49	3342.26
yitY	BSU11170	4604.2	4245.58	4338.13	4807.57
yitZ	BSU11180	691.057	664.066	696.303	767.206
argC	BSU11190	202.287	206.992	256.347	264.617
argJ	BSU11200	238.542	236.824	285.745	307.265
argB	BSU11210	251.907	214.384	273.78	299.201
argD	BSU11220	87.5942	72.9733	119.966	143.154
carA	BSU11230	77.7952	69.2754	100.863	105.01
carB	BSU11240	139.7	146.427	188.159	192.62
argF	BSU11250	266.426	268.737	326.87	344.703
yjzC	BSU11260	46.3807	40.9187	326.909	70.999
yjzD	BSU11270	8384.65	7677.94	9512.06	8667.28
yjaU	BSU11280	179.176	185.363	129.766	165.808
yjaV	BSU11290	25.2616	27.1836	25.0665	131.579
med	BSU11300	7127.13	6175.23	7469.31	8930.28
comZ	BSU11310	2652.85	1972.92	3162.47	3484.18
yjzB	BSU11320	271.879	264.064	332.315	450.836
fabHA	BSU11330	7054.44	9481.99	9796.63	13446.1
fabF	BSU11340	33537.5	33213.9	35723	41960.6
yjaZ	BSU11350	19.3989	16.0351	26.7009	21.8781
appD	BSU11360	86.0257	50.6359	62.9231	33.0677
appF	BSU11370	77.3582	89.0823	84.3843	70.6735
appA	BSU11380	210.438	207.076	187.945	131.095
appB	BSU11390	162.501	192.131	151.18	151.137
appC	BSU11400	222.367	188.897	204.651	224.666
yjbA	BSU11410	64.8737	77.3125	70.3447	64.9932
trpS	BSU11420	13322	12974.7	5546.26	6370.72
oppA	BSU11430	20861.4	19347.9	16318.4	11770.5
oppB	BSU11440	3140.29	2934.94	2085.51	2218.49
oppC	BSU11450	9600.72	9332.61	6593.69	6420.42
oppD	BSU11460	12361.5	12036.9	8131.1	7389.84
oppF	BSU11470	10143.8	9409.1	5754.63	5351.62
yjbB	BSU11480	139.43	139.056	99.3354	93.4685
yjbC	BSU11490	2992.19	2530.15	2590.22	2910.69
yjbD	BSU11500	3259.95	3147.04	2879.96	3428.5
yjbE	BSU11510	29.1264	33.1071	35.1691	31.6527
mecA	BSU11520	2171.69	2137.58	1884.27	2356.55
yjbF	BSU11530	74.4037	70.6229	91.1307	93.2208
yjbG	BSU11540	7340.52	6811.48	7378.23	7771.33
yjbH	BSU11550	1008.83	944.129	886.021	1110.1
yjbI	BSU11560	3049.06	2929.33	2752.26	3357.3
yjbJ	BSU11570	3587.85	3392.89	3608.55	4116.45
yjbK	BSU11580	1389.79	1496.47	1134.9	1633.83
yjbL	BSU11590	8503.63	8084	8418.24	9142.49
yjbM	BSU11600	6923.08	8383.84	9210.72	10491.5
yjbN	BSU11610	8454.7	8837.54	9015.11	11567.9
yjbO	BSU11620	3876.56	3932.48	3930.8	4773.96
yjbP	BSU11630	953.585	986.679	1015.44	1263.13
yjbQ	BSU11640	1774.19	1523.1	1787.85	2515.51
tenA	BSU11650	58145.4	53021.3	61528.9	64965
tenI	BSU11660	77812.3	72326.2	84556.9	94858.6
goxB	BSU11670	70577.6	67011.7	67390.1	80775.4
thiS	BSU11680	58445.4	55886.1	68653.9	71011.3
thiG	BSU11690	39282.2	40938.5	44122.3	50524.4
thiF	BSU11700	45359.7	41252.9	46417.5	50536.4
yjbV	BSU11710	31244.2	26143.4	37818.5	38371.5
fabI	BSU11720	12442.7	14173.6	11266.2	13403.4
yjbX	BSU11730	452.129	421.438	553.055	767.893
cotZ	BSU11740	13.7328	9.47243	18.8241	57.5081
cotY	BSU11750	10.4183	9.52559	12.8433	15.0268
cotX	BSU11760	11.1304	13.4001	21.9018	10.8729
cotW	BSU11770	107.464	54.5445	84.3385	171.287
cotV	BSU11780	31.8143	34.8986	34.0922	40.4992
yjcA	BSU11790	61.1995	44.9852	70.8446	67.6193
yjcB	BSU11800	20.4773	52.0042	80.4056	84.6693
yjcC	BSU11810	9.35051	9.86158	19.9359	26.5427
yjcD	BSU11820	2921.58	3168.06	3721.34	4497.92
yjcE	BSU11830	114.396	101.955	127.288	151.364
yjcF	BSU11840	5129.6	5113.16	4537.47	5567.14
yjcG	BSU11850	8028.06	7600.11	9611.02	7367.56
yjcH	BSU11860	8396.36	8741.62	9028.93	7715.46
yjcI	BSU11870	2836.7	2685.04	2142.83	1940.91
yjcJ	BSU11880	1266.84	1235.95	582.005	852.538
yjcK	BSU11890	148.43	137.949	158.479	119.605
yjcL	BSU11900	169.982	128.828	164.588	118.486
yjcM	BSU11910	5657	6480.22	6163.62	4028.13
yjcN	BSU11920	3102.54	3360.63	2825.24	2389.74
yjcO	BSU11930	400.124	406.08	271.839	339.851
yjcP	BSU11940	66.529	69.5932	70.5735	78.2328
yjcQ	BSU11950	374.769	263.095	356.405	170.738
yjcR	BSU11960	37.1373	38.4483	54.3912	45.3627
yjcS	BSU11970	2949.18	2772.56	2898	2883.1
yjdA	BSU11980	1573.4	1361.06	1510.4	1466.33
yjdB	BSU11990	56.0025	77.4309	92.1665	72.3419
manR	BSU12000	473.779	404.446	622.803	538.413
manP	BSU12010	132.851	136.969	223.793	196.741
manA	BSU12020	133.789	92.9147	176.629	167.948
yjdF	BSU12030	3249.17	3188.09	3579.2	3358.63
yjdG	BSU12040	744.298	797.063	1112.05	687.232
yjdH	BSU12050	38.0713	24.9942	156.273	33.9721
yjdI	BSU12060	1562.95	1677.93	1859.83	1824.83
yjdJ	BSU12070	229.553	296.844	310.132	262.69
ctaO	BSU12080	49.034	47.1277	59.1416	76.4114
cotT	BSU12090	53.1725	50.2695	57.419	45.2289
yjeA	BSU12100	4882.6	4642.27	5564.96	4887.67
yjfA	BSU12110	271.488	284.635	269.229	362.385
yjfB	BSU12120	2788.96	3067.22	2972.34	3144.16
yjfC	BSU12130	31.1924	25.1548	48.0646	32.7105
yjgA	BSU12140	607.813	671.264	668.258	773.003
yjgB	BSU12150	15.9145	12.3352	23.8368	18.3171
yjgC	BSU12160	12.2663	20.0845	29.9281	31.2852
yjgD	BSU12170	82.1131	55.7934	82.008	108.881
yjhA	BSU12180	5766.63	5670.61	8480.62	5370.63
yjhB	BSU12190	1937.15	2118.5	2955.86	2578.34
yjiA	BSU12200	809.891	861.914	828.432	945.283
yjiB	BSU12210	230.881	234.257	223.144	269.268
yjiC	BSU12220	231.261	216.203	120.6	245.739
yjjA	BSU12230	4929.14	4862.51	5833.11	6005.49
yjkA	BSU12240	511.077	692.47	524.445	648.486
yjkB	BSU12250	1234.45	1314.15	1514.32	1636.9
yjlA	BSU12260	1166.86	1012.75	1343.09	1345.38
yjlB	BSU12270	646.082	538.334	726.945	920.49
yjlC	BSU12280	81290.6	73746.2	88158.9	83051.6
yjlD	BSU12290	83526.2	79531.2	79356.5	87255.1
uxaC	BSU12300	42.339	44.3185	51.1686	41.5687
yjmB	BSU12310	9.45435	10.0879	13.0039	14.2443
yjmC	BSU12320	34.8728	9.62132	19.1318	17.4253
yjmD	BSU12330	80.5727	77.6003	117.615	219.103
uxuA	BSU12340	38.0426	24.129	37.9656	20.943
yjmF	BSU12350	15.6517	27.7157	33.6597	42.0635
exuT	BSU12360	35.1527	36.1197	45.3309	56.4498
exuR	BSU12370	739.791	665.584	605.404	733.31
uxaB	BSU12380	82.1032	92.2217	94.7839	125.229
uxaA	BSU12390	93.1511	80.4585	92.267	157.186
yjnA	BSU12400	1728.71	2176.13	1060.98	1053.22
yjoA	BSU12410	5813.06	5806.08	4957.15	6269.47
yjoB	BSU12420	1539.17	1655.26	1721.71	2087.47
rapA	BSU12430	1646.67	2004.46	2306.78	1594.97
phrA	BSU12440	794.726	730.434	895.217	842.833
yjpA	BSU12450	420.524	442.629	508.999	402.264
xlyB	BSU12460	1055.28	1165.31	1464.79	1024.3
yjqA	BSU12470	1667.46	1678.55	1881.66	1878.25
yjqB	BSU12480	1338.73	1408.95	1269.05	1796.63
yjqC	BSU12490	1768.66	1921.62	2030.52	2443.51
xkdA	BSU12500	256.769	254.082	241.588	360.632
xre	BSU12510	4547.8	5283.56	5869	5320.33
xkdB	BSU12520	169.506	149.738	225.838	232.838
xkdC	BSU12530	308.471	357.919	460.085	444.439
xkdD	BSU12540	251.434	227.445	310.796	110.444
xtrA	BSU12550	273.888	193.841	265.55	298.764
xpf	BSU12560	84.9497	85.539	98.8445	95.4866
xtmA	BSU12570	1446.97	1141.96	1313.41	1293.32
xtmB	BSU12580	992.247	939.672	1192.79	955.725
xkdE	BSU12590	615.856	522.037	561.288	638.659
xkdF	BSU12600	3238.78	2686.59	3119.45	3082.57
xkdG	BSU12610	3264.77	2453.02	4043.67	3839.36
xkdH	BSU12620	2445.5	2084.15	2811.97	2955.88
xkdI	BSU12630	4156.17	3859.08	5805.21	5574.1
xkdJ	BSU12640	3943.27	3080.57	5017.24	4215.65
xkdK	BSU12650	2565.8	1790.43	2870.53	2749.61
xkdM	BSU12660	3166.61	2176.18	3468.81	3046.8
xkdN	BSU12670	1298.94	881.73	1468.42	1390.87
xkdO	BSU12680	1203.61	1079.42	1375.65	1486.85
xkdP	BSU12690	1482.68	1092.66	1697.05	1837.65
xkdQ	BSU12700	1283.66	997.631	1571.11	1475.79
xkdR	BSU12710	2338.94	2075.31	2624.03	2648.6
xkdS	BSU12720	1438.15	1120.47	1907.63	1816.23
xkdT	BSU12730	1010.14	836.074	1196.29	1295.43
xkdU	BSU12740	1042.79	868.448	1310.32	1290.08
xkdV	BSU12750	842.777	640.18	987.268	937.512
xkdW	BSU12760	644.713	479.47	890.635	791.587
xkdX	BSU12770	735.565	623.765	1158.2	938.521
xepA	BSU12780	1263.11	943.938	1921.68	1548.18
xhlA	BSU12790	2899.69	2500.92	4837.62	3651.66
xhlB	BSU12800	2078.55	1773.05	3165	2050.95
xlyA	BSU12810	513.421	364.071	633.027	519.382
spoIISB	BSU12820	930.217	868.144	1140.8	1035.71
spoIISA	BSU12830	907.672	771.497	452.571	885.706
pit	BSU12840	20450.8	18777.9	21396.6	22682.6
ykaA	BSU12850	17389.3	15630.1	15921.2	20113.8
ykbA	BSU12860	11665.9	11046.7	13762.7	14718.5
ykcA	BSU12870	276.838	282.14	299.674	365.154
ykcB	BSU12880	88.7957	70.1006	117.163	206.041
ykcC	BSU12890	139.772	141.273	186.772	259.759
htrA	BSU12900	1071.03	1123.02	1287.18	1149.84
proG	BSU12910	604.519	546.767	679.921	597.032
dppA	BSU12920	98.0716	126.774	139.084	84.891
dppB	BSU12930	48.6258	37.5285	61.7053	47.8842
dppC	BSU12940	34.0155	21.1575	22.1928	30.9026
dppD	BSU12950	32.1425	42.1605	51.1306	49.3736
dppE	BSU12960	654.744	610.964	803.362	608.416
ykfA	BSU12970	145.525	191.144	197.724	261.623
ykfB	BSU12980	143.619	155.596	215.502	205.316
ykfC	BSU12990	267.462	281.123	352.864	370.508
ykfD	BSU13000	171.865	177.557	206.921	234.135
ykgB	BSU13010	10457.3	10529.1	11587.9	11578.7
ykgA	BSU13020	49.1294	44.3095	57.0529	64.0752
ykhA	BSU13030	3392.33	3439.03	3104.14	3251.74
hmp	BSU13040	95.9766	95.5282	135.691	191.702
ykzH	BSU13050	8.50535	17.2174	27.4329	28.6131
ykjA	BSU13060	22.0159	11.868	16.7484	28.1027
ykkA	BSU13070	173.624	180.358	187.226	148.775
ykkB	BSU13080	233.452	245.036	330.126	195.527
ykkC	BSU13090	961.578	989.722	1008.26	1386.09
ykkD	BSU13100	704.075	698.307	740.84	877.186
ykkE	BSU13110	7273.04	7451.95	7667.23	9202.78
proB	BSU13120	8518.82	8476.39	9385.5	11399.3
proA	BSU13130	7917.25	6371.85	6593.88	8465.74
yklA	BSU13140	2916.43	3114.02	3651.09	3154.36
ykmA	BSU13150	568.242	546.348	619.894	658.877
ykzA	BSU13160	70.9127	61.1115	89.6309	69.1104
guaD	BSU13170	160.737	166.191	196.232	224.974
metE	BSU13180	969.038	912.004	609.613	477.497
ispA	BSU13190	48.2129	72.7579	97.7545	69.6152
ykoB	BSU13200	2876.98	2661.91	2647.41	3078.36
ykoC	BSU13210	28419.2	28767.6	29314.4	36318.9
ykoD	BSU13220	48670.6	47572.6	53792.3	61593.2
ykoE	BSU13230	52499.3	45748.6	53790	71326.3
ykoF	BSU13240	50795.3	50481.2	56022.6	64497.9
ykoG	BSU13250	640.77	578.248	621.149	785.307
ykoH	BSU13260	720.16	706.576	797.716	970.986
ykoI	BSU13270	726.722	783.406	847.889	1123.85
ykoJ	BSU13280	648.284	580.972	616.693	725.818
ykzD	BSU13290	25.9499	10.1404	13.854	24.2051
ykoK	BSU13300	7683.25	7414.14	8693.44	11612.5
tnrA	BSU13310	686.753	565.693	1404.06	1002.48
ykzB	BSU13320	44.0356	54.4095	103.133	110.572
ykoL	BSU13330	91.1382	94.4976	153.858	140.751
ykoM	BSU13340	655.783	718.658	792.228	522.303
ykoN	BSU13350	33.8987	34.1987	42.9865	41.4175
ykoP	BSU13360	10.1891	11.5353	13.3923	12.1718
ykoQ	BSU13370	112	116.119	128.395	181.939
ykoS	BSU13380	30.9402	15.8301	35.8709	27.7004
ykoT	BSU13390	39.6887	31.716	53.084	45.2473
ykoU	BSU13400	162.273	133.131	166.556	210.344
ykoV	BSU13410	80.8501	102.307	117.183	126.278
ykoW	BSU13420	743.582	507.865	620.917	848.253
ykoX	BSU13430	1362.78	1420.12	1950.55	2235.01
ykoY	BSU13440	827.719	750.116	946.319	1028.74
sigI	BSU13450	1125.24	1010.64	1404.17	1344.9
ykrI	BSU13460	1870.19	1554.62	2384.64	2667.51
sspD	BSU13470	66.5409	40.8075	73.8754	80.9825
ykrK	BSU13480	5825.78	6806.33	7181.19	7394.49
ykrL	BSU13490	4061.43	3914.55	4350.37	6166.74
ykrM	BSU13500	1578.62	1545.74	1928.58	2657.3
ykzE	BSU13510	49.7494	37.0705	46.4396	66.9465
ykrP	BSU13520	32.5312	29.7736	36.6271	52.826
kinE	BSU13530	209.811	196.347	244.618	206.541
ogt	BSU13540	809.473	623.462	780.283	1165.33
ykrS	BSU13550	31331.3	31004.2	28632.4	28644.6
ykrT	BSU13560	42039.9	41696.7	41940.1	37067
ykrU	BSU13570	1911.77	1866.78	1438.3	1400.48
ykrV	BSU13580	2693.51	2200.92	1483.69	2173.69
ykrW	BSU13590	3624.81	3326.33	3323.1	3672.74
ykrX	BSU13600	3553.54	3376.36	3159.42	3638.52
ykrY	BSU13610	7413.79	6895.01	7458.37	6609.99
ykrZ	BSU13620	4402.44	2691.47	3454	2204.82
ykvA	BSU13630	1092.27	1068.96	1175.55	1159.63
spo0E	BSU13640	2399.68	2506.21	2309.94	2226.99
eag	BSU13650	230.801	255.161	361.545	358.691
kinD	BSU13660	1570.99	1623.26	1474.05	1895.2
ykvE	BSU13670	3769.78	3802.7	3829.98	4667.34
motB	BSU13680	5083.65	4895.77	4794.37	5836.41
motA	BSU13690	6151.97	6078.44	7897.93	8019.59
clpE	BSU13700	4207.04	3966.91	1540.4	1211.75
ykvI	BSU13710	99.896	92.9715	109.872	137.753
ykvJ	BSU13720	3470.01	3304.82	5240.24	6314.15
ykvK	BSU13730	3481.75	3048.18	4558.56	6042.58
ykvL	BSU13740	5001.22	4580.16	6953.18	8972.75
ykvM	BSU13750	5557.18	5494.09	7195.08	9287.96
ykvN	BSU13760	660.659	754.209	800.099	875.597
ykvO	BSU13770	150.157	162.12	202.423	215.162
ykvP	BSU13780	85.3051	63.2417	104.046	96.5741
ykvQ	BSU13790	286.494	205.324	251.403	266.277
ykvR	BSU13800	105.133	77.4509	75.9863	114.742
ykvS	BSU13810	673.032	1013.27	710.661	852.031
ykvT	BSU13820	199.251	272.471	241.081	269.468
ykvU	BSU13830	131.615	163.617	182.458	187.711
ykvV	BSU13840	256.621	236.094	308.395	265.875
ykvW	BSU13850	273.708	266.545	248.487	331.593
ykvY	BSU13860	3156.86	2964.6	3109.94	3367.61
ykvZ	BSU13870	697.06	627.846	919.828	971.157
glcT	BSU13880	1500.77	1528.37	1390.59	1971.12
ptsG	BSU13890	79440.6	67920.7	92970.7	104797
ptsH	BSU13900	96019.3	84464.3	93725.6	107316
ptsI	BSU13910	61109.4	51417.7	67796.8	56526.1
splA	BSU13920	1956.09	1812.09	2241.14	2419.17
splB	BSU13930	2614.21	2543.03	3621.59	3654.28
ykwB	BSU13940	145.12	172.29	165.239	147.15
mcpC	BSU13950	1650.59	1323.41	1794.96	1333.84
ykwC	BSU13960	21467.8	21841	24549.4	19768.6
ykwD	BSU13970	674.169	636.653	671.1	700.058
ykuA	BSU13980	2984.21	3060.51	2348.9	2437.16
kinA	BSU13990	331.862	335.86	275.529	311.72
patA	BSU14000	5817.35	5796.87	6432.32	6584.21
cheV	BSU14010	3309.41	3380.29	3719.7	4324
ykyB	BSU14020	9479.94	9538.95	10221.9	10417
ykuC	BSU14030	1878.73	1609.01	1837.66	2240.32
ykuD	BSU14040	251.105	292.947	218.926	557.898
ykuE	BSU14050	685.393	656.28	655.499	831.038
ykuF	BSU14060	711.766	725.474	918.324	1035.92
ykuG	BSU14070	2044.67	1781.79	2682.47	2451.25
ykuH	BSU14080	1593.81	1518.29	1899.85	1840.02
ykuI	BSU14090	1728.3	1609.08	1808.79	2098.91
ykuJ	BSU14100	13599.5	12152.3	14117.6	14966.4
ykuK	BSU14110	16732.2	15495.4	11061.3	15593
ykzF	BSU14120	15470.1	14880.2	14833.9	18580.4
ykuL	BSU14130	853.954	794.27	1063.73	1277.83
ccpC	BSU14140	1762.12	1759.43	2033.3	1975.39
ykuN	BSU14150	1368.69	934.067	1328.12	2305.42
ykuO	BSU14160	1099.65	824.857	1269.96	1858.35
ykuP	BSU14170	673.268	543.366	1049.92	1325.86
ykuQ	BSU14180	22788.5	22179.2	24513.3	26694.7
ykuR	BSU14190	9702.74	10125.2	10637.9	11554.6
ykuS	BSU14200	7729.14	7020.25	9158.84	9981.76
ykuT	BSU14210	479.504	470.396	539.774	621.78
ykuU	BSU14220	955.395	973.782	817.895	922.227
ykuV	BSU14230	601.787	576.203	563.069	613.687
rok	BSU14240	13340.7	12943.1	16361.6	16693.5
yknT	BSU14250	24.8914	32.6379	30.3843	36.4179
mobA	BSU14260	4847.11	4813.75	5943.5	6414.33
moeB	BSU14270	4024.34	4018.85	5362.74	5872.4
moeA	BSU14280	4321.67	4100.5	6048.66	6990.76
mobB	BSU14290	4365.84	3501.41	4665.21	5769.78
moaE	BSU14300	4335.28	4294.93	5824.46	6611.6
moaD	BSU14310	1626.47	1724.8	2225.68	2503.09
yknU	BSU14320	34.8566	45.1407	36.4245	26.1044
yknV	BSU14330	92.928	67.4482	78.4523	90.878
yknW	BSU14340	7251.54	8062.72	7230.42	7129.25
yknX	BSU14350	7311.82	8575.16	7557.07	8501.75
yknY	BSU14360	5324.17	5757.45	5703	5614.07
yknZ	BSU14370	5683.65	6102.55	4991.84	6116.5
fruR	BSU14380	3825.8	3378.37	4118.43	6236.43
fruK	BSU14390	4144.79	3865.99	5065.91	5842.92
fruA	BSU14400	3398.68	3019.16	3762.6	4662.86
sipT	BSU14410	1546.6	1497.69	1484.53	1900
ykoA	BSU14420	2084.58	1833.71	2158.67	2869.71
ykpA	BSU14430	21684.3	20036.6	24260	26168.9
ykpB	BSU14440	4128.85	3751.49	4279.4	4725.05
ampS	BSU14450	6379.74	5997.05	7261.77	7860.26
ykpC	BSU14460	107.594	107.8	158.534	152.369
mreBH	BSU14470	402.171	333.586	347.126	575.093
abh	BSU14480	14605.9	15801.7	14713.7	13348.5
kinC	BSU14490	5826.9	4627.34	5345.09	4925.72
ykqA	BSU14500	6235.23	5218.55	5655.4	6196.47
ykqB	BSU14510	10801.4	9385.5	10393.5	11408
adeC	BSU14520	5377.88	5242.59	7000.58	9477.43
ykqC	BSU14530	39281.6	36094	36308.1	38606.6
ykzG	BSU14540	19913.1	19544.9	15971.2	19276.4
ykrA	BSU14550	3652.92	3628.32	3914.84	4027.77
ykrB	BSU14560	1475.41	1486.62	1504.19	1568.02
ykyA	BSU14570	1676.38	2025.18	1325.47	1841.51
pdhA	BSU14580	107581	90133.9	116801	104370
pdhB	BSU14590	90084.6	72961.9	97269.8	103027
pdhC	BSU14600	89669.2	74638.5	97867.8	105943
pdhD	BSU14610	64957.4	68602.1	103514	91582
slp	BSU14620	357.607	387.417	374.645	358.379
speA	BSU14630	4203.17	3531.86	5467.48	6578.28
yktA	BSU14640	3474.53	3346.07	3220.68	3300.86
yktB	BSU14650	3755.77	3738.38	3443.75	4035.7
ykzI	BSU14660	124.172	105.652	176.942	134.634
yktC	BSU14670	2050.91	2046.34	2378.82	2530.83
ykzC	BSU14680	780.354	719.179	967.305	1027.84
yktD	BSU14690	219.189	288.719	183.437	203.142
nprE	BSU14700	1552.18	1779.18	1746.46	1340.02
ylaA	BSU14710	274.406	238.716	282.356	389.066
ylaB	BSU14720	88.2673	78.6934	98.9663	117.174
ylaC	BSU14730	636.6	618.338	599.761	761.249
ylaD	BSU14740	263.619	243.62	277.815	408.582
ylaE	BSU14750	708.838	766.642	651.39	764.98
ylaF	BSU14760	10978.9	11059.4	11082	22146.4
ylaG	BSU14770	21831.8	20384.9	22529.7	26971.4
ylaH	BSU14780	5972.39	5464.28	6776.21	8642.1
ylaI	BSU14790	9578.54	9746.72	9255.53	10635.2
ylaJ	BSU14800	19.8295	21.3289	29.2058	30.9115
ylaK	BSU14810	272.871	265.036	366.585	436.597
ylaL	BSU14820	6795.36	6911.54	6375.45	6457.19
ylaM	BSU14830	335.095	364.507	451.666	525.845
ylaN	BSU14840	6003.77	6034.91	5544.45	7103.98
ftsW	BSU14850	4071.81	3713.08	5768.53	5711.43
pycA	BSU14860	15057.9	15629.9	16734.9	21115.8
ctaA	BSU14870	3018.61	2986.33	4004.07	5238.55
ctaB	BSU14880	3786.4	3953.92	6281.75	6910.69
ctaC	BSU14890	359.302	339.281	468.943	592.813
ctaD	BSU14900	321.437	338.43	383.199	527.595
ctaE	BSU14910	253.162	245.372	247.266	312.8
ctaF	BSU14920	132.372	103.218	172.986	222.216
ctaG	BSU14930	128.675	142.759	140.336	178.684
ylbA	BSU14940	760.586	859.361	703.511	734.205
ylbB	BSU14950	2223.06	2250.08	2743.1	3468.9
ylbC	BSU14960	1664.73	1631.37	2175.18	2533.66
ylbD	BSU14970	90.903	76.4015	158.891	139.581
ylbE	BSU14980	67.6105	56.7712	74.138	133.124
ylbF	BSU14990	8342.65	8384.33	9473.76	11017.4
ylbG	BSU15000	3531.85	3386.11	4161.4	4784.25
ylbH	BSU15010	11725.9	11385.4	12815.5	14562
ylbI	BSU15020	9325.36	9452	10858.6	12009
ylbJ	BSU15030	12.5698	15.1471	13.1935	15.0908
ylbK	BSU15040	2819.82	2754.15	2333.96	3451.57
ylbL	BSU15050	1840.91	1600.13	2024.04	2087.76
ylbM	BSU15060	870.287	806.483	969.157	1081.75
ylbN	BSU15070	34655.2	31387.9	37585.5	33349.9
rpmF	BSU15080	24462.1	23232.1	26729.9	27275.3
ylbO	BSU15090	324.56	354.12	291.645	375.153
ylbP	BSU15100	360.892	595.538	577.888	493.19
ylbQ	BSU15110	2962.88	2715.37	2937.65	3393.64
yllA	BSU15120	4105.73	3828.84	3751.89	5162.62
yllB	BSU15130	26215.9	27610	30619.7	31405.3
ylxA	BSU15140	25814.4	24722.5	29731.5	32972.8
ftsL	BSU15150	18861	16512.7	20893.4	22352.6
pbpB	BSU15160	13390.9	12202	17593.6	18160.6
spoVD	BSU15170	125.361	100.108	211.3	240.819
murE	BSU15180	15027.2	15508.1	19798.9	22527.6
mraY	BSU15190	13925.7	11762.6	17391.2	20294.1
murD	BSU15200	13580.4	10874.6	13393.8	16173
spoVE	BSU15210	5818.78	4971.06	3767.11	7809.21
murG	BSU15220	5240.8	5017.17	7572.13	7662.34
murB	BSU15230	6006.58	5699.91	6844.67	10052.7
divIB	BSU15240	4921.93	4165.28	3676.93	7273.15
ylxW	BSU15250	6082.36	5576.55	7809.82	10034.9
ylxX	BSU15260	6914.28	6180.32	7724.81	10137.1
sbp	BSU15270	7392.2	6723.42	8849.08	11499.3
ftsA	BSU15280	18431.2	17700.8	20388.8	24163.2
ftsZ	BSU15290	25025.5	24552.9	27338.5	30184
bpr	BSU15300	252.246	211.049	329.403	367.223
spoIIGA	BSU15310	58.8787	71.8256	79.5763	68.8895
sigE	BSU15320	123.028	82.8008	126.427	310.487
sigG	BSU15330	148.722	54.2026	74.832	98.6456
ylmA	BSU15340	753.805	751.979	548.854	504.453
ylmB	BSU15350	3511.99	3172.19	3742.87	4823.98
ylmC	BSU15360	4213.55	3874.98	3489.51	4533.12
ylmD	BSU15370	16347.9	14437.6	18329.6	20651.2
ylmE	BSU15380	14546.7	12879	13477	18155.4
ylmF	BSU15390	15792.4	14876	19329.3	21086.3
ylmG	BSU15400	6097.84	6027.72	7129.47	8782.81
ylmH	BSU15410	5910.27	5501.91	7547.14	8141.64
divIVA	BSU15420	7097.59	6903.83	7188.35	8002.34
ileS	BSU15430	9482.15	7193.95	8420.65	10038
ylyA	BSU15440	144.487	115.105	160.278	247.185
lspA	BSU15450	6733.14	6603.27	7980.37	9713.36
ylyB	BSU15460	11388.9	10911.9	15558.7	14772.3
pyrR	BSU15470	17535.4	17130.8	29667.4	24366
pyrP	BSU15480	6312.53	8498.27	22437.1	20203.3
pyrB	BSU15490	15528.2	14101.5	56220.8	45411.2
pyrC	BSU15500	13906.8	11968.9	33124	43523.7
pyrAA	BSU15510	12792.6	11921.4	62260	56664.8
pyrAB	BSU15520	17126.6	13905.3	89981.1	79824.9
pyrK	BSU15530	8411.67	6854.11	49537.2	50865.6
pyrD	BSU15540	10744.3	8726.41	61548.9	58948.2
pyrF	BSU15550	8276.65	7030.92	47644.5	45133.2
pyrE	BSU15560	7006.61	5777.91	39181.9	36671.2
cysH	BSU15570	26576.8	25703.3	22375.2	23883
cysP	BSU15580	38030.5	36797.7	35623.8	31322.1
sat	BSU15590	26605.4	23500.6	16234.7	20149
cysC	BSU15600	22066.5	21137.8	20354.4	17986.5
ylnD	BSU15610	37917.1	34946.3	28955.7	30921.9
ylnE	BSU15620	32103.6	29806.8	21337	23253.5
ylnF	BSU15630	15815.9	17214	12035.1	13579.1
yloA	BSU15640	4658.77	4149.99	4423.92	5514.35
yloB	BSU15650	443.991	365.937	371.308	547.819
yloC	BSU15660	17293.7	14732	18030.6	20932.7
ylzA	BSU15670	34531.1	30066.3	37937.9	39231.9
gmk	BSU15680	20331.1	19172.7	19748.4	25122
yloH	BSU15690	25153.2	23209.6	27646.8	31151.3
yloI	BSU15700	4699.52	4533.38	5204.44	6634.19
priA	BSU15710	4192	3555.94	4683.23	6230.46
def	BSU15720	8669.68	8791.41	10636.2	12164.1
fmt	BSU15730	9876.25	8011.3	9121.45	12168
yloM	BSU15740	8211.44	10032	9498.03	13949.9
yloN	BSU15750	14157.8	12271.2	15497.7	20182.7
prpC	BSU15760	11596.6	9506.34	11323.6	15449.1
prkC	BSU15770	17690.5	15224.7	14878.1	23422.7
yloQ	BSU15780	7399.37	7919.92	9663.25	10002
rpe	BSU15790	3747.89	3340.34	2563.64	4328.6
yloS	BSU15800	2482	2349.59	2360.06	2954.72
spoVM	BSU15810	1181.47	1097.44	1060.19	1252.06
rpmB	BSU15820	4990.97	4547.11	5324.33	6243.6
yloU	BSU15830	13756.8	14017.4	12173.4	18142
yloV	BSU15840	12133.2	12597.9	13946.1	16498.6
sdaAB	BSU15850	4447.36	3961.03	4987.86	5873.38
sdaAA	BSU15860	3173.25	2849.38	3830.57	5190.75
recG	BSU15870	2311.88	2351.48	2713.18	5535.8
ylpC	BSU15880	18116.2	16783.9	18807.9	23791.9
plsX	BSU15890	16630.3	13377.7	17633.7	20673.5
fabD	BSU15900	16971.7	15371.5	17431.9	21611
fabG	BSU15910	12222.5	10693.3	12919.6	14852.7
acpA	BSU15920	15785.1	14535.1	13365.1	16834.9
rnc	BSU15930	9812.5	9407.42	12111.4	13794.1
smc	BSU15940	8025.5	7421.13	10151.6	12079.9
ftsY	BSU15950	7700.22	6629.76	10028.2	10847.4
ylqB	BSU15960	934.515	1069.62	851.848	857.863
ylxM	BSU15970	16064.7	17325.2	15656.5	20509.3
ffh	BSU15980	23830.9	24361.1	26786.8	32963.3
rpsP	BSU15990	18773.6	17638.9	17085.2	22119.6
ylqC	BSU16000	9410.2	9184.33	9034.2	11302.4
ylqD	BSU16010	11368.3	9809.1	13173.4	14675.4
rimM	BSU16020	7495.74	7399.87	7629.99	9893.57
trmD	BSU16030	7875.57	7430.32	8819.68	10088.9
rplS	BSU16040	86169.5	77236.2	72268	82191.6
ylqF	BSU16050	3966.53	3496.86	3698.58	4724.7
rnhB	BSU16060	4123.61	3889.33	4176.19	5887.43
ylqG	BSU16070	2700.48	2610.9	3317.99	3674.7
ylqH	BSU16080	1324.01	1199.54	1419.21	1873.3
sucC	BSU16090	20068.4	24566.8	28293.9	21397.1
sucD	BSU16100	13307.4	16100.2	20015.2	12782.5
smf	BSU16110	1988.22	1566.15	2280.61	1832.88
topA	BSU16120	8771.83	7635.18	12121.8	13867
gid	BSU16130	9159.15	7528.72	11923.5	15136.5
codV	BSU16140	13556.1	12546.7	15775.4	19969.9
clpQ	BSU16150	22740.1	20919.1	32596	35238.8
clpY	BSU16160	14478.2	12774.1	18952.1	23117.8
codY	BSU16170	6196.77	5665.1	7383.12	8886.29
flgB	BSU16180	6613.36	6282.25	5849.7	7931.18
flgC	BSU16190	10950.3	9866.48	13366.7	15725.7
fliE	BSU16200	6665.67	6038.11	5646.22	8305.8
fliF	BSU16210	9182.97	7116.61	8134.01	11702.2
fliG	BSU16220	5804.47	5170.63	4904.88	9512.03
fliH	BSU16230	5828.29	5224.26	5849.34	9117.61
fliI	BSU16240	9922.21	8715.78	8063	14638.8
fliJ	BSU16250	4431.56	3684.92	4215.03	6661.25
ylxF	BSU16260	7997.08	6633.36	7802.82	10357.2
fliK	BSU16270	5777.84	4989.11	4534.09	8278.15
ylxG	BSU16280	7638.17	5995.97	7011.42	9961.41
flgE	BSU16290	14224	12778.8	13213.1	18649.1
fliL	BSU16300	5333.26	5515.28	4729.1	8128.55
fliM	BSU16310	7950.18	6686.64	7947.06	11228.4
fliY	BSU16320	11988.7	9788.87	12966.6	16472.7
cheY	BSU16330	7008.75	6138.45	5895.24	9472.57
fliZ	BSU16340	9561.51	8225.1	8951.8	12163.9
fliP	BSU16350	8084.33	6667.56	7744.35	9726.83
fliQ	BSU16360	4679.69	3521.4	3860.53	5968.65
fliR	BSU16370	6308.21	4733.73	5090.49	7489.62
flhB	BSU16380	6691.6	4441.05	5403.63	7941.41
flhA	BSU16390	7051.04	6227.33	6178.28	9747.89
flhF	BSU16400	5500.72	4997.04	4649.81	7403.1
ylxH	BSU16410	5755.86	5738.6	5013.26	7441.37
cheB	BSU16420	4966.6	5464.72	4264.23	7155.56
cheA	BSU16430	5723.83	5663.1	4740.85	7685.38
cheW	BSU16440	6521.73	6100.98	4918.86	9238.38
cheC	BSU16450	5950.53	5817.92	5858.99	8156.36
cheD	BSU16460	8893.61	8329.68	9161.93	11964.6
sigD	BSU16470	5790.22	4877.4	5302.07	6958.87
ylxL	BSU16480	4209.86	3358.59	3451.54	4677.51
rpsB	BSU16490	42403.9	35221.9	39634.5	31435.7
tsf	BSU16500	27949.1	23691.1	30941.6	28543.4
pyrH	BSU16510	39333.2	32502.7	42117.3	51517.1
frr	BSU16520	16688.7	13379.1	14561.9	20101.5
uppS	BSU16530	14592.7	11601.5	10493.6	20144.3
cdsA	BSU16540	11629.3	9388.24	12486.1	15739.1
dxr	BSU16550	12818.1	11515.2	9020.48	16806.2
yluC	BSU16560	28088.5	24178.1	25855	35309
proS	BSU16570	21935.7	15951.4	20438.2	23459.3
polC	BSU16580	8798.48	7461.06	10540.5	11935.3
ylxS	BSU16590	58765.6	56937.4	60769.3	72727.8
nusA	BSU16600	27682.1	24857.2	28030	33868.2
ylxR	BSU16610	36714.6	33442.1	37168	47885
ylxQ	BSU16620	51481.5	41473.1	57349	64786.8
infB	BSU16630	21514.7	17837.2	23333.1	26895.3
ylxP	BSU16640	9173.1	7987.65	11144	11983.4
rbfA	BSU16650	3423.98	2641	3554.07	4597.8
truB	BSU16660	4630.26	2994.02	4149.7	5478.47
ribC	BSU16670	6600.35	5468.68	6272.26	7309.38
rpsO	BSU16680	24887.7	24026.7	23403	27948.7
pnpA	BSU16690	33573.5	30714.9	34352.4	37148.1
ylxY	BSU16700	9769.67	8153.46	9997.94	13981.7
mlpA	BSU16710	5223.7	4659.78	4328.95	6862.82
ymxH	BSU16720	194.946	191.902	284.335	299.769
spoVFA	BSU16730	62.9243	47.963	68.7733	89.0814
spoVFB	BSU16740	127.427	119.695	140.2	181.549
asd	BSU16750	28579.2	28248.6	33234.9	31988.6
dapG	BSU16760	20746.9	19514.9	23294.5	26091.7
dapA	BSU16770	19112.4	18751.7	21339.1	24660.8
ymfA	BSU16780	29248.6	22898.9	25553.5	28445.6
tepA	BSU16790	376.04	262.329	247.072	348.321
spoIIIE	BSU16800	4345.85	3802.02	4521.06	5406.22
ymfC	BSU16810	4659.55	4404.87	3906.02	5790.52
ymfD	BSU16820	72.6061	66.7325	72.0022	114.424
ymfE	BSU16830	256.282	201.084	216.858	382.1
ymfF	BSU16840	3865.22	3876.83	3950.87	4341.77
ymfG	BSU16850	7090.41	5791.55	7645.96	8685.19
ymfH	BSU16860	3187.51	3274.76	3294.44	4636.45
ymfI	BSU16870	792.395	746.118	1163.8	1128.08
ymfJ	BSU16880	457.442	366.342	617.854	672.314
ymfK	BSU16890	2239.99	2073.7	1932.3	2672.42
ymfL	BSU16900	4212.13	3889.48	4421.61	4732.88
ymfM	BSU16910	4011.1	3588.43	4298.7	4611.37
pgsA	BSU16920	7115.4	8705.81	12827.9	12342.9
cinA	BSU16930	6643.4	6432.55	9068.43	9827.56
recA	BSU16940	14209.3	14807.8	20701.7	17135.1
pbpX	BSU16950	13404.6	12927	12484.8	11512.6
ymdA	BSU16960	47576.1	46480.8	55589	54464.3
ymdB	BSU16970	5621.13	5797.92	7033.26	7519.56
spoVS	BSU16980	4557.14	4409.26	6138.49	5261.64
tdh	BSU16990	290.952	323.916	324.095	369.234
kbl	BSU17000	190.094	170.407	228.632	218.78
ymcB	BSU17010	8213.39	5574.69	7297.89	8903.86
ymcA	BSU17020	2612.36	2334.75	2872.66	2728.76
cotE	BSU17030	342.477	235.513	391.997	311.846
mutS	BSU17040	5051.31	4740.32	3853.69	7334.94
mutL	BSU17050	3986.14	4125.74	4010.63	5220.2
ymzD	BSU17060	326.215	704.985	485.462	576.324
ymcC	BSU17070	182.345	175.565	179.824	195.036
pksA	BSU17080	383.831	378.292	434.784	406.264
pksB	BSU17090	438.422	404.924	409.22	466.611
pksC	BSU17100	1879.39	2394.68	2127.45	2558.84
pksD	BSU17110	147.299	63.8533	63.6451	107.988
pksE	BSU17120	235.031	195.08	243.805	398.469
acpK	BSU17130	12.3391	19.5904	47.8956	21.4998
pksF	BSU17140	33.4958	24.0515	28.8225	30.8657
pksG	BSU17150	31.8351	32.9512	30.8641	31.5844
pksH	BSU17160	34.5429	29.8027	29.25	28.1547
pksI	BSU17170	64.4126	37.6038	56.6542	45.7688
pksJ	BSU17180	105.761	108.011	121.414	149.451
pksL	BSU17190	264.563	238.938	290.404	327.389
pksM	BSU17200	239.941	267.306	348.383	319.582
pksN	BSU17210	277.008	221.546	308.327	349.022
pksR	BSU17220	380.625	307.437	349.219	550.961
pksS	BSU17230	4404.79	4447.08	5234.15	5392.29
ymzB	BSU17240	55.7389	121.925	41.2019	37.5797
ymaE	BSU17250	209.51	218.598	184.838	168.094
aprX	BSU17260	25.222	17.3099	48.0728	35.7795
ymaC	BSU17270	545.985	514.612	589.156	773.572
ymaD	BSU17280	958.546	944.626	1043.85	1060.84
ebrB	BSU17290	437.19	399.107	533.263	697.575
ebrA	BSU17300	425.082	442.614	565.349	716.783
ymaG	BSU17310	39.1635	32.8396	54.5546	93.2834
ymaF	BSU17320	57.8582	65.7383	127.319	69.2796
miaA	BSU17330	767.686	696.184	684.724	927.184
ymaH	BSU17340	1142.64	873.682	739.287	800.502
ymzC	BSU17350	584.485	504.237	589.392	697.416
ymzA	BSU17360	1910.16	1970.34	1596.42	2553.47
ymaA	BSU17370	19182.3	17841.7	21585	25646.1
nrdE	BSU17380	24472.5	19323.7	23912.2	29169
nrdF	BSU17390	5090.43	3980.59	4621.15	5967.49
ymaB	BSU17400	6012.99	5639.03	6543.52	7961.92
cwlC	BSU17410	165.602	166.094	113.259	140.728
spoVK	BSU17420	192.398	144.265	165.867	266.077
ynbA	BSU17430	6315.75	5498.9	6499.78	8042.66
ynbB	BSU17440	4952.97	3974.76	5094.92	7078.69
glnR	BSU17450	19764.2	18110.3	32596.8	30567.7
glnA	BSU17460	28195.3	23630.2	43330.6	40639.9
ynxB	BSU17470	174.251	175.041	277.315	303.877
ynzF	BSU17480	10.2175	17.1642	25.3555	44.8428
ynzG	BSU17490	480.128	417.457	748.973	967.634
ynaB	BSU17500	190.527	126.175	89.4671	114.23
ynaC	BSU17510	174.56	163.56	156.805	163.461
ynaD	BSU17520	70.9425	74.7417	37.106	75.6454
ynaE	BSU17530	310.264	302.461	537.021	299.236
ynaF	BSU17540	503.612	522.351	471.081	548.347
ynaG	BSU17550	796.645	752.029	924.438	833.247
ynaI	BSU17560	96.0478	90.0043	133.365	125.505
xynP	BSU17570	72.9074	110.04	163.442	187.01
xynB	BSU17580	196.968	161.433	190.997	244.022
xylR	BSU17590	1165.19	1084.6	1196.48	1349.93
xylA	BSU17600	435.399	382.561	580.287	700.651
xylB	BSU17610	397.663	482.886	523.72	744.341
yncB	BSU17620	391.004	340.103	424.107	418.972
yncC	BSU17630	364.79	306.22	453.354	518.506
yncD	BSU17640	26.3372	11.3386	15.3429	28.2048
yncE	BSU17650	2324.87	2167.09	2591.11	2454.44
yncF	BSU17660	3264.18	2631.96	3245.91	3478.49
ynzH	BSU17670	9.14715	10.536	11.3858	21.0746
thyA	BSU17680	2822.62	2668.92	2643.94	3456.06
yncM	BSU17690	1101.8	1239.63	978.991	1053.63
cotC	BSU17700	251.65	232.613	385.365	340.991
tatAC	BSU17710	488.078	508.406	702.533	606.801
yndA	BSU17720	23.807	20.317	18.506	25.64
yndB	BSU17730	1942.67	1934.14	2208.8	2255.85
ynzB	BSU17740	162.769	140.13	169.564	176.685
yndD	BSU17750	40.6445	35.128	47.5683	56.2396
yndE	BSU17760	32.1675	34.8823	91.3124	78.4736
yndF	BSU17770	137.939	122.535	154.886	194.318
yndG	BSU17780	1093.58	1086.24	1131.28	1219.32
yndH	BSU17790	749.968	666.768	751.243	803.314
yndJ	BSU17800	1259.68	1071.96	1415.05	1296.48
yndK	BSU17810	334.167	300.851	423.749	380.219
yndL	BSU17820	112.551	95.2354	102.891	123.162
yndM	BSU17830	13.2137	14.8256	17.2554	18.0234
yndN	BSU17840	1247.17	1090.15	1139.29	1393.11
lexA	BSU17850	4954.6	4602.66	4625.51	4987.51
yneA	BSU17860	834.708	785.393	895.757	1121.78
yneB	BSU17870	1404.43	1287.07	1648.25	1893.02
ynzC	BSU17880	1566.95	1436.58	1255.79	1855.67
tkt	BSU17890	28941	27301.6	35397.6	29381.3
yneE	BSU17900	289.495	256.916	322.767	341.397
yneF	BSU17910	41543.2	40095.5	36523.9	50711.2
ynzD	BSU17920	1489.32	1597.17	1405.47	1499.56
ccdA	BSU17930	910.542	959.972	1429.61	1230.27
yneI	BSU17940	2186.83	2082.64	2516.13	2477.22
yneJ	BSU17950	2466.11	2512.03	2147.53	2039.91
yneK	BSU17960	928.981	919.456	894.356	1087.11
cotM	BSU17970	53.9751	71.4956	89.9571	61.1268
sspP	BSU17980	51.1701	39.9669	52.4276	39.2946
sspO	BSU17990	25.2381	9.7223	92.1944	60.3317
citB	BSU18000	4220.61	3396.73	5651.8	3972.56
yneN	BSU18010	316.933	240.535	586.292	342.031
sspN	BSU18020	8.14482	17.3414	10.7168	9.7692
tlp	BSU18030	15.718	10.5715	20.5691	17.919
yneP	BSU18040	1498.85	1525.69	1615.99	1561.09
yneQ	BSU18050	2861.86	2505.62	3429.87	3402.94
yneR	BSU18060	3077.23	3024.81	2922.1	3541.2
yneS	BSU18070	4122.55	4491.2	3840.51	5029.37
yneT	BSU18080	2860.74	2743.71	2682.92	2814.64
parE	BSU18090	11502	10158	13425.5	15031.7
parC	BSU18100	4935.77	4056.92	5399.35	5649.45
ynfC	BSU18110	1759.52	1884.81	1460.46	2284.73
alsT	BSU18120	11448.5	11124.7	25040.9	22064.4
bglC	BSU18130	607.123	596.172	961.519	857.797
ynfE	BSU18140	11.8701	9.70917	12.4794	10.4167
ynfF	BSU18150	626.341	523.698	387.475	493.818
xynD	BSU18160	486.337	477.152	517.541	434.173
yngA	BSU18170	42.3366	85.954	58.6689	72.3002
yngB	BSU18180	899.175	890.275	1031.88	1134.15
yngC	BSU18190	1341.16	1319.43	1216.92	1380.42
yngD	BSU18200	114.357	120.011	194.179	159.097
yngE	BSU18210	46.4525	46.3123	83.1705	40.4904
yngF	BSU18220	11.7516	9.97625	12.4992	10.8265
yngG	BSU18230	15.1916	9.78998	18.3501	12.9265
yngH	BSU18240	13.8359	55.354	13.3233	16.8096
yngI	BSU18250	9.84674	14.8402	36.9757	47.2061
yngJ	BSU18260	9.06395	10.4186	13.0861	11.2023
ynzE	BSU18270	9.22444	9.62924	11.0731	10.094
yngK	BSU18280	46.9017	39.8424	46.6633	64.8373
yngL	BSU18290	18.2878	10.9671	12.7477	10.976
ppsE	BSU18300	247.656	208.632	240.14	306.171
ppsD	BSU18310	395.078	352.106	437.108	552.986
ppsC	BSU18320	148.581	136.071	126.278	150.765
ppsB	BSU18330	282.35	260.345	262.925	304.298
ppsA	BSU18340	155.94	142.84	97.7577	117.157
dacC	BSU18350	269.708	294.419	330.645	258.856
yoxA	BSU18360	428.845	402.494	407.471	330.841
yoeA	BSU18370	799.685	846.549	748.694	761.566
yoeB	BSU18380	475.942	395.678	371.233	358.823
yoeC	BSU18390	356.878	494.417	350.337	605.945
yoeD	BSU18400	381.783	389.845	432.311	427.609
ggt	BSU18410	13.7712	11.4577	23.6428	22.6293
yofA	BSU18420	1088.56	986.607	986.101	1168.12
yogA	BSU18430	136.51	153.537	144.028	165.557
gltB	BSU18440	18565.2	18684.6	21991.9	20785.4
gltA	BSU18450	21968.1	20710.9	24038.4	25807.7
gltC	BSU18460	861.06	844.706	815.083	879.627
proJ	BSU18470	1056.97	1013.8	1079.22	1155.18
proH	BSU18480	2381.31	1968.54	2377.86	2044
rtp	BSU18490	275.015	316.518	263.183	279.95
yoxD	BSU18500	10008.5	8114.62	7561.98	11516.5
yoxC	BSU18510	638.024	532.791	889.517	1965.97
yoxB	BSU18520	21.0367	10.3406	27.8604	31.0816
yoaA	BSU18530	263.084	273.628	283.575	273.575
yoaB	BSU18540	148.003	95.0457	106.22	114.7
yoaC	BSU18550	335.802	312.898	354.064	472.027
yoaD	BSU18560	239.083	221.333	218.877	218.395
yoaE	BSU18570	3769.98	3716.49	3686.03	3494.29
yoaF	BSU18580	2616.42	2777.77	2314.86	2509.8
yoaG	BSU18590	1481.45	1554.47	1258.02	1835.03
yozQ	BSU18600	99.7187	84.8654	87.4681	98.324
yoaH	BSU18610	1096.12	1221.41	996.189	1417.6
yoaI	BSU18620	42.1594	33.7379	34.3591	70.2344
yoaJ	BSU18630	682.441	659.744	889.493	1046.07
yoaK	BSU18640	889.037	852.318	1056.66	1212.94
pelB	BSU18650	171.733	142.312	71.6183	130.342
yoaM	BSU18660	14.1878	23.1076	21.1542	25.3642
yoaN	BSU18670	14.4211	17.812	17.2931	26.5537
yoaO	BSU18680	670.358	666.54	628.215	684.979
yoaP	BSU18690	77.7292	68.7856	90.7718	82.207
yoaQ	BSU18700	80.1288	79.4071	84.2694	79.2411
yozF	BSU18710	43.4073	48.3339	50.4584	54.652
yoaR	BSU18720	9.15487	9.78379	13.5798	10.3813
yoaS	BSU18730	753.248	742.235	936.47	1017.94
yozG	BSU18740	907.53	908.557	1179.03	1184.69
yoaT	BSU18750	402.33	405.452	453.72	570.265
yoaU	BSU18760	119.962	116.309	147.039	158.353
yoaV	BSU18770	75.3522	63.4897	79.4284	89.8305
yoaW	BSU18780	195.598	155.563	140.924	146.473
yoaZ	BSU18790	113.445	108.854	117.33	165.284
penP	BSU18800	2321.05	2155.14	2736.32	2777.09
yobA	BSU18810	79.0722	64.2831	104.024	118.231
yobB	BSU18820	17.5126	14.1885	264.521	21.2676
pps	BSU18830	422.646	316.526	524.891	613.181
xynA	BSU18840	3855.17	3872.86	4776.12	4222.51
yobD	BSU18850	1106.38	1139.64	1212.24	1079.76
yozH	BSU18860	21.3516	12.8652	26.3722	31.8297
yozI	BSU18870	57.0155	21.2254	32.7361	88.2039
yobE	BSU18880	484.735	438.808	403.505	534.504
yobF	BSU18890	914.211	1037.22	892.744	1302.08
yozJ	BSU18900	81.4099	74.3826	52.2364	97.7129
rapK	BSU18910	248.512	247.711	192.543	150.595
phrK	BSU18920	53.6459	66.0967	36.2659	41.2278
yobH	BSU18930	23.5336	25.5958	30.4604	43.2028
yozK	BSU18940	11.2402	9.94715	12.2964	13.0748
yozL	BSU18950	9.89432	10.1501	12.2563	11.1519
yozM	BSU18960	8.37162	9.42859	10.8815	10.0181
yobI	BSU18970	2606.34	2303.21	3064.85	2742.54
yobJ	BSU18980	201.092	174.292	177.364	179.345
yobK	BSU18990	184.847	172.941	193.374	249.971
yobL	BSU19000	584.388	588.246	480.507	722.244
yobM	BSU19010	322.358	242.735	289.168	287.833
yobN	BSU19020	10.7682	17.9212	24.5374	14.495
yobO	BSU19030	31.436	28.2516	34.1321	33.3479
csaA	BSU19040	866.027	922.276	957.559	954.624
yobQ	BSU19050	1148.03	1129.27	1201.73	1178.61
yobR	BSU19060	1872.14	1949.81	1988.37	2079.79
yobS	BSU19070	1241.22	1175.86	1188.16	1477.28
yobT	BSU19080	891.868	909.13	1045.92	1124.1
yobU	BSU19090	62.9072	52.8349	57.2329	55.3632
yobV	BSU19100	287.967	371.061	308.945	314.657
yobW	BSU19110	9.57214	10.0685	14.6694	11.3923
yozA	BSU19120	2416.87	2435.08	2322.24	2427.88
yocA	BSU19130	6728.92	7365.16	6307.24	8142.33
yozB	BSU19140	10445.7	10091.1	9698.7	14948.7
yocB	BSU19150	64.4337	24.1114	49.403	61.6403
yocC	BSU19160	3370.59	3173.86	3663.7	4353.98
yocD	BSU19170	9283.45	8680.71	8462.42	9042.58
des	BSU19180	2358.84	2345.78	1439.42	1714.42
yocF	BSU19190	799.846	756.123	901.758	999.905
yocG	BSU19200	537.791	577.162	569.755	652.862
yocH	BSU19210	18421.2	18027.8	20749.8	23580.4
yocI	BSU19220	1288.47	1227.35	1718.18	1902.96
yocJ	BSU19230	3963.59	4074.54	3220.1	5102.76
yocK	BSU19240	353.474	296.171	407.961	440.798
yocL	BSU19250	636.812	593.552	752.723	866.626
yocM	BSU19260	308.902	240.323	261.329	355.256
yozN	BSU19270	47.5458	42.347	82.4955	63.4151
yocN	BSU19280	38.1282	13.0028	16.899	68.7312
yozO	BSU19290	1453.84	1414.69	1619.9	1671.71
yozC	BSU19300	1696.31	1846.48	1602.34	1559.62
dhaS	BSU19310	1842.54	1773	2810.54	2325.07
sqhC	BSU19320	48.943	32.8121	44.663	61.7259
sodF	BSU19330	18.4597	17.8433	17.6476	26.7462
yocR	BSU19340	4169.59	3539.91	3781.96	5079.77
yocS	BSU19350	203.748	277.298	161.879	171.693
odhB	BSU19360	43059.1	38875.2	44093.4	40514.9
odhA	BSU19370	51507.6	41620.4	62294.2	52929.5
yojO	BSU19380	4123.53	4109.12	5189.64	5590.81
yojN	BSU19390	3970.36	4028.97	4369.26	5746.03
yojM	BSU19400	89.9134	96.586	109.127	123.759
yojL	BSU19410	685.225	742.83	842.167	716.744
yojK	BSU19420	367.184	343.478	344.161	330.681
yojJ	BSU19430	16.02	15.8113	15.6801	17.4704
yojI	BSU19440	3270.67	2974.23	3306.36	3882.87
yojH	BSU19450	1015.03	954.803	1438.89	1496.26
yojG	BSU19460	5546.08	5074.16	5092.81	5657.09
yojF	BSU19470	11918.5	11647.6	10327.6	12778.8
yojE	BSU19480	2357.22	2328.35	2220.1	2978.85
yozR	BSU19490	29.0718	50.7851	49.6167	41.888
yojC	BSU19500	60.3428	48.8974	65.1391	84.0187
yojB	BSU19510	16.4814	14.4275	26.4863	27.171
yojA	BSU19520	24.2466	29.0363	39.4141	48.2687
yodA	BSU19530	154.235	128.665	169.408	177.005
yodB	BSU19540	792.762	871.311	1030.45	1053.53
yodC	BSU19550	5056.44	5173.2	4578.14	5715.23
yodD	BSU19560	77.5906	89.4848	98.3146	201.961
yodE	BSU19570	348.916	314.445	338.357	410.054
yodF	BSU19580	2138.39	2550.9	1191.02	1066.84
ctpA	BSU19590	12666.6	13037.9	13536.9	14252.5
yodH	BSU19600	62.7713	79.1222	63.2609	61.1902
yodI	BSU19610	727.198	686.38	978.773	913.323
yodJ	BSU19620	6403.74	6170.32	10086.9	9555.5
deoD	BSU19630	10247.5	9698.68	11707.4	12694.6
yodL	BSU19640	829.357	793.072	991.781	1199.13
yodM	BSU19650	1189.59	1135.2	1340.72	1676.27
yozD	BSU19660	112.733	89.6696	145.214	181.281
yodN	BSU19670	202.284	59.3681	118.747	220.693
yozE	BSU19680	2137.72	2156.13	1942.62	2225.38
kamA	BSU19690	13.9026	15.0453	25.995	20.3116
yodP	BSU19700	12.9957	9.88547	17.29	13.8632
yodQ	BSU19710	18.8635	11.4872	21.6524	32.1838
yodR	BSU19720	9.00597	11.666	11.3182	22.0471
yodS	BSU19730	13.2593	11.2553	22.8529	11.8501
yodT	BSU19740	9.3008	10.0258	12.5257	12.3246
cgeE	BSU19750	360.644	388.83	348.671	431.263
cgeD	BSU19760	8.63606	9.1892	13.0412	31.8311
cgeC	BSU19770	10.913	10.6079	13.1821	11.137
cgeA	BSU19780	20.1617	21.2903	14.1107	21.6968
cgeB	BSU19790	22.9487	30.3167	43.033	36.6059
phy	BSU19800	75.8793	50.74	73.9951	57.262
yodU	BSU19810	23.8241	26.1923	25.2677	26.1692
yotN	BSU19820	8.47367	9.13403	46.0241	133.252
yotM	BSU19830	21.4889	17.7711	24.7692	21.6885
yotL	BSU19840	157.211	215.932	195.603	171.007
yotK	BSU19850	70.5338	49.3597	69.607	89.3372
yotJ	BSU19860	37.8907	26.5601	40.321	41.7464
yotI	BSU19870	76.7125	72.9586	112.574	121.671
yotH	BSU19880	26.1524	29.5735	31.0056	31.1529
yotG	BSU19890	56.9206	37.3697	262.054	209.455
yotF	BSU19900	163.169	8.95889	15.3401	9.37967
yotE	BSU19910	97.6141	61.8167	100.382	106.698
yotD	BSU19920	11.5981	10.3226	14.267	11.284
yotC	BSU19930	72.9039	42.627	56.8058	70.9852
yotB	BSU19940	92.609	52.3105	64.2167	94.2138
sspC	BSU19950	15.0149	31.8554	10.6774	10.6213
yosZ	BSU19960	350.073	296.665	513.863	505.673
yosX	BSU19970	91.5575	86.076	98.9945	116.217
yosW	BSU19980	25.8795	18.2386	27.1641	28.7694
yosV	BSU19990	90.5738	97.9522	105.549	123.983
[truncated: 2,106 more rows]
