# Supplementary material for: Translation elicits a growth rate‐dependent, genome‐wide, differential protein production in Bacillus subtilis
Source: Mol Syst Biol. 2016 May 18;12(5):870. doi: 10.15252/msb.20156608 (PMC5683663; doi:10.15252/msb.20156608)
Supplement: Supplementary file 4 — Dataset EV2 [file MSB-12-870-s004.xlsx]

## Sheet: File_Index
Data Type	Growth conditions	Comments	Links
Q_PCR	Range of media, from µ=0.3h-1 to µ=1.7h-1	Quantitative PCR data. Ratios of transcript abundances between the gfp mRNA of either synthetic constructs fbaATIRmodif1, fbaATIRfbaA, fbaATIRshort, hsTIRfbaA, hsTIR0, hsTIRmodif1 or hsTIRmodif2 and the native fbaA mRNA as function of the rate of growth. Data were processed as described in Mat&Met and Appendix §1.5. Data correspond to that plotted on Figure 2 and Figure EV2.	Q_PCR
Live_Cell_Array	Range of media, from µ=0.3h-1 to µ=1.7h-1	Live Cell Array data. GFP abundance for the synthetic constructs fbaATIRmodif1, fbaATIRfbaA, fbaATIRshort, hsTIRfbaA, hsTIRmodif1, hsTIRmodif2 as function of the rate of growth. Data were processed as described in Mat&Met and Appendix §1.6 and §1.7. Data correspond to that plotted on Figure 2, 3 and 4.	Live_Cell_Array
Rfree abundance	Range of media, from µ=0.3h-1 to µ=1.7h-1	Rfree abundance inferred from the GFP abundances of the synthetic constructs as described in Appendix §3. Data correspond to that plotted on Figure 4.	Rfree
Ratio of translation efficiencies	Range of media, from µ=0.2h-1 to µ=1.6h-1	Ratios of translation efficiencies of strain fbaATIRshort / fbaATIRfbaA computed as described in Appendix §3. Data correspond to that plotted on Figure 3.	Ratio short/fbaA
Ratio of translation efficiencies	Range of media, from µ=0.2h-1 to µ=1.4h-1	Ratios of translation efficiencies of strain fbaATIRshort / fbaATIRmodif1 computed as described in Appendix §3. Data correspond to that plotted on Figure 3.	Ratio short/modif1
For feedback, please contact:	Matthieu Jules (Micalis Institute, INRA, France)
or	Vincent Fromion (MiAGE, INRA, France)

## Sheet: Q_PCR
fbaATIRmodif1		fbaATIRfbaA		fbaATIRshort		hsTIR0		hsTIRfbaA		hsTIRmodif1		hsTIRmodif2
Growth rate (h-1)	mRNAgfp/mRNAfbaA	Growth rate (h-1)	mRNAgfp/mRNAfbaA	Growth rate (h-1)	mRNAgfp/mRNAfbaA	Growth rate (h-1)	mRNAgfp/mRNAfbaA	Growth rate (h-1)	mRNAgfp/mRNAfbaA	Growth rate (h-1)	mRNAgfp/mRNAfbaA	Growth rate (h-1)	mRNAgfp/mRNAfbaA
0.23	1.33793	0.24	1.26576	0.3	1.22264	0.645	3.89062	0.2703	2.32947	0.2707	1.60214	0.25	1.75321
0.23	1.26576	0.24	1.3566	0.3	1.49485	0.645	2.96905	0.2703	2.21914	0.2707	1.71713	0.25	1.45397
0.23	1.77769	0.24	1.09429	0.3	1.10191	0.645	4.02782	0.2703	1.79005	0.2707	2.65737	0.25	2.18859
0.23	1.47427	0.24	1.36604	0.3	1.20581	0.645	5.02805	0.2703	2.20381	0.2707	1.72907	0.25	2.25012
0.23	1.02811	0.25	1.19748	0.3219	1.36604	0.645	4.78991	0.272	2.23457	0.28	1.98618	0.27	2.49666
0.23	1.55833	0.25	1.28343	0.3219	1.33793	0.645	3.55537	0.272	2.18859	0.28	1.84038	0.27	1.67018
0.23	1.28343	0.25	1.00696	0.3219	1.19748	0.645	4.11246	0.272	2.15846	0.28	2.32947	0.27	2.63902
0.23	1.27456	0.25	1.28343	0.3219	1.19748	0.645	4.78991	0.272	2.37841	0.28	2.04202	0.579	2.04202
0.5911	0.806642	0.546	0.812252	0.4058	1.56917	0.645	5.38893	0.639	2.47942	0.643	2.82843	0.579	2.04202
0.5911	0.737135	0.546	0.846745	0.4058	1.52626	0.645	2.42839	0.639	2.67586	0.643	1.95884	0.579	2.42839
0.5911	1.09429	0.546	0.846745	0.4058	1.41421	0.645	5.77572	0.639	2.01391	0.643	1.85318	0.579	1.86607
0.5911	0.939523	0.546	0.870551	0.4058	1.47427	0.645	2.9897	0.66	1.51572	0.643	2.15846	0.641	1.7411
0.6115	0.655197	0.566	0.920188	0.4082	1.31951	0.645	6.1475	0.66	2.56685	0.643	2.82843	0.641	1.49485
0.6115	0.76313	0.566	0.790041	0.4082	1.6245	0.648	4.08405	0.66	2.11404	0.653	2.53151	0.641	2.86791
0.6115	0.598739	0.566	0.817902	0.4082	1.84038	0.648	4.85678	0.66	2.69447	0.653	1.89212	0.641	2.15846
0.6115	0.678302	0.566	0.812252	0.4082	1.53688	0.648	3.50642	0.66	1.94531	0.653	1.75321	1.65	1.19748
1.61	0.351111	0.9578	0.732043	0.5494	1.05702	0.889	3.29436	0.66	2.68708	0.653	2.08493	1.65	0.965936
1.61	0.346277	0.9578	0.607097	0.5494	1.25701	0.889	3.73213	0.888	1.7411	0.653	2.23457	1.65	1.21419
1.61	0.392292	0.9578	0.63728	0.5494	1.08673	0.889	3.36359	0.888	2.18859	1.62	0.888843	1.65	1.07923
1.61	0.291183	0.9578	0.590496	0.5494	1.04972	0.889	3.20428	0.888	1.93187	1.62	1.00696	1.65	1.31951
1.62	0.29937	0.9817	0.594604	0.5494	1.23114	0.902	3.70635	0.888	2.71321	1.62	1.21419	1.65	1.23971
1.62	0.309927	0.9817	0.628507	0.5494	1.16473	0.902	3.81055	0.989	1.76541	1.62	1.02101	1.65	1.90528
1.62	0.456916	0.9817	0.668964	0.5494	1.39474	0.902	3.36359	0.989	1.84038	1.67	1.17283	1.65	1.13288
1.62	0.339151	0.9817	0.574349	0.5494	1.13288	0.902	2.53151	0.989	2	1.67	1.23971
		1.208	0.619854	0.5822	1.18099	1.012	1.6245	0.989	2.62079	1.67	1.38511
		1.208	0.450625	0.5822	1.19748	1.012	1.55833	1.095	1.69349	1.67	1.27456
		1.208	0.444421	0.5822	1.26576	1.012	1.58008	1.095	1.52626
		1.208	0.479632	0.5822	1.28343	1.012	1.59107	1.095	1.47427
		1.222	0.482968	1.6991	0.607097	1.085	2.31338	1.095	2.60268
		1.222	0.486327	1.6991	0.594604	1.085	1.97247	1.113	1.53688
		1.222	0.539614	1.6991	0.510506	1.085	2.09943	1.113	1.56917
		1.222	0.524858	1.6991	0.590496	1.085	2.14355	1.113	1.29235
		1.6001	0.438303	1.7185	0.574349	1.672	1.43396	1.113	1.87905
		1.6001	0.378929	1.7185	0.697372	1.672	2.46229	1.608	1.30134
		1.6001	0.479632	1.7185	0.673617	1.672	1.87905	1.608	1.07177
		1.6001	0.479632	1.7185	0.687771	1.672	2.09943	1.608	1.31951
		1.6001	0.406126	1.7185	0.655197	1.672	1.38511	1.608	1.23114
		1.6001	0.473029			1.73	1.43396	1.847	1.44393
		1.6811	0.479632			1.73	2	1.847	1.84038
		1.6811	0.384219			1.73	2.04202	1.847	1.16473
		1.6811	0.450625
		1.6811	0.351111

## Sheet: Live_Cell_Array_NoTet
fbaATIRmodif1		fbaATIRfbaA		fbaATIRshort		hsTIRfbaA		hsTIRmodif1		hsTIRmodif2
Growth rate (h-1)	GFP abundance (FAU.OD600-1)	Growth rate (h-1)	GFP abundance (FAU.OD600-1)	Growth rate (h-1)	GFP abundance (FAU.OD600-1)	Growth rate (h-1)	GFP abundance (FAU.OD600-1)	Growth rate (h-1)	GFP abundance (FAU.OD600-1)	Growth rate (h-1)	GFP abundance (FAU.OD600-1)
0.230396	2.46982	0.222218	4.57913	0.225587	4.75045	0.243764	9.68131	0.246703	4.38821	0.16049	2.02539
0.247539	2.24609	0.2364	5.26415	0.308993	6.58699	0.253651	7.57276	0.247882	4.51158	0.172316	2.40769
0.25667	2.20373	0.24347	5.19219	0.316579	9.81285	0.258709	6.44941	0.249595	4.8344	0.202804	2.00989
0.259345	2.12504	0.249308	2.71448	0.318346	6.102	0.258873	8.24573	0.258747	4.47112	0.205548	2.21023
0.261152	2.98307	0.251429	7.91136	0.325669	9.27353	0.264755	9.20354	0.266038	3.86258	0.208901	2.17003
0.261236	2.52312	0.253025	5.17165	0.327781	9.84107	0.267093	7.88014	0.272978	4.3953	0.211105	1.75256
0.265531	1.84723	0.253936	5.04273	0.335527	5.66853	0.267739	8.64317	0.274528	3.60815	0.21393	1.68926
0.265677	2.86742	0.257546	6.08544	0.337348	7.42813	0.269431	8.80351	0.277023	5.60125	0.215734	1.83385
0.265711	2.3663	0.258889	4.50259	0.338053	6.92389	0.269746	9.12091	0.277196	5.32987	0.218603	2.26269
0.266799	2.01892	0.259207	4.92446	0.341381	7.31811	0.271286	9.12986	0.277342	3.93249	0.255539	2.31293
0.269954	3.50755	0.260393	5.19343	0.341758	6.64195	0.27216	7.47511	0.279791	5.51327	0.256107	2.36398
0.270351	2.5825	0.262445	5.03948	0.34436	10.2565	0.274169	9.64811	0.280417	3.75801	0.266146	1.43471
0.272449	2.03753	0.266056	5.0441	0.345441	6.05664	0.275579	8.69218	0.280891	4.14341	0.276014	2.29849
0.274331	2.37025	0.267619	5.69458	0.346421	11.1966	0.276842	8.7506	0.284509	5.51107	0.279442	2.2952
0.275628	3.08427	0.268306	5.34597	0.346578	9.02087	0.278287	6.80315	0.287964	3.94559	0.281807	1.93058
0.277796	2.05975	0.26919	5.16344	0.346604	8.66876	0.280104	7.31249	0.288405	4.09789	0.282637	1.72504
0.279893	2.66554	0.27505	5.16795	0.34722	5.52887	0.281848	7.48077	0.288674	4.34042	0.282652	1.6214
0.287965	1.98304	0.277353	4.99803	0.347551	5.1556	0.284657	8.36261	0.288732	5.53423	0.292004	1.76535
0.288173	2.36505	0.279819	5.40764	0.348433	5.83817	0.289293	7.86233	0.290398	4.34166	0.293119	2.13039
0.289016	2.52035	0.280349	4.92213	0.351925	8.18622	0.290525	7.05073	0.291919	2.85758	0.295378	2.18025
0.289042	2.31179	0.280992	4.81318	0.351951	6.91455	0.295108	7.06666	0.292056	4.20982	0.295427	1.90663
0.300501	2.17143	0.283583	4.72226	0.352704	4.97684	0.296898	7.00628	0.292513	4.13954	0.297635	1.72215
0.300702	1.95682	0.291697	5.57818	0.354531	9.46784	0.297894	7.92334	0.2936	3.55727	0.30346	1.81627
0.30647	2.03643	0.297768	5.24226	0.355221	5.8599	0.298167	6.51701	0.297395	4.55148	0.304574	1.58491
0.308178	2.33494	0.304706	4.94357	0.355831	5.93192	0.299311	8.67467	0.297541	4.61578	0.30665	1.46229
0.309068	1.44983	0.317953	7.38541	0.356157	7.57081	0.299717	7.77721	0.298745	3.46316	0.308493	1.46563
0.315253	1.80968	0.328292	5.48664	0.357126	6.41822	0.30372	7.69036	0.298847	4.15945	0.314325	1.81413
0.316418	1.61835	0.329995	7.21564	0.357175	6.64811	0.304205	6.08116	0.303533	4.12175	0.314541	1.19274
0.323585	1.85944	0.334798	6.60353	0.35762	9.72609	0.307081	8.18454	0.304944	4.36449	0.315198	1.04608
0.326777	3.45099	0.335902	7.04241	0.358083	7.49232	0.310929	7.04994	0.305439	4.01867	0.315316	1.68329
0.336752	2.53451	0.336355	5.85907	0.358207	6.19467	0.312678	7.23353	0.307921	3.76809	0.318369	1.45836
0.337443	2.23601	0.339513	5.84563	0.359757	6.50247	0.314192	8.80305	0.313751	3.52637	0.320651	1.56491
0.344917	2.6086	0.339968	6.05079	0.36035	6.02685	0.31613	8.15104	0.318365	3.17819	0.321001	2.40429
0.347063	2.26835	0.341691	5.86927	0.360409	6.52929	0.317586	6.17228	0.318498	3.80923	0.322196	1.44752
0.347952	1.13201	0.344807	10.4349	0.361664	5.13008	0.321065	6.90433	0.319612	3.70813	0.323294	1.01954
0.352872	2.48581	0.345856	4.59416	0.366674	6.10121	0.322494	6.33952	0.32015	3.78148	0.323302	1.44311
0.352954	1.52116	0.347626	6.42371	0.368643	6.35131	0.327713	7.76931	0.322271	4.94756	0.325075	2.21655
0.353187	1.26689	0.349281	5.42752	0.370578	9.90829	0.328938	6.59714	0.323104	4.24368	0.327211	2.07101
0.353252	1.56826	0.349938	5.42445	0.371237	8.96397	0.329066	7.2996	0.323608	3.81221	0.328449	1.83557
0.354049	2.71639	0.351225	5.08538	0.371521	5.9207	0.329655	5.35981	0.323796	3.998	0.331156	1.42752
0.355071	3.29508	0.35167	5.80955	0.373147	5.23586	0.348504	7.02273	0.325336	3.3134	0.331952	2.38644
0.356824	2.48614	0.351991	5.19876	0.373476	12.5594	0.348575	7.45615	0.328655	3.69908	0.339208	2.08509
0.358984	2.6754	0.352422	4.94464	0.377388	5.53674	0.348652	5.99719	0.328905	3.82496	0.341319	2.01994
0.359445	1.8106	0.352454	4.91914	0.380391	9.0586	0.355702	6.40336	0.331512	3.37191	0.350551	2.1101
0.36058	2.04271	0.355441	6.18041	0.38414	9.4969	0.360671	6.75145	0.332776	3.70693	0.351485	1.64881
0.361669	2.53965	0.356538	6.54792	0.388325	9.46569	0.433668	5.75272	0.34507	3.83758	0.355551	1.50851
0.364018	1.57344	0.361519	5.81623	0.38937	6.23161	0.4455	5.18396	0.357365	3.74035	0.50984	1.28966
0.365439	1.20682	0.36224	6.12476	0.390088	9.22946	0.453854	6.11532	0.357716	3.41453	0.553033	1.40808
0.367046	3.63119	0.363123	7.7266	0.390983	6.78257	0.457938	5.59881	0.400566	2.92645	0.557544	1.30381
0.367494	1.75434	0.363672	5.69167	0.393109	3.01187	0.457975	5.81954	0.415001	2.88749	0.559846	1.33996
0.370234	1.88613	0.363724	5.78634	0.393944	5.71117	0.46613	5.36221	0.422613	3.36567	0.565607	1.37914
0.375176	2.54203	0.364749	5.94075	0.393979	7.26058	0.477805	5.90263	0.432339	2.66476	0.567526	1.20225
0.376365	2.80354	0.365375	3.71137	0.395208	10.2873	0.478941	4.83181	0.450749	2.50559	0.569563	0.872455
0.377375	2.27657	0.37504	2.6322	0.403096	6.42986	0.480466	5.48643	0.452907	2.63455	0.570009	1.19517
0.378128	3.49483	0.378042	5.84368	0.406795	6.42744	0.495246	5.84666	0.465075	3.10927	0.574162	0.726032
0.384454	1.81086	0.379967	3.93746	0.407044	8.52252	0.503122	7.98602	0.470638	3.34831	0.579686	0.878595
0.386029	0.898912	0.387065	5.36615	0.410406	5.8661	0.509685	5.17809	0.471132	3.46097	0.580477	0.986882
0.387738	2.44243	0.387785	6.19343	0.417437	5.1649	0.511544	5.22988	0.475223	3.59596	0.5835	1.29086
0.389709	2.29745	0.390977	3.87643	0.421183	5.34864	0.512631	6.71193	0.480087	3.57548	0.584389	1.23285
0.391307	2.13421	0.395081	7.37546	0.422214	10.6448	0.517426	6.52718	0.48798	3.46947	0.585499	1.1783
0.393204	2.19653	0.396156	4.65637	0.422999	7.08652	0.517944	6.09836	0.492834	3.42775	0.586329	1.44812
0.395001	0.277763	0.398321	5.54775	0.429941	5.63038	0.520658	5.50698	0.493776	2.8965	0.587118	0.97985
0.39641	1.31152	0.39933	4.14753	0.43354	7.35227	0.523927	5.96532	0.497218	2.62557	0.592306	0.974951
0.397189	2.37169	0.399621	4.04312	0.435965	6.65283	0.529646	5.02057	0.499854	2.98614	0.598187	1.15878
0.397466	1.93058	0.39993	3.35339	0.441989	5.70661	0.538584	5.5212	0.505922	3.2237	0.60183	1.28138
0.39818	1.83497	0.401227	3.71052	0.443225	6.02474	0.539152	5.82153	0.510824	2.8912	0.602283	1.92751
0.405812	2.6751	0.404938	4.38577	0.447291	7.36075	0.542287	5.87376	0.511667	3.42529	0.603069	1.0861
0.409199	1.83151	0.412774	4.46488	0.449901	2.76555	0.544518	5.60506	0.522928	3.69593	0.60406	1.04027
0.41036	1.81814	0.413369	5.45333	0.454335	2.10622	0.549282	6.0388	0.525485	3.41417	0.604295	1.33436
0.416087	1.84834	0.414518	4.69927	0.456853	5.23211	0.549846	6.3462	0.532517	3.11612	0.604799	1.04673
0.416505	2.14806	0.415026	3.89984	0.459376	6.25276	0.554703	6.21472	0.532728	3.35204	0.605711	1.08491
0.41818	2.14874	0.41643	4.55195	0.468225	6.08682	0.569124	5.91794	0.53567	3.31552	0.608078	0.888765
0.418181	2.0729	0.416959	-0.0931769	0.47859	8.57538	0.572607	4.30075	0.536141	3.3702	0.609364	1.19678
0.419526	0.341645	0.420019	4.35341	0.483967	6.29303	0.575427	5.15889	0.536289	3.35385	0.609645	1.03519
0.419957	2.20321	0.421591	5.78142	0.485161	3.9041	0.580474	4.96101	0.541041	3.09747	0.610814	0.937166
0.421275	1.09279	0.423341	5.7599	0.485403	4.25605	0.584068	4.72956	0.546774	2.58572	0.611922	1.57962
0.424827	2.34525	0.42467	4.71462	0.485457	5.34545	0.592018	4.58061	0.55133	2.47077	0.614743	1.0096
0.427326	1.62169	0.427678	4.36554	0.487909	3.84283	0.601013	4.37638	0.556102	2.56465	0.616727	1.0657
0.428307	1.89014	0.428307	5.15759	0.490462	2.42182	0.602338	5.11538	0.563869	2.36544	0.620435	1.3847
0.432101	1.53295	0.4284	3.92842	0.495161	2.29455	0.608142	4.56114	0.563993	2.91001	0.626141	0.756866
0.432142	2.03186	0.42853	5.03262	0.498271	3.43985	0.612837	5.16987	0.566755	3.15046	0.628012	1.01466
0.434232	1.58557	0.428893	1.0264	0.499101	2.04149	0.615001	5.99806	0.574231	2.41811	0.630067	1.22119
0.435307	1.26002	0.429888	4.25854	0.502097	5.98382	0.61622	5.44895	0.578838	3.01651	0.632343	1.06755
0.436341	2.43958	0.434594	4.83955	0.502935	7.1066	0.617029	5.31695	0.585328	2.59952	0.643577	1.16342
0.440609	1.38664	0.436977	3.57831	0.512103	5.14312	0.621433	5.22307	0.589503	2.3591	0.670721	1.99932
0.441459	1.19612	0.437253	4.42045	0.514368	3.27762	0.627243	4.27113	0.589902	2.56476	0.671082	0.510459
0.449367	2.47069	0.438056	4.76029	0.517947	4.01721	0.632471	4.59742	0.593643	2.55189	0.703618	1.14487
0.45146	2.22593	0.445811	4.26504	0.522753	4.919	0.632539	4.49476	0.593671	2.33416	0.714699	0.968002
0.454595	1.64441	0.452702	5.36239	0.528286	5.62729	0.634274	5.03491	0.594501	3.10825	0.715587	0.817872
0.457657	1.73267	0.456818	4.39338	0.534558	4.87409	0.637822	5.16029	0.600327	2.56422	0.718458	0.902051
0.458556	1.97158	0.462175	3.29111	0.537781	4.31823	0.640029	3.43925	0.600784	2.3328	0.719056	0.737686
0.459808	1.57044	0.466238	3.37153	0.545571	5.33322	0.640643	5.5552	0.602197	2.59165	0.729012	0.336449
0.463539	1.06289	0.469411	3.30271	0.547758	3.9828	0.645414	3.68416	0.611431	3.21933	0.736582	0.88114
0.474309	1.1498	0.480018	4.2073	0.54809	4.04581	0.648037	4.95256	0.620198	2.0971	0.740881	0.746729
0.481909	-0.365583	0.486211	3.30942	0.548709	5.77781	0.648345	5.28945	0.621125	2.85245	0.742343	0.927643
0.490386	1.67065	0.486382	3.40844	0.55735	5.07311	0.648792	3.27296	0.624235	2.20057	0.744211	1.25015
0.499797	0.568078	0.49824	1.48493	0.569091	1.21185	0.650831	4.68152	0.627329	2.09905	0.747927	0.858747
0.508507	0.184839	0.499157	3.48034	0.574861	4.15061	0.651707	4.65387	0.631755	2.5004	0.749809	1.33866
0.515877	3.98844	0.506206	1.33645	0.577317	4.21716	0.651802	4.41985	0.633737	2.74902	0.757624	0.996058
0.532566	0.769576	0.507208	1.34826	0.580449	3.80848	0.654053	5.84908	0.634563	2.75843	0.767203	0.690845
0.533757	1.25238	0.514819	4.00106	0.585725	4.18406	0.655393	4.79299	0.635221	2.71096	0.767296	0.430829
0.536029	0.552389	0.529117	2.12731	0.588264	4.99491	0.656291	5.17828	0.635867	2.29614	0.767531	0.479212
0.536136	1.19265	0.529316	3.12075	0.596011	4.3848	0.658494	3.72908	0.635979	1.79341	0.768523	1.998
0.542621	0.352657	0.541754	2.13244	0.598623	4.43954	0.659846	4.47029	0.636305	1.72587	0.775469	0.905542
0.544399	1.22849	0.545098	3.90591	0.599205	4.73539	0.663302	4.04232	0.637269	2.67573	0.775592	0.937489
0.544969	1.42132	0.550546	2.92498	0.609197	4.41102	0.6654	4.63428	0.638236	2.57123	0.777932	0.603975
0.552322	1.22245	0.551008	2.78063	0.61296	3.86207	0.66722	4.69205	0.63891	2.03932	0.785435	0.352731
0.553726	0.413794	0.552501	3.37921	0.616361	3.87081	0.670987	4.54466	0.639629	2.16943	0.786851	0.643084
0.566071	1.11384	0.553823	1.32513	0.621276	4.38809	0.673787	3.14682	0.640876	2.25385	0.789171	0.762349
0.580505	0.910214	0.559539	1.24779	0.636135	3.43735	0.674501	5.14828	0.642817	2.72254	0.789992	1.01467
0.580979	0.621748	0.559667	2.3408	0.638482	4.02503	0.676269	5.85275	0.64683	2.66582	0.797546	1.49011
0.581795	0.475271	0.559733	2.01983	0.650262	4.44512	0.67743	4.16569	0.648477	3.00719	0.800635	0.834828
0.582702	1.27585	0.562338	1.74811	0.651459	5.69736	0.677795	5.81841	0.649605	3.23662	0.804937	0.590514
0.58608	0.46283	0.564474	4.30984	0.658003	4.59799	0.678789	4.38701	0.650939	2.18317	0.809849	0.657759
0.590398	1.02454	0.565453	4.04047	0.672289	5.66396	0.679883	4.92715	0.651241	2.82214	0.810716	1.22878
0.593928	0.892217	0.56776	1.89661	0.672852	4.97368	0.682503	6.05488	0.652211	3.00818	0.812505	0.796976
0.594074	0.743376	0.570219	2.91227	0.691235	4.44969	0.682926	5.31087	0.654949	3.50859	0.838438	0.905624
0.594863	1.20694	0.572044	5.50264	0.694772	5.15847	0.683253	4.70255	0.65825	2.20212	0.843112	0.832002
0.602508	1.62074	0.572448	2.06656	0.695738	5.27536	0.683985	3.96281	0.658349	2.28923	0.879857	0.648588
0.61573	2.50955	0.572893	1.7637	0.70663	5.26614	0.686748	4.27338	0.661391	2.06159	0.895463	0.555502
0.617384	1.46792	0.577869	3.15047	0.721373	5.0463	0.688754	4.01735	0.661933	2.44427	0.896194	0.928456
0.617625	0.67839	0.580085	3.00636	0.730118	4.19853	0.694937	4.38436	0.662606	3.9647	0.904042	-0.205295
0.619639	0.563864	0.582138	3.02133	0.739398	5.12868	0.695167	5.02032	0.663529	2.48426	0.942191	-0.38088
0.620054	1.44045	0.583559	1.19435	0.748527	3.97769	0.69717	4.63893	0.665691	2.19547	0.968571	0.759267
0.625463	0.989353	0.587677	3.96913	0.752825	3.54135	0.697543	4.55333	0.670129	2.14811	0.991435	0.192979
0.630778	1.18361	0.594678	3.08244	0.761215	4.15602	0.698032	4.2106	0.673161	2.21903	0.995355	0.0355273
0.633478	0.455748	0.597643	2.70172	0.769069	4.54651	0.700707	4.42191	0.674117	2.00306	0.995763	0.521954
0.637973	1.39399	0.59845	2.92055	0.789227	3.93277	0.703549	5.30466	0.67728	2.06963	1.01098	0.236178
0.642565	1.47066	0.604695	2.85848	0.792438	4.98201	0.71281	3.72832	0.681458	2.65862	1.01746	-0.425956
0.648591	0.964878	0.619107	2.82012	0.794237	3.49487	0.714733	3.74338	0.681554	3.38838	1.02508	-0.813822
0.654428	3.5775	0.62216	2.35529	0.801861	4.59777	0.719129	4.5439	0.682132	2.15987	1.02917	-0.168548
0.658006	1.35453	0.625369	3.44975	0.806342	3.89352	0.719637	4.25819	0.682864	2.28959	1.02968	0.248285
0.667022	2.87448	0.63276	3.33192	0.807636	3.79947	0.721284	2.52535	0.685236	2.48775	1.03482	0.557321
0.676264	0.577699	0.640143	4.7648	0.829438	2.362	0.721626	3.61095	0.686062	2.20499	1.06837	1.51462
0.67835	0.981079	0.642724	3.36767	0.832431	3.09008	0.728473	4.20229	0.687661	3.07855	1.07522	0.00619494
0.683401	1.60004	0.647738	3.04942	0.835977	2.18743	0.731287	3.94163	0.688168	3.22476	1.0775	-0.399548
0.696332	2.6206	0.660568	3.08693	0.838102	2.78356	0.732726	3.73934	0.697879	2.78561	1.11866	1.81525
0.696718	1.7773	0.665545	1.84823	0.839413	3.67053	0.742837	4.68293	0.702995	2.11155	1.14611	0.301748
0.703148	0.998999	0.665973	1.86903	0.84096	2.65929	0.749219	5.08819	0.703906	2.93504	1.15444	0.111579
0.710327	0.830766	0.677219	1.40893	0.844142	2.33106	0.750528	4.17824	0.709461	2.07465	1.17508	0.515869
0.728897	3.36149	0.684907	2.19228	0.844897	2.62534	0.752339	3.53341	0.710127	2.64856	1.19466	0.228932
0.73204	0.799537	0.690993	1.37692	0.851843	2.49626	0.77627	1.69313	0.714246	2.0337	1.20717	0.394303
0.741155	2.15521	0.691317	2.98889	0.852653	2.70732	0.778382	1.9826	0.729808	2.29962	1.21924	0.217054
0.74978	1.09975	0.694292	4.46099	0.854123	2.74998	0.785932	3.03615	0.730469	4.08046	1.22098	0.212861
0.750381	0.697591	0.73589	1.81957	0.854344	3.72406	0.791926	1.87135	0.760747	1.77461	1.22453	0.512133
0.75873	0.569794	0.742634	1.02575	0.858502	2.30213	0.797042	2.48344	0.808773	1.5769	1.23294	0.293749
0.809004	0.857878	0.742995	1.9365	0.859184	1.77829	0.801829	2.56636	0.813062	1.63928	1.23782	0.378908
0.80947	0.815759	0.76549	1.06462	0.866452	3.22363	0.805513	2.53859	0.814959	0.924472	1.2436	0.147624
0.812377	0.850605	0.768177	1.5813	0.868032	2.80316	0.80593	2.60031	0.815435	1.03086	1.2517	0.0623606
0.826635	0.393365	0.77667	3.98374	0.869077	2.52754	0.806003	4.67584	0.820273	1.44167	1.25578	0.674654
0.826955	0.799918	0.796727	2.85781	0.870847	2.5752	0.816112	2.43689	0.83068	1.85274	1.26598	0.596702
0.829362	0.650625	0.798074	2.10047	0.876071	2.60347	0.816357	2.82442	0.830682	2.48473	1.27082	0.414688
0.831814	0.872197	0.812874	1.93414	0.882773	2.89104	0.833832	1.77201	0.835527	1.40073	1.27389	0.461435
0.835786	0.084279	0.832402	1.24667	0.890081	2.85835	0.848224	2.37935	0.844365	1.16218	1.28051	0.49645
0.84931	0.679987	0.833728	1.52771	0.897277	2.80118	0.85138	2.75517	0.844488	1.73814	1.30343	0.464592
0.865812	0.430563	0.835163	2.17199	0.90691	2.544	0.85457	2.36174	0.849419	1.83326	1.30411	0.210083
0.866327	0.346057	0.839586	3.17813	0.912381	2.71678	0.860887	3.11249	0.855252	1.47606	1.30857	0.374676
0.870605	0.470805	0.861709	2.81777	0.921675	2.437	0.861813	2.05974	0.855277	1.22391	1.31475	0.585875
0.873523	0.511085	0.866865	2.42726	0.928038	2.75218	0.866795	3.3349	0.856603	1.71905	1.33634	0.507323
0.882995	0.605891	0.872465	1.8832	0.928847	2.68833	0.869502	2.21017	0.865994	2.0086	1.34064	-0.546692
0.884036	0.871291	0.879932	1.28929	0.928988	2.31057	0.871255	1.75376	0.869383	1.53926	1.38427	0.763497
0.892926	0.482922	0.883812	1.33387	0.929278	2.85627	0.872068	1.74134	0.871469	1.16303	1.38478	0.377364
0.899859	0.44673	0.886676	1.54536	0.931325	2.27745	0.882038	2.1736	0.874437	1.92962	1.39155	-0.76984
0.902421	0.842966	0.886766	1.32783	0.934979	2.9941	0.893129	1.90474	0.876588	1.42409	1.397	0.605886
0.91253	0.719813	0.889678	1.59665	0.939169	3.03828	0.898146	2.44162	0.885309	1.29861	1.40975	0.250781
0.915069	0.595945	0.890957	1.87024	0.941398	3.38783	0.904254	2.28012	0.88639	2.5554	1.41816	1.32847
0.917595	1.03415	0.895785	1.82882	0.946614	2.5871	0.904283	2.28743	0.888517	0.972036	1.42038	0.529971
0.918249	0.747652	0.896044	1.59313	0.947225	2.38016	0.908812	3.2326	0.888788	2.15159	1.42199	-0.393323
0.920721	0.727882	0.902389	1.43012	0.974495	0.833291	0.909565	3.83023	0.890517	2.33408	1.43102	0.390121
0.926529	0.751188	0.914037	1.14927	0.978286	2.63345	0.909598	2.05377	0.890897	2.04883	1.44932	-1.36077
0.927855	0.437051	0.914146	1.4602	0.987165	-0.0321586	0.914932	2.27308	0.891018	0.891666	1.44955	0.918126
0.931687	0.613552	0.917011	1.394	1.00135	3.3191	0.918026	2.23572	0.901105	2.02929	1.47228	0.537649
0.933783	0.732781	0.919731	1.28643	1.0074	1.56275	0.920682	2.37432	0.901257	0.889067	1.48062	0.663723
0.938102	0.519218	0.921655	1.80289	1.03352	1.17074	0.922347	3.381	0.901539	1.34027	1.48222	0.455708
0.941429	0.29569	0.923283	2.67498	1.03415	4.31013	0.925069	4.23617	0.904243	1.40186	1.49575	0.418502
0.9446	0.559673	0.92524	1.4401	1.03938	2.91481	0.942808	2.33229	0.914446	1.81575	1.51611	0.721078
0.953546	1.13504	0.936167	2.34551	1.05041	3.99388	0.944714	1.85281	0.915372	1.57565	1.52071	0.707291
0.959008	1.39536	0.941575	0.866956	1.06651	0.74428	0.953559	3.84596	0.917497	2.50331	1.52865	0.484614
0.961605	0.639634	0.941869	0.0447733	1.07181	4.26912	0.957911	1.64093	0.918667	1.98358	1.52945	0.40865
0.96524	0.380146	0.94313	1.40297	1.07358	2.14138	0.963751	2.38358	0.920394	1.60259	1.54259	0.814044
0.988659	0.565106	0.944276	1.58625	1.08905	1.78616	0.964806	2.88815	0.921233	1.22931	1.54263	0.648506
0.990788	0.340664	0.949033	1.42541	1.0891	1.13844	0.970746	2.93213	0.923133	1.76515	1.55121	0.333298
0.999097	0.614844	0.954077	1.6563	1.09707	2.07493	0.971975	2.7012	0.925804	1.83405	1.55368	0.981606
1.00211	-0.234768	0.957406	1.73499	1.09831	1.22721	0.978437	2.19072	0.927376	2.0336	1.5556	0.676345
1.01444	1.07926	0.973082	1.52556	1.10372	3.06983	0.986574	3.04159	0.930501	1.48521	1.5582	0.752395
1.01497	1.31977	0.976286	1.58197	1.1127	2.63133	0.990594	3.63858	0.93198	1.84922	1.56114	0.475739
1.02948	0.771451	0.983736	1.53693	1.11917	1.15629	0.992038	3.58106	0.940919	1.92857	1.56206	0.550359
1.04279	-0.648176	0.993946	2.48352	1.13199	2.23741	0.992862	3.27741	0.945152	1.43645	1.57257	0.370428
1.04901	0.656055	0.995354	1.4543	1.13284	2.37452	1.00125	2.95591	0.946738	1.99867	1.57277	0.343636
1.04978	0.755508	0.998714	1.7808	1.14103	1.12999	1.00756	3.45092	0.954929	1.16741	1.57461	0.124451
1.05303	0.418699	1.00075	1.69585	1.14112	2.428	1.01292	3.05282	0.957297	2.34963	1.57968	1.98722
1.05541	-0.318408	1.01576	1.77817	1.1446	4.11768	1.01997	2.72972	0.966268	1.69402	1.58407	0.954013
1.06018	0.428624	1.02116	1.17618	1.14634	3.08616	1.02567	2.67717	0.96781	2.72433	1.59288	0.68758
1.06409	0.32515	1.0293	1.56863	1.14852	1.56422	1.0472	3.96608	0.968257	3.08164	1.5934	0.797707
1.0672	-0.232262	1.04334	0.96439	1.15328	2.46157	1.04761	2.95331	0.970197	1.36455	1.59602	0.295034
1.07113	0.948921	1.04714	-0.182888	1.16804	2.75874	1.04811	1.95192	0.970336	1.89233	1.5965	0.0662992
1.08414	0.548228	1.05836	2.18813	1.17406	2.47896	1.06938	4.46	0.977144	1.22841	1.5968	0.310221
1.08767	-0.559883	1.06035	0.79176	1.17546	2.56086	1.08857	2.69485	0.98524	1.74417	1.60745	0.153323
1.08933	-0.574727	1.06761	0.0321365	1.18501	2.34189	1.12191	2.48239	0.988219	1.35092	1.6085	0.458524
1.0958	2.09981	1.06882	0.841908	1.18527	2.52472	1.22546	2.20241	1.01922	1.72307	1.61132	0.370464
1.09766	-0.0924636	1.07315	0.769571	1.18845	2.40614	1.2431	2.53298	1.05807	1.5255	1.6137	0.0891118
1.09958	1.80895	1.07402	-0.49198	1.19351	2.54696	1.25008	2.55463	1.08155	1.87892	1.62172	0.152001
1.11331	0.333324	1.07828	2.37747	1.19886	1.78016	1.26017	0.811112	1.23296	1.08971	1.62491	0.604438
1.11866	0.540715	1.08832	1.93167	1.20236	1.19805	1.26335	2.21407	1.25516	1.70009	1.62548	0.133943
1.1228	0.0553564	1.09891	0.511821	1.2041	0.66235	1.26877	1.08959	1.25951	1.12796	1.63282	-0.0460015
1.13116	-0.421312	1.10187	0.938491	1.21557	1.76534	1.27155	2.03414	1.28244	1.15934	1.6463	0.63058
1.13146	0.410399	1.10227	2.00528	1.21631	1.32903	1.28663	1.62141	1.29768	1.35641	1.65102	0.354682
1.13186	1.31933	1.11058	0.992448	1.22413	2.92997	1.30828	1.03074	1.299	1.25187	1.65112	0.20626
1.13554	0.444699	1.12207	2.52008	1.23101	1.71592	1.31335	1.48646	1.30282	1.42596	1.65427	0.131012
1.15934	0.388045	1.12869	2.01727	1.23277	2.0536	1.31492	1.40075	1.30601	0.87413	1.65715	0.135241
1.16264	-0.391102	1.13258	1.24869	1.2368	2.90298	1.34541	1.43224	1.30632	1.26083	1.65734	0.427723
1.1639	0.787261	1.13323	0.978432	1.24047	2.50778	1.34577	2.30964	1.31407	0.823028	1.66603	0.194449
1.17025	0.370289	1.13403	1.35486	1.24947	2.89809	1.35471	1.79562	1.31508	1.25232	1.67413	0.634277
1.17684	0.815497	1.1398	1.46072	1.25767	-0.291442	1.35513	1.99381	1.32237	1.52359	1.73379	0.323923
1.17981	0.274491	1.14004	1.33165	1.26202	1.3635	1.35741	2.28917	1.33075	1.33626	1.75443	0.582314
1.18015	-0.383493	1.15184	1.82663	1.26455	1.52212	1.35869	1.80551	1.33304	2.06121	1.7912	-0.117808
1.18057	0.666067	1.15494	2.20152	1.26562	1.37991	1.36633	2.58116	1.3415	0.855448	1.89221	0.614551
1.18322	-0.567179	1.15544	3.93583	1.27332	2.13278	1.36833	2.29714	1.35638	0.731598
1.18736	-0.711022	1.16416	0.842175	1.27445	2.66551	1.37948	2.42388	1.36206	0.248322
1.19335	0.0886671	1.16424	2.02849	1.2767	1.73713	1.38046	1.76673	1.37622	0.832942
1.1996	0.143094	1.16546	2.8538	1.28242	2.29356	1.38544	1.70452	1.37883	1.33884
1.20011	0.033831	1.16722	0.396029	1.28703	2.94153	1.38708	1.80309	1.37892	0.686366
1.20052	0.53863	1.16996	1.40277	1.28723	1.41157	1.38879	2.38697	1.38029	1.03656
1.2027	1.07569	1.17136	2.36247	1.28764	1.90723	1.39329	2.23839	1.3819	0.144954
1.20791	0.864228	1.17154	2.87438	1.2881	3.0275	1.39488	2.54168	1.3938	1.48917
1.20945	0.381032	1.17534	1.46068	1.29321	2.36385	1.39583	1.71523	1.39648	0.749699
1.21022	0.6495	1.17645	0.684022	1.30649	1.45829	1.39845	2.07248	1.40168	1.48187
1.22318	0.249634	1.18186	1.62093	1.30871	2.72646	1.40236	1.67075	1.40517	0.722578
1.22465	0.738353	1.18306	1.56563	1.31232	2.15683	1.40368	1.89332	1.41013	1.05134
1.22557	-0.0686536	1.19038	1.04127	1.31761	2.31645	1.40919	2.36456	1.41932	1.45058
1.22889	0.364102	1.19252	0.780159	1.32144	2.65509	1.41237	1.92741	1.42995	1.81921
1.22984	0.324503	1.19519	0.730596	1.32967	1.97377	1.41534	1.72117	1.4378	1.25452
1.23717	0.377367	1.20087	0.829321	1.33358	1.53838	1.45559	2.39926	1.44677	0.846753
1.23849	0.620183	1.20474	0.914865	1.34714	1.87541	1.46979	1.32832	1.4472	0.858713
1.23932	0.668645	1.20639	1.56376	1.36331	1.61535	1.50606	1.58987	1.45182	1.09517
1.24048	-0.133564	1.20995	0.594199	1.37035	2.01147	1.51024	1.86978	1.48536	1.5331
1.24408	0.2588	1.21955	5.75302	1.3717	2.74466	1.51401	1.28475	1.54323	0.970961
1.2473	-0.0154619	1.21981	0.242124	1.37723	3.06937	1.53887	1.40109	1.57447	0.80259
1.25139	-0.00288952	1.221	1.23914	1.38636	2.48331	1.56533	2.07264	1.57742	1.35175
1.25446	0.777225	1.22107	1.59357	1.40013	2.76555	1.56999	2.4404	1.58817	1.03348
1.26074	-0.453126	1.22286	1.5919	1.40209	2.16771	1.57035	1.15059	1.59115	1.60861
1.26361	0.545215	1.23525	0.862438	1.41099	0.800382	1.57575	2.33837	1.59261	1.28299
1.26651	0.266877	1.24201	2.0249	1.44205	2.3482	1.57773	1.83162	1.59417	1.88656
1.27052	-1.39181	1.24667	1.72381	1.45235	3.14919	1.58232	1.20025	1.59786	1.01635
1.27396	-0.918156	1.24672	0.313883	1.45457	2.60444	1.58386	1.89694	1.59971	1.34822
1.28503	0.87831	1.24802	0.626551	1.45581	1.5897	1.58423	2.15815	1.60186	1.71039
1.28527	0.132562	1.24976	2.2833	1.46773	2.51369	1.59248	2.13028	1.60344	0.795692
1.30685	0.25938	1.2517	2.79115	1.4706	1.33132	1.60553	2.1127	1.60498	1.71493
1.30833	0.244128	1.25609	2.23052	1.47177	0.972981	1.6095	1.67455	1.6079	1.25554
1.32714	-0.798476	1.25626	1.47472	1.47317	1.6124	1.62668	1.96004	1.61783	1.53554
1.33568	0.396418	1.26664	0.151051	1.48828	1.87911	1.63524	1.64604	1.6223	1.32483
1.33904	0.754645	1.2689	2.22821	1.49551	2.53299	1.63965	1.52361	1.62298	0.991725
1.35337	0.672732	1.26905	0.775603	1.49726	1.11049	1.64036	1.62791	1.62301	1.74378
1.35402	-0.227499	1.30465	0.972882	1.51832	2.11278	1.64584	1.52257	1.63132	1.43381
1.36235	0.650999	1.31244	0.85157	1.53038	1.68929	1.64922	1.53416	1.63331	1.52491
1.36642	0.923209	1.31532	1.45991	1.5357	1.83343	1.65679	2.25708	1.64635	1.03088
1.38297	-0.597389	1.3168	1.18706	1.53655	2.71138	1.68467	1.24194	1.64753	1.32517
1.38555	0.10396	1.3382	0.277402	1.54301	0.390535	1.69646	2.22666	1.65093	0.869859
1.40078	0.41151	1.34347	1.30948	1.56384	2.41345	1.70033	2.59683	1.65258	1.21597
1.4044	0.29083	1.34826	1.37454	1.57895	1.93861	1.71415	2.2918	1.67635	1.38004
1.40746	0.246818	1.34972	0.931791	1.58197	1.95629	1.72246	1.92198	1.69273	2.26086
1.41156	0.378081	1.3537	1.15396	1.58834	-0.436872	1.76296	1.57523	1.7052	0.823561
1.41181	0.549132	1.36181	0.42284	1.60363	1.37893	1.82087	2.11978	1.74306	1.57023
1.41286	0.570566	1.36998	1.06434	1.6132	2.61028	1.82222	2.55336	1.77547	1.33832
1.4206	0.650723	1.37928	-0.13792	1.61624	0.215352	1.83465	2.31886	1.81339	1.79437
1.43228	-0.475757	1.39755	0.161207	1.62388	1.95968	1.84924	2.59917	1.84651	1.27009
1.433	0.387254	1.41867	-0.332125	1.62542	3.11756	1.86022	2.15238	1.87412	1.47315
1.44479	0.068672	1.42304	0.2309	1.63363	3.5686	1.89606	2.65704	1.88102	1.89832
1.44492	0.352634	1.4295	3.61523	1.63447	1.82938	1.90052	2.51921	1.92124	1.83063
1.45769	1.67269	1.43107	0.278405	1.63656	1.60713	1.99156	2.02498	1.93328	2.46387
1.467	0.877736	1.43395	0.725931	1.65063	1.3635			2.06161	1.89973
1.46708	0.291171	1.44359	0.423217	1.65338	3.36408
1.49302	0.218926	1.44412	2.47615	1.65489	2.60678
1.49518	0.0872165	1.45838	1.46433	1.65683	1.55446
1.49836	-0.0082228	1.49062	0.792388	1.66603	2.50001
1.4995	0.382778	1.49425	0.766501	1.66849	2.6684
1.49989	-1.03377	1.51324	1.9197	1.68058	1.36211
1.50334	0.28747	1.51937	1.18559	1.68457	2.07123
1.51031	-0.299211	1.53438	0.932425	1.68458	3.70058
1.51545	1.34388	1.53791	0.889951	1.71283	1.29739
1.52119	0.3556	1.54608	1.13146	1.71408	2.66586
1.54065	-0.246617	1.54633	0.927439	1.72053	1.58496
1.54235	-0.00341566	1.5466	1.37453	1.72653	1.42983
1.5617	0.100527	1.54915	0.761228	1.72755	1.94729
1.57525	0.0902026	1.55511	0.36063	1.73605	0.971279
1.57867	0.214225	1.55912	1.06551	1.73676	2.56636
1.58212	0.388354	1.56085	1.22905	1.74705	1.61986
1.58595	0.282165	1.58011	0.241589	1.76094	3.16625
1.59109	-0.0152265	1.58736	1.21515	1.78148	2.04625
1.59291	0.477993	1.59392	2.33009	1.80075	1.32783
1.5944	0.984044	1.6002	1.9979	1.80175	1.55396
1.59751	0.243845	1.60456	1.49069	1.80652	3.12143
1.61721	-0.739598	1.60559	1.47536	1.83678	1.63836
1.61925	0.09561	1.60941	2.38478	1.84611	2.04984
1.62175	0.308753	1.6102	0.967202	1.86881	2.54054
1.62181	-0.0905324	1.61301	0.863274	1.88152	1.75974
1.62779	1.23957	1.62104	1.432	1.89573	1.53504
1.63431	0.306035	1.62493	0.61764	1.89982	2.84499
1.63773	-0.706536	1.62965	1.85939	1.9158	1.95932
1.63852	0.445198	1.63522	0.579872	1.93307	1.96587
1.63871	-0.227023	1.63602	1.05791	1.93494	1.89129
1.64583	0.492556	1.6492	0.0846354	2.02584	1.36177
1.64893	0.481665	1.6521	0.609896	2.15858	2.54447
1.65462	-0.0243746	1.65261	0.23471
1.6619	0.646471	1.65544	-0.12769
1.66892	1.03457	1.65866	1.23533
1.67878	0.283001	1.66019	2.02422
1.68431	1.01137	1.66678	0.745374
1.68878	0.845493	1.66909	1.95782
1.70329	0.555512	1.67242	1.18315
1.70502	-0.0592268	1.69235	1.01091
1.70791	-0.855371	1.70272	2.14707
1.70851	-0.962604	1.70504	1.77191
1.7121	0.301332	1.70519	0.873352
1.71402	0.684916	1.71255	0.405585
1.71707	0.509811	1.71822	2.41874
1.72201	1.08938	1.71954	1.62797
1.72324	0.178485	1.72531	1.27788
1.7354	-0.437064	1.73566	0.357463
1.74337	0.45916	1.74592	0.966105
1.76255	1.19783	1.7648	1.33154
1.76323	1.25034	1.76876	0.897606
1.78399	0.169619	1.77392	0.848315
1.78455	0.143383	1.77656	0.807173
1.78518	0.354344	1.78831	1.16191
1.78962	0.778587	1.80504	1.1224
1.81007	0.573096	1.80583	2.54554
1.83953	1.07427	1.81452	0.776043
1.86977	-0.264793	1.833	1.63156
1.87721	0.283344	1.83696	0.776662
1.89155	0.830753	1.85517	0.969729
1.90673	0.168954	1.85586	0.993287
1.92722	-0.279753	1.8575	0.919514

## Sheet: Rfree_LCA
Estimated using the subset of 6 synthetic strains (variation underestimated)
Growth rate (h-1)	Rfree (relative)
0.2	n.d.
0.3	0.727681
0.4	0.622231
0.5	0.513965
0.6	0.423223
0.7	0.353194
0.8	0.300848
0.9	0.262212
1	0.233992
1.1	0.213821
1.2	0.200157
1.3	0.192159
1.4	0.189653
1.5	n.d.
1.6	n.d.

## Sheet: Ratio_short_fbaA_notet
No tetracycline
Growth rate (h-1)	+/- std deviation	λ fbaATIRshort / λ fbaATIRfbaA	+/- std deviation
0.278895	0.00901924	0.928576	0.0258195
0.334864	0.00163299	1.12418	0.0121876
0.342267	0.00175427	1.0426	0.0388094
0.362607	0.0120883	1.04781	0.0189344
0.365961	0.000451283	1.0615	0.0297736
0.395048	0.000293332	1.02229	0.0250364
0.467148	0.00355145	1.04162	0.0224272
0.589502	0.00192838	1.07033	0.0209643
0.590182	0.00342393	1.1198	0.0284988
0.659803	0.00226797	1.25677	0.0384665
0.688195	0.00290609	1.27251	0.0444654
0.719638	0.00741105	1.26594	0.106603
0.844516	0.00104772	1.28986	0.0320291
0.873134	0.00508024	1.15932	0.0458992
0.895959	0.0015178	1.22165	0.0799588
1.12492	0.00466738	1.25565	0.0949593
1.19888	0.0132832	1.25103	0.0473197
1.21016	0.0076895	1.21642	0.106603
1.40067	0.00898914	1.33626	0.0706633
1.66671	0.00204031	1.20018	0.0644877
1.6879	0.0029704	1.2125	0.0798445

## Sheet: Ratio_Shortmodif1_NoTet
No tetracycline
Growth rate (h-1)	+/- std deviation	λ fbaATIRshort / λ fbaATIRmodif1	+/- std deviation
0.278895	0.00437584	1.90034	0.00335817
0.329854	0.0101666	2.00425	0.00889703
0.362607	0.00193978	2.17181	0.000950233
0.365961	0.00260755	2.25288	0.00196428
0.395048	0.00208699	2.28892	0.00131146
0.467148	0.00224199	2.29677	0.00131938
0.590182	0.00320234	2.3944	0.00201862
0.659803	0.0154491	2.98213	0.0180701
0.688195	0.00649264	2.77233	0.00695055
0.719638	0.0028985	2.99755	0.00511936
0.844516	0.00371403	2.91338	0.00573584
0.873134	0.00379622	2.75408	0.017942
0.895959	0.00453882	3.08742	0.00756094
1.14443	0.0044733	3.38112	0.0129409
1.26511	0.0158277	3.70384	0.0283252
1.40067	0.0115268	3.78052	0.0258821
