# Supplementary material for: Translation elicits a growth rate‐dependent, genome‐wide, differential protein production in Bacillus subtilis
Source: Mol Syst Biol. 2016 May 18;12(5):870. doi: 10.15252/msb.20156608 (PMC5683663; doi:10.15252/msb.20156608)
Supplement: Supplementary file 5 — Dataset EV3 [file MSB-12-870-s005.xlsx]

## Sheet: File_Index
Data Type	Growth conditions	Comments	Links
K1 K2 parameters genome-wide	Range of media, from µ=0.25h-1 to µ=1.7h-1	Q1 and Q2 parameters inferred from the transcriptome and proteome datasets for each transcript as described in Supplementary Information §3. Q1 and Q2 are related to K1 and K2 constants by simple equations (follow the link). Data correspond to that plotted on Figure 5 and Figure EV3. The 32 ribosomal genes (for which proteins have been correctly quantified) are highlighted in red.	K1-K2
Translation efficiencies genome-wide	Range of media, from µ=0.25h-1 to µ=1.7h-1	Translation efficiencies measured genome-wide and normalized to growth rate µ=0.28 h-1 as described in Supplementary Information §3. Data correspond to that plotted on Figure 5.	Translation efficiencies
Rfree from genome-wide datasets	Range of media, from µ=0.25h-1 to µ=1.7h-1	Rfree abundance inferred from the transcriptome and proteome datasets as described in Appendix §3. Data correspond to that plotted on Figure EV3.	Rfree-Genome-wide
For feedback, please contact:	Matthieu Jules (Micalis Institute, INRA, France)
or	Vincent Fromion (MiAGE, INRA, France)

## Sheet: K1-K2
Note that:		and	see Supplementary Information §3.3.1.1				The 32 ribosomal genes are in red
Transcripts for which K2i is in the range of Rfree					Transcripts for which K2i >> Rfree				Transcripts for which K2i = 0
Gene name	Locus tag	Q2	Q1		Gene name	Locus tag	Q1		Gene name	Locus tag	Q1/Q2
rplC	BSU01160	516.518	626.87		dnaA	BSU00010	0.885647		ydbJ	BSU04490	0.663544
rpsE	BSU01330	513.48	2916.97		dacA	BSU00100	3.23728		ydjO	BSU06270	1.73155
rbsB	BSU35960	444.18	10000		ksgA	BSU00420	83.7443		guaA	BSU06360	4.74943
bdhA	BSU06240	405.449	2489.01		purR	BSU00470	3.1146		tenI	BSU11660	0.164945
ntdA	BSU10550	399.439	10000		ctc	BSU00520	10.4312		ykvY	BSU13860	1.04358
tufA	BSU01130	396.721	10000		pabA	BSU00750	7.08923		pyrAB	BSU15520	2.60382
ypoP	BSU21700	385.893	290.539		rplV	BSU01210	6.85002		yloC	BSU15660	0.191269
yfiT	BSU08390	371.995	662.118		purT	BSU02230	8.15189		pyrH	BSU16510	0.534104
yukE	BSU31910	357.797	813.359		yceD	BSU02900	8.9236		ribC	BSU16670	0.58812
yknW	BSU14340	352.35	775.415		yceE	BSU02910	1.34408		ymfM	BSU16910	0.401862
recA	BSU16940	348.277	228.515		ldh	BSU03050	210.792		yrrN	BSU27350	0.485009
yetO	BSU07250	334.636	10000		gabD	BSU03910	23.2626		lipA	BSU32330	1.05817
lysA	BSU23380	322.25	807.253		ydbP	BSU04550	21.2557		atpA	BSU36830	5.30544
tyrA	BSU22610	284.813	72.1519		ydeE	BSU05170	18.4147		sul	BSU00770	0.593329
ylmD	BSU15370	276.283	77.6445		purE	BSU06420	12.563		rlmB	BSU00960	0.893402
bcd	BSU24080	268.511	695.112		purM	BSU06500	7.13147		rplK	BSU01020	2.07225
yopJ	BSU20870	245.022	423.368		yerC	BSU06580	19.9538		rplA	BSU01030	1.44146
yocK	BSU19240	230.36	405.818		yeeI	BSU06840	2.65025		rpsG	BSU01110	5.46375
yjcQ	BSU11950	229.799	524.569		ygaF	BSU08720	6.24771		fusA	BSU01120	4.00211
acpA	BSU15920	194.071	1147.22		yhdN	BSU09530	23.2023		rpsJ	BSU01150	2.2476
dnaN	BSU00020	188.125	331.732		yhaH	BSU10000	3.40089		rplD	BSU01170	0.958876
yerH	BSU06630	179.53	99.8018		gltT	BSU10220	3.66721		rplW	BSU01180	0.731287
hprT	BSU00680	177.974	437.54		phoE	BSU10340	8.55642		rpsC	BSU01220	3.67626
purF	BSU06490	177.749	300.435		yhfS	BSU10350	1.37208		rpmC	BSU01240	4.09331
yqfG	BSU25320	177.427	147.472		yjbL	BSU11590	1.39098		rpsQ	BSU01250	0.519953
ytxJ	BSU29760	164.962	397.207		tenA	BSU11650	1.50972		rplNA	BSU01260	0.416978
ywnC	BSU36610	159.026	446.906		yjcF	BSU11840	2.51642		rplX	BSU01270	0.407937
nagP	BSU02350	158.768	126.834		thiU	BSU13240	2.99637		rplE	BSU01280	4.89727
ispG	BSU25070	133.421	207.139		queC	BSU13720	10.9723		rpsH	BSU01300	2.02942
spo0M	BSU08760	131.412	578.916		moeA	BSU14280	5.19312		rplF	BSU01310	1.03031
cheV	BSU14010	128.056	450.978		ampS	BSU14450	9.4665		rplR	BSU01320	0.583713
spoVG	BSU00490	127.714	161.741		yktB	BSU14650	11.1995		adk	BSU01370	1.06052
pcrA	BSU06610	117.685	72.1195		pyrB	BSU15490	3.67021		rpsM	BSU01410	1.75475
bioI	BSU30190	116.856	102.214		yloA	BSU15640	11.8337		rplQ	BSU01440	2.18131
ycgN	BSU03210	114.848	10000		rsmB	BSU15740	5.68682		rplM	BSU01490	1.52418
ytsP	BSU29640	111.681	469.333		cpgA	BSU15780	2.04058		glmS	BSU01780	0.715118
zur	BSU25100	101.62	84.0154		rnc	BSU15930	1.87337		skfB	BSU01920	0.878517
rpmD	BSU01340	101.333	43.8588		fliG	BSU16220	1.8347		skfG	BSU01970	2.33665
aslA	BSU39900	99.3775	156.592		spoVS	BSU16980	5.09789		ybfQ	BSU02330	1.63892
lonA	BSU28200	99.2148	80.4337		nrdF	BSU17390	5.32663		srfAC	BSU03510	2.00286
glmM	BSU01770	98.9882	304.171		yojG	BSU19460	5.73199		pbpC	BSU04140	0.934618
rplL	BSU01050	89.0201	1027.14		yosS	BSU20020	28.5833		topB	BSU04260	1.29246
yhfJ	BSU10250	87.6469	128.317		yorD	BSU20420	3.68886		cshA	BSU04580	1.50013
mapB	BSU07690	84.6834	147.761		yonS	BSU21010	1.68478		cspC	BSU05120	0.94348
codY	BSU16170	83.721	300.211		yokD	BSU21630	5.89907		ydeM	BSU05250	1.89895
bdbD	BSU33480	83.6093	53.1448		hepS	BSU22760	2.1436		gcp	BSU05940	0.761254
proS	BSU16570	83.1016	159.756		ansB	BSU23570	10.8037		ydiO	BSU06060	0.630568
menH	BSU22750	79.8524	17.3483		ansA	BSU23580	4.45025		ydjH	BSU06200	0.20175
engD	BSU40920	76.1481	199.488		xseB	BSU24290	5.98358		ydjI	BSU06210	0.647895
yheA	BSU09800	72.8544	757.115		accB	BSU24350	8.47994		purC	BSU06450	1.32287
rplB	BSU01190	71.731	133.332		gcvT	BSU24570	22.1461		yeeB	BSU06770	1.25417
qoxA	BSU38170	70.4222	50.655		sodA	BSU25020	15.5471		ltaSA	BSU07260	0.115963
flgK	BSU35410	69.9849	23.1722		sigA	BSU25200	8.60311		yfmR	BSU07370	1.46298
kapB	BSU31460	69.9406	41.1439		ccpN	BSU25250	2.19624		yfmM	BSU07420	1.11336
dapG	BSU16760	68.6596	83.9582		yqeL	BSU25620	5.61036		yfmG	BSU07480	1.32731
yxxG	BSU39220	67.0246	41.0392		yqeK	BSU25630	1.88151		yfkA	BSU07955	0.778708
maf	BSU28050	62.2913	34.5696		mccB	BSU27250	24.7504		yfjQ	BSU08000	2.31256
accC	BSU24340	61.7443	130.049		polA	BSU29090	6.95828		yfjO	BSU08020	0.390704
rpoB	BSU01070	61.4438	189.118		sppA	BSU29530	3.53138		yfhM	BSU08590	3.04093
thiO	BSU11670	61.3292	25.6186		ezrA	BSU29610	1.59577		sspE	BSU08660	1.00625
ribH	BSU23250	58.6769	267.541		ytpP	BSU29840	7.45784		katA	BSU08820	6.19738
atpC	BSU36800	55.4925	95.539		ytbQ	BSU30180	2.10428		cspR	BSU08930	0.825757
yceH	BSU02940	55.142	282.768		ytmB	BSU30570	23.2464		cspB	BSU09100	0.669562
thiF	BSU11700	53.0062	13.7756		rpmEB	BSU30700	6.13758		plsC	BSU09540	0.819477
gmk	BSU15680	52.9665	23.1469		yukC	BSU31890	3.10067		nhaX	BSU09690	6.37946
yvyE	BSU35510	52.3681	20.0833		guaC	BSU32130	11.4336		sspB	BSU09750	16.6305
rpsK	BSU01420	51.7595	51.9277		yusH	BSU32800	2.31921		hemE	BSU10120	1.1009
hbs	BSU22790	50.3347	355.639		yusI	BSU32810	4.38815		addA	BSU10630	1.14544
dapA	BSU16770	49.8841	38.4336		htrB	BSU33000	6.40921		argJ	BSU11200	4.38464
ftsH	BSU00690	49.8157	56.2186		yvaA	BSU33530	26.2866		argB	BSU11210	1.2499
aspS	BSU27550	49.2042	303.038		yvaP	BSU33680	9.02285		argD	BSU11220	5.65221
dhbC	BSU31990	48.1095	2343.19		yvbK	BSU33890	7.63863		carB	BSU11240	4.122
lepA	BSU25510	46.5099	44.2592		yvzB	BSU35150	1789.47		argF	BSU11250	10.3257
pfkA	BSU29190	45.6278	69.1489		degS	BSU35500	4.67883		fabI	BSU11720	1.43514
ppiB	BSU23360	45.5754	285.76		lytA	BSU35640	3.30251		exuR	BSU12370	1.63651
cheY	BSU16330	44.0559	109.427		ywhA	BSU37550	15.2846		yjoB	BSU12420	0.926546
mtnN	BSU27270	43.5123	93.6825		ywfL	BSU37640	4.66723		hmp	BSU13040	18.8958
murC	BSU29790	43.507	72.6996		ywdI	BSU37950	16.7534		rsbRB	BSU13200	0.72963
hag	BSU35360	43.4568	1564.89		thiM	BSU38300	11.1671		mtnK	BSU13560	2.74139
yvbY	BSU34030	42.7604	69.9304		mmsA	BSU39760	15.7961		ptsG	BSU13890	1.50244
metC	BSU11880	41.9902	112.606		parA	BSU40970	3.22567		patA	BSU14000	1.19992
sunI	BSU21490	41.6505	23.0064						fruA	BSU14400	1.39054
uppS	BSU16530	41.0316	25.3355						sipT	BSU14410	0.926166
yvcK	BSU34760	40.9712	11.6445						ykpA	BSU14430	1.42434
yfmS	BSU07360	39.9766	292.253						bipA	BSU14770	1.46951
sufD	BSU32700	39.6377	107.251						mraW	BSU15140	0.432904
hemL	BSU28120	39.3575	119.57						murG	BSU15220	0.562783
purN	BSU06510	38.8333	9.98313						murB	BSU15230	2.59314
yndB	BSU17730	38.693	172.033						pyrE	BSU15560	1.77266
dapB	BSU22490	37.2693	63.8226						yloN	BSU15750	0.471915
dhbE	BSU31980	36.9886	1036.28						sdaAA	BSU15860	1.12926
tcyA	BSU03610	36.863	22.3846						plsX	BSU15890	0.312528
gudB	BSU22960	36.5805	37.5998						fabD	BSU15900	2.51894
yqhY	BSU24330	36.379	12.901						fabG	BSU15910	2.18176
efp	BSU24450	35.977	79.7439						ftsY	BSU15950	0.63543
resA	BSU23150	35.9451	18.3528						rpsP	BSU15990	7.70536
yqhM	BSU24530	35.8726	24.3172						rplS	BSU16040	1.79428
ycdA	BSU02780	35.8416	44.514						rbgA	BSU16050	1.27384
ylxS	BSU16590	35.3936	7.4781						topA	BSU16120	0.843236
fliD	BSU35340	35.16	11.7376						trmFO	BSU16130	2.8013
infB	BSU16630	35.1313	88.9941						fliF	BSU16210	0.42724
rpe	BSU15790	34.9739	13.7504						rpsB	BSU16490	3.4935
yacD	BSU00720	34.9487	18.1492						rbfA	BSU16650	1.05131
fabHA	BSU11330	34.2926	38.8902						rpsO	BSU16680	1.10256
nrdR	BSU29000	33.3027	30.0701						ymdA	BSU16960	0.194544
sigB	BSU04730	33.2108	11.1744						ymcB	BSU17010	1.24985
pabB	BSU00740	32.9677	47.532						pksS	BSU17230	1.16684
serA	BSU23070	32.7148	152.978						citB	BSU18000	9.05302
pheT	BSU28630	32.6627	175.144						gltC	BSU18460	0.51691
polX	BSU28590	32.3631	59.4826						rapK	BSU18910	0.622707
ytfP	BSU30060	31.5821	45.985						yodF	BSU19580	1.56277
thrC	BSU32250	31.3927	265.312						yosP	BSU20040	3.32855
bioF	BSU30220	31.2319	4.56725						nrdEB	BSU20060	14.2216
hemH	BSU10130	31.16	57.2006						yokF	BSU21610	0.47821
ysxC	BSU28190	30.8619	13.4947						ilvA	BSU21770	2.19005
pgm	BSU33910	30.8604	57.2554						thyB	BSU21820	0.750584
mdh	BSU29120	30.526	560.027						yphP	BSU21860	1.88767
ytsJ	BSU29220	30.4801	222.121						exoA	BSU22010	0.517122
thiD	BSU11710	30.4522	72.6334						ypsC	BSU22170	0.444763
gltB	BSU18440	30.3856	22.9651						asnS	BSU22360	2.91511
dhbA	BSU32000	30.1757	582.441						qcrB	BSU22550	0.285878
hisC	BSU22620	29.8523	60.8142						trpA	BSU22630	0.301978
ywhD	BSU37520	29.7616	31.3762						trpB	BSU22640	5.23477
yqjE	BSU23910	29.7368	230.749						trpC	BSU22660	1.21418
motA	BSU13690	29.5783	22.1072						trpD	BSU22670	2.34842
folEA	BSU22780	29.4201	11.0342						trpE	BSU22680	5.94421
ybbP	BSU01750	29.3402	7.37172						gpsA	BSU22830	0.821957
dhbB	BSU31970	29.2872	1793.75						engA	BSU22840	0.811761
metK	BSU30550	29.0914	160.47						ribAB	BSU23260	1.08435
ywqI	BSU36200	28.9002	10.9082						sipS	BSU23310	0.603573
cspD	BSU21930	28.8538	61.5189						ypuA	BSU23370	0.367196
nadR	BSU27890	27.9292	15.3581						artR	BSU23960	0.997402
yqeH	BSU25670	27.6331	21.5392						bkdAB	BSU24040	1.57953
bkdB	BSU24030	27.592	123.803						dxs	BSU24270	0.318908
pth	BSU00530	27.1595	31.1731						folD	BSU24310	3.54437
yeaC	BSU06330	26.7669	57.2143						yqhL	BSU24540	1.36545
ylbA	BSU14940	26.6972	96.1028						tasA	BSU24620	0.210324
frr	BSU16520	26.6501	190.729						yqzD	BSU24930	0.328841
yrrK	BSU27390	26.6475	5.03924						cshB	BSU25140	0.713165
yfjT	BSU07970	26.5651	66.3899						phoH	BSU25340	0.206427
ndh	BSU12290	26.4307	141.82						rpsU	BSU25410	0.191302
argG	BSU29450	26.4153	154.545						rimO	BSU25430	0.388846
infA	BSU01390	26.2951	20.7508						prmA	BSU25450	0.282692
tsf	BSU16500	26.0737	335.368						yqeI	BSU25650	1.03556
atpH	BSU36840	25.9189	23.1871						yrrO	BSU27340	0.283288
pyrK	BSU15530	25.68	14.1921						iscS	BSU27510	0.696128
ykuP	BSU14170	25.2143	452.624						apt	BSU27610	2.28963
rsmG	BSU41000	24.9653	17.4128						queA	BSU27720	0.702775
yodD	BSU19560	24.8131	174.195						nadA	BSU27850	1.71216
yqgX	BSU24790	24.577	35.8224						nadB	BSU27870	0.097199
serC	BSU10020	24.2164	117.549						obg	BSU27920	1.67776
rpoC	BSU01080	24.1567	54.244						rpmA	BSU27940	0.418391
leuA	BSU28280	23.4913	41.4216						rplU	BSU27960	1.97352
ysaA	BSU28940	23.4904	49.7207						mreC	BSU28020	0.114573
yfmT	BSU07350	23.277	161.951						hemB	BSU28130	1.72236
purQ	BSU06470	23.0683	58.2544						ysoA	BSU28240	0.444246
yhfI	BSU10240	22.9791	60.3002						leuD	BSU28250	1.36995
pheS	BSU28640	22.9169	159.023						leuC	BSU28260	0.928815
tlpB	BSU31230	22.8296	18.7245						ilvH	BSU28300	0.386463
mtnU	BSU13570	22.5749	27.3231						ilvB	BSU28310	1.47404
guaB	BSU00090	22.4059	120.727						ysdC	BSU28820	0.350551
rsbT	BSU04690	22.2491	13.1537						rplT	BSU28850	2.31845
yhaA	BSU10070	21.7976	60.7843						infC	BSU28870	1.21007
ydjE	BSU06170	21.6858	28.3236						argH	BSU29440	1.97139
pupG	BSU23490	21.6129	107.147						ytcI	BSU29560	1.79693
rpsI	BSU01500	21.5107	76.1882						sspA	BSU29570	1.61282
mfd	BSU00550	20.344	26.4678						rpsD	BSU29660	9.60584
ftsZ	BSU15290	20.3101	73.084						acuB	BSU29700	1.36813
bioW	BSU30240	20.2018	4.35999						ytrE	BSU30420	1.39357
rsbW	BSU04720	19.902	62.266						asnB	BSU30540	1.97902
ptsI	BSU13910	19.8903	86.0262						yuaC	BSU31070	1.0061
nadC	BSU27860	19.6991	38.5071						yubF	BSU31110	0.795866
murAB	BSU37100	19.688	16.5166						mcpA	BSU31240	0.622256
parC	BSU18100	19.6604	8.58372						tlpA	BSU31250	3.89661
aroE	BSU22600	19.6108	87.3314						yugH	BSU31400	0.490491
yphF	BSU22810	19.3364	11.0917						pbpD	BSU31490	0.612913
ypiA	BSU22590	19.3163	34.5281						pncB	BSU31750	1.39327
grpE	BSU25480	19.219	14.7597						ald	BSU31930	7.90975
opuAC	BSU03000	19.0616	16.3187						frlO	BSU32600	1.14187
scoC	BSU09990	18.9115	16.0305						frlB	BSU32610	2.16923
clpX	BSU28220	18.8991	51.0733						yurR	BSU32630	0.706452
htpX	BSU13490	18.8905	30.2614						metQ	BSU32750	0.488165
ywlC	BSU36950	18.8289	31.3507						mrgA	BSU32990	1.02596
oppD	BSU11460	18.7727	20.7488						opuBA	BSU33730	0.879932
nin	BSU03420	18.755	71.1557						yvaV	BSU33740	0.580068
aroA	BSU29750	18.4828	264.349						gapA	BSU33940	8.49943
disA	BSU00880	18.4528	24.3455						yvfW	BSU34040	0.45049
ylaN	BSU14840	18.35	14.8116						padC	BSU34400	2.34203
phoP	BSU29110	18.3321	16.4177						secA	BSU35300	1.27102
rpsT	BSU25550	17.8329	99.7438						yvyD	BSU35310	2.03368
ytxK	BSU29480	17.7532	35.0406						fliT	BSU35320	0.227636
nsrR	BSU09380	17.617	5.5638						fliW	BSU35380	2.64316
trmU	BSU27500	17.4344	17.7575						flgL	BSU35400	0.335548
yezG	BSU06811	17.2689	20.5318						yviA	BSU35480	0.55613
yqiG	BSU24210	17.2164	85.7651						mnaA	BSU35660	0.9433
mlpA	BSU16710	17.2058	58.3788						tagG	BSU35710	0.287606
murE	BSU15180	17.2046	29.5475						tagE	BSU35730	0.304354
cheB	BSU16420	17.1747	5.85001						tagD	BSU35740	0.919508
icd	BSU29130	17.0902	239.012						ywtF	BSU35840	0.40912
yqfA	BSU25380	16.9715	100.322						mbl	BSU36410	0.947417
yxeB	BSU39610	16.9146	132.577						ywnB	BSU36620	5.34582
fliS	BSU35330	16.8881	4.58359						murAA	BSU36760	1.0506
tyrS	BSU29670	16.7778	74.531						atpG	BSU36820	0.314342
prsA	BSU09950	16.6202	49.3058						ywlE	BSU36930	2.07888
parB	BSU40960	16.4813	16.7491						ywjB	BSU37220	2.89983
ykuJ	BSU14100	16.2199	26.8046						ywfI	BSU37670	2.39876
yjcH	BSU11860	16.1003	8.95716						bacB	BSU37730	1.17946
purK	BSU06430	16.0769	11.5769						rocG	BSU37790	4.39915
rapB	BSU36690	15.7538	43.7739						qoxB	BSU38160	0.256566
yabD	BSU00390	15.6929	39.714						dltA	BSU38500	1.21157
yumC	BSU32110	15.6155	209.253						dltD	BSU38530	0.186303
ecsA	BSU10040	15.5234	5.57901						yxkC	BSU38850	3.9944
yokJ	BSU21570	15.346	24.6782						yxiE	BSU39250	1.07214
dps	BSU30650	15.2233	65.1871						gntZ	BSU40080	1.03883
cheR	BSU22720	15.1486	17.4319						ahpF	BSU40100	1.19792
rpoZ	BSU15690	15.0978	11.4119						argI	BSU40320	2.40136
mtnA	BSU13550	15.0788	63.8731						rocD	BSU40340	18.3942
rluD	BSU15460	15.0446	21.9202						walR	BSU40410	0.936243
fbaA	BSU37120	14.7279	164.635						yybJ	BSU40620	0.925746
rok	BSU14240	14.6248	38.77						rpsR	BSU40890	0.730034
dapH	BSU14180	14.6186	104.493						rpsF	BSU40910	1.35948
yfhH	BSU08530	14.1675	73.8253						noc	BSU40990	2.18548
thiG	BSU11690	14.0453	116.398						trmF	BSU41010	0.92621
hemAT	BSU10380	14.0231	76.8932
nfrA	BSU38110	13.9946	38.934
yaaA	BSU00030	13.9538	6.86633
rplO	BSU01350	13.8603	48.0712
yvfG	BSU34210	13.836	84.7557
ponA	BSU22320	13.5892	20.3418
yisK	BSU10750	13.5639	14.8761
ygxA	BSU08750	13.5042	18.9153
rnjA	BSU14530	13.4313	52.2423
trmE	BSU41020	13.4253	14.6811
aspB	BSU22370	13.4038	146.296
ppnKA	BSU11610	13.2642	9.55471
ymfH	BSU16860	12.914	28.4602
yjdA	BSU11980	12.8983	18.6744
ycgT	BSU03270	12.7532	67.4231
yaaT	BSU00320	12.6528	4.26699
pdxT	BSU00120	12.6483	18.4076
ilvC	BSU28290	12.6198	149.244
pdxK	BSU38020	12.5091	132.241
lgt	BSU34990	12.4886	12.1741
yceG	BSU02930	12.4759	7.28061
rho	BSU37080	12.4731	12.6789
oppA	BSU11430	12.344	83.9993
purD	BSU06530	12.1909	76.1135
yuaG	BSU31010	12.1202	36.701
iscU	BSU32680	12.1006	5.98948
ykvS	BSU13810	11.922	69.1579
gltX	BSU00920	11.727	55.6181
sufC	BSU32710	11.669	55.0571
relA	BSU27600	11.5528	9.94106
ykqA	BSU14500	11.4128	8.03052
xpt	BSU22070	11.3782	82.4703
spo0F	BSU37130	11.3236	51.5188
ywpJ	BSU36290	11.3107	34.3957
ohrA	BSU13140	11.2859	27.1888
metE	BSU13180	11.054	168.069
ispH	BSU25160	11.0484	19.914
thyA	BSU17680	11.0197	23.5633
ddl	BSU04560	10.9757	37.0459
rpoA	BSU01430	10.9424	26.1406
yutF	BSU32290	10.9062	26.6525
pta	BSU37660	10.8615	160.586
aroF	BSU22710	10.7718	57.0185
bioD	BSU30210	10.7339	4.95841
pepF	BSU11540	10.7143	108.061
rplI	BSU40500	10.5927	27.9035
thiC	BSU08790	10.5142	117.096
buk	BSU24070	10.3261	14.1111
clpC	BSU00860	10.3093	55.29
ilvK	BSU38550	10.2524	33.0908
yezE	BSU06860	10.1615	5.89254
hisF	BSU34870	10.1546	20.3435
ymcA	BSU17020	10.0749	9.18754
thiQ	BSU15350	9.8966	44.3545
folC	BSU28080	9.84689	12.268
ypdA	BSU22950	9.65342	10.7489
ydgI	BSU05660	9.65153	65.5654
purS	BSU06460	9.59925	59.3924
yvrP	BSU33280	9.5794	20.2401
srfAD	BSU03520	9.48372	11.3278
yusV	BSU32940	9.48334	12.4791
ykaA	BSU12850	9.46003	19.0366
mreB	BSU28030	9.42286	19.6998
yhfK	BSU10260	9.36534	47.151
sirB	BSU15620	9.30369	4.45448
rnjB	BSU16780	9.26371	27.3324
yxjG	BSU38960	9.23847	105.636
valS	BSU28090	9.23129	58.5587
panB	BSU22430	9.22404	22.3391
tgt	BSU27710	9.16136	22.3579
mtnE	BSU13580	9.03605	15.0234
yhfQ	BSU10330	9.03482	25.3882
hisS	BSU27560	8.99801	30.9972
secDF	BSU27650	8.95288	16.726
htpG	BSU39820	8.87147	53.8627
yxeP	BSU39470	8.8182	22.6334
ndk	BSU22730	8.5807	85.6948
asd	BSU16750	8.55464	60.0159
yneF	BSU17910	8.5072	8.8107
prfB	BSU35290	8.49723	17.9402
glyA	BSU36900	8.46004	163.341
yxjH	BSU38950	8.42907	65.4773
yllA	BSU15120	8.40513	21.5018
ackA	BSU29470	8.37576	81.6898
abrB	BSU00370	8.35901	74.633
hom	BSU32260	8.30654	49.0163
yitL	BSU11030	8.29766	12.0544
pnpA	BSU16690	8.2804	50.5357
yhgC	BSU10100	8.27639	32.9746
pspA	BSU06180	8.22552	59.9785
ppaX	BSU34970	8.19238	19.0441
ppaC	BSU40550	8.08131	58.8479
ytiB	BSU30690	8.03954	24.7982
gatB	BSU06690	8.00846	62.3205
accD	BSU29210	7.96817	11.0302
yqeY	BSU25400	7.85306	1.99903
yitW	BSU11160	7.74675	41.6531
yhdR	BSU09570	7.66817	35.8108
cheA	BSU16430	7.56738	31.3184
clpP	BSU34540	7.50167	94.8565
ydcI	BSU04780	7.48425	26.8326
mntR	BSU24520	7.43265	9.61266
sucD	BSU16100	7.4277	48.4869
gyrA	BSU00070	7.37338	12.541
galE	BSU38860	7.34767	49.3598
flgE	BSU16290	7.25573	39.6304
ycnD	BSU03860	7.2436	34.1766
leuB	BSU28270	7.14455	49.8724
gatA	BSU06680	7.0922	46.5548
yitK	BSU11020	7.07007	37.895
yvaK	BSU33620	7.06149	24.8166
ykwC	BSU13960	7.02481	70.6388
tpx	BSU29490	7.00073	95.4336
yokG	BSU21600	6.88775	47.2449
nifS	BSU27880	6.84895	9.20206
yutJ	BSU32200	6.84811	18.2558
ywjI	BSU37090	6.80884	14.0937
oppC	BSU11450	6.7911	14.8144
minD	BSU27990	6.7086	10.8077
rplJ	BSU01040	6.702	8.29306
ypgR	BSU21880	6.68039	32.9177
sufB	BSU32670	6.66388	40.2913
rapG	BSU40300	6.64182	17.0835
yjcG	BSU11850	6.4823	34.7985
ykhA	BSU13030	6.38828	20.8786
ycsE	BSU04040	6.37665	50.2656
yknX	BSU14350	6.33105	10.1494
degU	BSU35490	6.2884	27.9303
yfiR	BSU08370	6.21773	29.2907
lytR	BSU35650	6.14576	9.73815
accA	BSU29200	6.12311	16.9617
besA	BSU32010	6.07621	25.5323
yvcJ	BSU34770	6.06545	6.82875
ahpC	BSU40090	6.02398	143.329
groEL	BSU06030	6.01986	96.8815
oxaAA	BSU41040	6.00506	5.45166
efeM	BSU38270	5.97622	45.4517
coaE	BSU29060	5.97445	12.4053
atpD	BSU36810	5.92758	133.3
tpiA	BSU33920	5.92265	29.1451
yoeC	BSU18390	5.88847	29.5774
yhdA	BSU09340	5.87271	41.4013
ppnKB	BSU29540	5.84701	35.9747
pdxS	BSU00110	5.80654	52.7062
salA	BSU01540	5.79377	19.9147
yutI	BSU32220	5.71049	35.2081
ysnA	BSU28360	5.63463	10.7945
fhuD	BSU33320	5.62553	25.6697
prfA	BSU37010	5.59944	22.0698
yfiY	BSU08440	5.58632	33.3323
nagBB	BSU02360	5.58089	18.1384
yxxD	BSU39290	5.58031	17.0043
cmk	BSU22890	5.57748	20.5303
tkt	BSU17890	5.57123	108.986
resD	BSU23120	5.5689	25.9354
fadE	BSU32820	5.56608	38.3998
hisG	BSU34920	5.56277	16.4549
thrB	BSU32240	5.55419	5.08968
immR	BSU04820	5.55213	8.18887
glyQ	BSU25270	5.51351	22.3657
ywjH	BSU37110	5.50219	88.0151
murD	BSU15200	5.5012	12.6436
yodC	BSU19550	5.40363	89.8101
ybbR	BSU01760	5.38516	3.56049
thrS	BSU28950	5.33792	30.3727
ccpC	BSU14140	5.17492	4.3776
rph	BSU28370	5.1314	13.126
speE	BSU37500	5.10518	16.7407
yclQ	BSU03830	5.07524	20.9108
yydB	BSU40220	5.06806	9.92576
pyk	BSU29180	5.05719	44.6442
yxbC	BSU39880	4.97236	23.2108
nusA	BSU16600	4.94102	17.4938
frlR	BSU32560	4.93955	13.8236
ypfD	BSU22880	4.92186	98.1371
groES	BSU06020	4.92042	21.4692
ptsH	BSU13900	4.86403	2.05783
purB	BSU06440	4.82597	45.6317
pdhD	BSU14610	4.81083	82.2867
yvfV	BSU34050	4.76945	3.45792
ywlF	BSU36920	4.76886	8.04283
sufS	BSU32690	4.74629	7.75495
lysS	BSU00820	4.73739	42.1573
glpK	BSU09290	4.71749	25.6157
opuCA	BSU33830	4.71475	12.1292
fliY	BSU16320	4.71224	24.1139
feuA	BSU01630	4.70994	54.7832
yuaE	BSU31030	4.68215	35.6227
ileS	BSU15430	4.58452	58.6745
serS	BSU00130	4.54581	32.8229
nrnA	BSU29250	4.51701	30.7832
purH	BSU06520	4.51365	77.7718
yoxD	BSU18500	4.4939	33.5099
pyrAA	BSU15510	4.44958	32.6075
lysC	BSU28470	4.44692	36.9735
ydiS	BSU06100	4.44669	5.85441
yflK	BSU07650	4.43703	17.6454
swrC	BSU06710	4.40214	14.1984
etfA	BSU28520	4.37371	22.3007
thiS	BSU11680	4.3186	3.79056
racE	BSU28390	4.2593	11.6382
gyrB	BSU00060	4.24252	4.10893
prs	BSU00510	4.15516	30.2475
ytxH	BSU29770	4.12542	20.1198
greA	BSU27320	4.05956	80.9768
ydiR	BSU06090	4.05627	7.66586
ctpA	BSU19590	4.0453	2.13409
ywfH	BSU37680	4.03522	34.9545
yfmC	BSU07520	3.92879	10.3625
yjoA	BSU12410	3.90483	45.335
proA	BSU13130	3.90476	17.9322
yrrB	BSU27490	3.90084	7.99813
queF	BSU13750	3.89652	24.0411
purU	BSU13110	3.89374	15.8022
yqaP	BSU26230	3.87126	34.2309
pnbA	BSU34390	3.85433	38.5424
yvrD	BSU33190	3.85353	9.43805
aroK	BSU03150	3.84225	19.4751
pycA	BSU14860	3.7873	27.1569
aroB	BSU22700	3.74805	16.1658
sinR	BSU24610	3.73493	20.3577
aroH	BSU22690	3.71438	8.85185
yonI	BSU21080	3.70857	20.2062
ywbC	BSU38370	3.6857	12.3466
pyrF	BSU15550	3.66754	24.5918
gatC	BSU06670	3.66129	7.25105
yaaK	BSU00200	3.65565	17.1853
yddK	BSU05000	3.64367	14.0719
hslO	BSU00710	3.63832	16.3029
rpsL	BSU01100	3.63472	2.42623
rsbV	BSU04710	3.5984	19.6149
citZ	BSU29140	3.5819	27.0924
pdhB	BSU14590	3.56419	73.7502
rplP	BSU01230	3.55785	12.1989
bioB	BSU30200	3.51239	18.1825
pdhC	BSU14600	3.49456	58.0944
sucC	BSU16090	3.44932	34.6622
ypwA	BSU22080	3.38205	21.4944
gpsB	BSU22180	3.37475	7.89497
yhaM	BSU09930	3.31652	11.7053
yopQ	BSU20800	3.26574	5.18499
thiE	BSU38290	3.25628	30.5124
yrdC	BSU26760	3.25241	25.676
moaE	BSU14300	3.22682	7.62643
fabF	BSU11340	3.20797	14.8214
rex	BSU12280	3.20773	23.1567
pgk	BSU33930	3.18496	55.1223
hinT	BSU10030	3.18133	43.204
ytpR	BSU29820	3.15953	17.2165
tig	BSU28230	3.1149	68.798
defB	BSU14560	3.10175	25.9995
nusG	BSU01010	3.10075	10.8021
ylbN	BSU15070	3.06105	1.42317
yugJ	BSU31370	3.04125	37.5747
hisD	BSU34910	3.02204	9.07233
dhaS	BSU19310	3.01309	17.7882
trpS	BSU11420	2.98885	16.3856
ykzG	BSU14540	2.93802	2.46542
ycnI	BSU03940	2.92252	42.1487
purL	BSU06480	2.91505	31.1046
yfhC	BSU08480	2.90535	22.3321
pdp	BSU39400	2.88487	35.4682
pyrR	BSU15470	2.87578	5.9555
artP	BSU23980	2.87227	15.7795
upp	BSU36890	2.86773	35.9668
hepT	BSU22740	2.85825	2.03927
rpsS	BSU01200	2.82033	4.5624
patB	BSU31440	2.81726	18.8097
iolS	BSU39780	2.73921	49.8909
pckA	BSU30560	2.73612	28.0357
eno	BSU33900	2.69552	62.0644
yqiW	BSU23990	2.66566	13.703
bioK	BSU30230	2.65021	18.4435
ffh	BSU15980	2.63715	2.45949
dat	BSU09670	2.62565	14.0712
mtnD	BSU13620	2.58856	39.6098
gndA	BSU23860	2.58275	52.0529
menB	BSU30800	2.57298	21.4772
cheW	BSU16440	2.56785	20.7673
deoC	BSU39420	2.51527	18.5585
zwf	BSU23850	2.50459	23.3013
mtrB	BSU22770	2.5022	3.52318
gsiB	BSU04400	2.49636	296.437
yvlB	BSU35120	2.46614	10.1967
yabO	BSU00590	2.45587	20.9545
ywtE	BSU35850	2.4301	18.4786
qcrA	BSU22560	2.41763	3.44098
nudF	BSU23610	2.41295	12.3369
murF	BSU04570	2.38151	31.949
yvcA	BSU34850	2.36767	3.97324
purA	BSU40420	2.33303	32.2973
yqkF	BSU23620	2.32882	29.8142
yxeH	BSU39550	2.31713	21.8044
dnaK	BSU25470	2.28693	45.9398
yraA	BSU27020	2.28586	35.7707
metS	BSU00380	2.26513	30.5637
sat	BSU15590	2.24488	35.5763
ywsA	BSU35980	2.1942	13.7595
pepT	BSU38920	2.19241	33.9553
yscB	BSU28890	2.18676	8.27603
suhB	BSU14670	2.18215	12.2261
yvrC	BSU33180	2.16592	4.83619
metA	BSU21910	2.10611	5.90278
pyrC	BSU15500	2.09758	29.1436
gsaB	BSU08710	2.0824	18.485
yloV	BSU15840	2.06381	9.36525
ccpA	BSU29740	2.05751	9.87976
fmt	BSU15730	2.03914	15.4944
yozO	BSU19290	2.02565	4.15934
yydD	BSU40200	2.02105	3.17962
divIVA	BSU15420	2.01226	22.9105
odhA	BSU19370	2.00644	17.6478
ydeJ	BSU05220	1.98016	8.51455
yocJ	BSU19230	1.9654	41.7757
rimM	BSU16020	1.93195	8.57743
yvgN	BSU33400	1.92839	54.1007
atpF	BSU36850	1.92616	5.24201
cysI	BSU33430	1.91299	16.3334
ilvD	BSU21870	1.89029	26.6703
alaS	BSU27410	1.87294	23.6608
cysK	BSU00730	1.87026	30.1697
yhxA	BSU09260	1.81864	19.8578
dapL	BSU14190	1.79706	8.62641
leuS	BSU30320	1.79443	35.1855
bsaA	BSU21900	1.79117	13.4228
yutM	BSU32160	1.76635	2.7081
acsA	BSU29680	1.76214	15.2278
yczJ	BSU04130	1.75327	9.24631
nrdE	BSU17380	1.73522	5.03876
yutE	BSU32300	1.733	11.814
trxA	BSU28500	1.73001	65.9476
cwlO	BSU34800	1.71329	1.09544
yqfL	BSU25240	1.68061	7.91254
ylzA	BSU15670	1.6248	2.17534
cdd	BSU25300	1.61829	2.71131
mcpC	BSU13950	1.6178	9.77544
gltA	BSU18450	1.6075	11.2886
mapA	BSU01380	1.60631	0.759004
bkdAA	BSU24050	1.58872	9.24221
kduI	BSU22130	1.56819	27.348
ftsA	BSU15280	1.55242	1.89103
rsiX	BSU23090	1.53698	1.18389
cysS	BSU00940	1.51971	12.3353
yqcF	BSU25870	1.51542	16.3714
yugI	BSU31390	1.47435	15.6538
pbpE	BSU34440	1.47417	6.66906
ypiF	BSU22570	1.45923	2.09361
pyrD	BSU15540	1.40867	6.65492
yncF	BSU17660	1.40831	9.66741
abh	BSU14480	1.40642	6.36663
sdhB	BSU28430	1.38803	7.95962
ydiB	BSU05910	1.37977	12.2499
galT	BSU38190	1.3498	9.92103
nfo	BSU25130	1.32661	5.9838
lexA	BSU17850	1.28603	11.3352
ytpQ	BSU29830	1.27455	4.61074
yvcR	BSU34700	1.26844	3.61577
yugG	BSU31410	1.26828	4.35881
mcpB	BSU31260	1.23424	9.95195
metN	BSU32730	1.23232	12.4608
yfkK	BSU07870	1.21617	27.6967
ykgB	BSU13010	1.2063	51.3265
clpY	BSU16160	1.18582	8.67605
gcvPB	BSU24550	1.18138	37.1614
fabL	BSU08650	1.16771	8.08875
yvyI	BSU35790	1.1658	12.8122
tagF	BSU35720	1.1631	4.13591
hisH	BSU34890	1.15576	8.38554
glnA	BSU17460	1.14824	34.7421
deoD	BSU19630	1.14312	17.0483
ywdF	BSU37980	1.14002	7.3713
aroD	BSU25660	1.13972	3.90572
rsbRA	BSU04670	1.11584	3.17153
yaaN	BSU00260	1.11156	2.26446
ymdB	BSU16970	1.09225	2.50401
hprK	BSU35000	1.07902	12.2304
yneT	BSU18080	1.06799	22.313
ypqE	BSU22230	1.0454	13.6311
ytjP	BSU29980	1.03594	24.9586
yvcT	BSU34680	1.02369	16.11
dnaJ	BSU25460	1.01717	3.79653
copZ	BSU33510	1.01372	25.0328
pdhA	BSU14580	1.01274	25.5658
comA	BSU31680	1.00993	6.25052
metI	BSU11870	1.00644	19.376
cysJ	BSU33440	1.00525	19.7678
ymfF	BSU16845	0.99887	6.37958
gtaB	BSU35670	0.992436	28.9678
hisA	BSU34880	0.976963	8.87922
yvbJ	BSU33880	0.976022	9.50529
fadB	BSU28540	0.966414	8.64351
thiV	BSU13230	0.940485	6.1837
ykrA	BSU14550	0.933174	10.6873
odhB	BSU19360	0.927952	18.9846
yfhB	BSU08470	0.9034	5.93994
mleA	BSU23550	0.902534	7.50033
trxB	BSU34790	0.902007	10.4622
ysmA	BSU28420	0.899339	10.7197
cymR	BSU27520	0.892709	12.0203
yvaB	BSU33540	0.892449	32.5576
mtnW	BSU13590	0.867769	5.68321
pgcA	BSU09310	0.863548	25.6315
ybgG	BSU02410	0.842805	17.8252
glyS	BSU25260	0.840571	15.4621
ytzB	BSU29870	0.829606	4.92314
pgi	BSU31350	0.82875	38.8918
ytkP	BSU29970	0.819812	10.6606
yodB	BSU19540	0.819038	9.04627
cccB	BSU35270	0.78902	2.69486
panE	BSU14440	0.785766	8.64236
dltC	BSU38520	0.771877	8.44077
argS	BSU37330	0.759692	18.9395
yulF	BSU31170	0.743217	10.0594
yfmJ	BSU07450	0.737248	12.6554
yrrS	BSU27300	0.735832	3.51968
fumC	BSU33040	0.725939	21.5582
yvrH	BSU33221	0.721551	16.0406
ytoQ	BSU29850	0.714309	17.8176
yqzC	BSU24940	0.709904	4.93691
yceC	BSU02890	0.708587	3.5546
ytwF	BSU30310	0.689823	8.31981
yabJ	BSU00480	0.663531	9.90753
cysH	BSU15570	0.639876	3.15888
yufN	BSU31540	0.598276	9.92304
sepF	BSU15390	0.59669	3.3454
ylaL	BSU14820	0.577662	4.52692
gcaD	BSU00500	0.554494	3.62565
yfkO	BSU07830	0.548968	20.7531
wprA	BSU10770	0.536161	2.49844
yjbM	BSU11600	0.529121	4.23444
gcvPA	BSU24560	0.525321	22.6065
ycnE	BSU03870	0.519667	21.5323
ligA	BSU06620	0.501591	3.08665
ytkA	BSU30660	0.501563	6.90813
msrA	BSU21690	0.494855	6.98293
ywrO	BSU35990	0.460409	20.5973
amhX	BSU03010	0.438962	11.8604
rpoE	BSU37160	0.42259	8.4675
ssbA	BSU40900	0.416413	0.727741
yclM	BSU03790	0.411763	3.60343
ywnH	BSU36560	0.399926	5.5407
yhfP	BSU10320	0.384495	9.07231
artQ	BSU23970	0.368497	1.13491
lytG	BSU31120	0.366092	4.30574
yqhT	BSU24460	0.363786	3.12939
drm	BSU23500	0.360919	6.64291
adeC	BSU14520	0.353566	11.2401
hisI	BSU34860	0.35233	10.454
hemY	BSU10140	0.34037	7.11552
yjjA	BSU12230	0.330258	4.78943
etfB	BSU28530	0.317332	9.26763
ysnB	BSU28350	0.310971	1.4502
mtnX	BSU13600	0.299024	2.39251
htrA	BSU12900	0.294176	5.10993
cysC	BSU15600	0.290983	4.56167
sdhA	BSU28440	0.282821	8.94825
clpE	BSU13700	0.28064	22.8681
ytxG	BSU29780	0.277141	2.01149
pyrG	BSU37150	0.275711	14.0021
ftsX	BSU35250	0.261105	5.29646
nadE	BSU03130	0.2598	19.9291
luxS	BSU30670	0.232258	31.8205
yukJ	BSU31945	0.218671	3.43583
ftsE	BSU35260	0.206997	2.97535
rbsK	BSU35920	0.187135	18.7539
mgsA	BSU22480	0.181873	7.11571
yqfO	BSU25170	0.164741	8.31255
yxeK	BSU39520	0.163402	14.3921
jag	BSU41030	0.142533	1.37024
panC	BSU22420	0.137164	6.96435
spbC	BSU33770	0.135946	0.157922
opuCC	BSU33810	0.135627	1.76131
scpA	BSU23220	0.119739	12.3386
opuAA	BSU02980	0.105525	5.34821
yurT	BSU32660	0.104681	16.1439

## Sheet: Translation_efficiencies
Bacillus gene Identifier (Locus Tag)		Translation efficiencies for a given growth rate
	Growth rate (h-1)	0.28	0.29	0.3	0.31	0.32	0.33	0.34	0.35	0.36	0.37	0.38	0.39	0.4	0.41	0.42	0.43	0.44	0.45	0.46	0.47	0.48	0.49	0.5	0.51	0.52	0.53	0.54	0.55	0.56	0.57	0.58	0.59	0.6	0.61	0.62	0.63	0.64	0.65	0.66	0.67	0.68	0.69	0.7	0.71	0.72	0.73	0.74	0.75
'BSU00060'		1	0.976866	0.955257	0.935032	0.916067	0.898251	0.881487	0.865687	0.850774	0.836677	0.823333	0.810685	0.79868	0.787273	0.776421	0.766084	0.756226	0.746816	0.737822	0.729217	0.720976	0.713075	0.705492	0.698207	0.691201	0.684455	0.677955	0.671683	0.665627	0.659773	0.654107	0.648618	0.643295	0.638127	0.633104	0.628217	0.623457	0.618816	0.614285	0.609856	0.605523	0.601279	0.597117	0.593031	0.589016	0.585064	0.581171	0.577333
'BSU00070'		1	0.98539	0.97151	0.958311	0.945747	0.933776	0.922359	0.911461	0.90105	0.891094	0.881566	0.872441	0.863695	0.855304	0.847249	0.839509	0.832068	0.824907	0.818011	0.811366	0.804956	0.79877	0.792793	0.787016	0.781425	0.776012	0.770766	0.765678	0.760738	0.755938	0.75127	0.746726	0.742298	0.73798	0.733766	0.729647	0.725618	0.721674	0.717808	0.714015	0.710289	0.706626	0.703021	0.699468	0.695964	0.692504	0.689084	0.685699
'BSU00090'		1	0.994724	0.989618	0.984676	0.979891	0.975256	0.970767	0.966416	0.962198	0.958109	0.954143	0.950294	0.946559	0.942932	0.93941	0.935987	0.93266	0.929425	0.926277	0.923214	0.920231	0.917326	0.914493	0.911731	0.909036	0.906405	0.903834	0.901321	0.898863	0.896457	0.8941	0.89179	0.889523	0.887297	0.885111	0.88296	0.880843	0.878757	0.8767	0.87467	0.872664	0.87068	0.868716	0.86677	0.86484	0.862923	0.861018	0.859122
'BSU00110'		1	0.982087	0.96518	0.949202	0.934082	0.919755	0.906164	0.893256	0.880982	0.869301	0.85817	0.847554	0.837419	0.827733	0.818469	0.809599	0.801099	0.792947	0.78512	0.7776	0.770368	0.763407	0.7567	0.750233	0.743991	0.737962	0.732132	0.726491	0.721025	0.715727	0.710584	0.705588	0.70073	0.696001	0.691393	0.686898	0.68251	0.67822	0.674023	0.669912	0.665881	0.661924	0.658035	0.654209	0.650441	0.646726	0.643059	0.639435
'BSU00130'		1	0.978103	0.9576	0.938366	0.920291	0.903277	0.887237	0.872093	0.857774	0.844217	0.831365	0.819166	0.807571	0.79654	0.786032	0.77601	0.766444	0.757301	0.748554	0.740178	0.732148	0.724443	0.717041	0.709924	0.703074	0.696474	0.690109	0.683964	0.678026	0.672281	0.666718	0.661326	0.656093	0.65101	0.646067	0.641255	0.636566	0.63199	0.627521	0.623152	0.618874	0.614682	0.61057	0.60653	0.602558	0.598648	0.594795	0.590993
'BSU00200'		1	0.974026	0.949899	0.927437	0.906476	0.886876	0.868512	0.851274	0.835066	0.819799	0.805397	0.791789	0.778913	0.766713	0.755138	0.744141	0.733681	0.723718	0.714217	0.705148	0.696479	0.688185	0.680239	0.672619	0.665303	0.658271	0.651506	0.64499	0.638706	0.63264	0.626778	0.621107	0.615614	0.610288	0.605118	0.600094	0.595205	0.590444	0.585802	0.581269	0.576839	0.572504	0.568258	0.564093	0.560003	0.555983	0.552027	0.548128
'BSU00260'		1	0.944468	0.895824	0.852872	0.814677	0.780497	0.749737	0.721914	0.696632	0.67356	0.652425	0.632995	0.615074	0.598493	0.58311	0.568799	0.555452	0.542975	0.531284	0.520308	0.509982	0.500248	0.491055	0.482357	0.474114	0.466288	0.458846	0.451759	0.444998	0.438538	0.432358	0.426436	0.420753	0.415291	0.410035	0.40497	0.400081	0.395356	0.390784	0.386353	0.382053	0.377875	0.37381	0.369849	0.365985	0.362211	0.35852	0.354906
'BSU00370'		1	0.986908	0.974434	0.962537	0.951182	0.940334	0.929963	0.92004	0.910538	0.901433	0.892701	0.884321	0.876273	0.868539	0.861101	0.853943	0.847048	0.840404	0.833996	0.827811	0.821837	0.816064	0.810479	0.805073	0.799837	0.79476	0.789834	0.785051	0.780402	0.77588	0.771478	0.767189	0.763006	0.758922	0.754932	0.75103	0.74721	0.743466	0.739793	0.736187	0.732642	0.729154	0.725718	0.72233	0.718985	0.71568	0.712411	0.709173
'BSU00380'		1	0.963369	0.930055	0.899635	0.871754	0.846113	0.822457	0.800568	0.78026	0.76137	0.743757	0.727299	0.711886	0.697424	0.683829	0.671025	0.658945	0.647529	0.636724	0.626481	0.616757	0.607511	0.598708	0.590316	0.582303	0.574643	0.56731	0.560281	0.553536	0.547054	0.540818	0.53481	0.529015	0.523418	0.518005	0.512765	0.507686	0.502755	0.497964	0.493301	0.488759	0.484329	0.480002	0.475771	0.471629	0.467569	0.463585	0.45967
'BSU00480'		1	0.930551	0.871376	0.820365	0.775948	0.736931	0.702394	0.671614	0.644013	0.619128	0.596579	0.576056	0.557299	0.54009	0.524248	0.509615	0.49606	0.483466	0.471735	0.460779	0.450525	0.440904	0.431859	0.423338	0.415294	0.407686	0.400478	0.393636	0.387131	0.380935	0.375025	0.369377	0.363972	0.358791	0.353817	0.349035	0.344431	0.339991	0.335703	0.331557	0.327541	0.323647	0.319865	0.316187	0.312606	0.309114	0.305705	0.302372
'BSU00500'		1	0.92604	0.863585	0.810157	0.763942	0.723579	0.688032	0.656492	0.628324	0.603018	0.580162	0.559421	0.540514	0.523212	0.507318	0.492669	0.479124	0.466562	0.454879	0.443987	0.433805	0.424266	0.415309	0.40688	0.398932	0.391424	0.384317	0.377577	0.371175	0.365082	0.359275	0.35373	0.348427	0.343348	0.338475	0.333794	0.329289	0.324947	0.320757	0.316707	0.312787	0.308988	0.3053	0.301716	0.298227	0.294827	0.291508	0.288266
'BSU00510'		1	0.976483	0.954533	0.934004	0.914765	0.896705	0.87972	0.863721	0.848628	0.834368	0.820875	0.808092	0.795965	0.784445	0.77349	0.763059	0.753115	0.743625	0.734558	0.725886	0.717583	0.709625	0.701989	0.694654	0.687602	0.680814	0.674274	0.667967	0.661876	0.65599	0.650295	0.644778	0.639429	0.634237	0.629192	0.624284	0.619504	0.614844	0.610295	0.60585	0.601502	0.597244	0.593068	0.588969	0.584941	0.580978	0.577075	0.573227
'BSU00590'		1	0.965321	0.93366	0.904647	0.877969	0.853361	0.830596	0.809478	0.789839	0.771531	0.754427	0.738413	0.723389	0.709269	0.695974	0.683434	0.671586	0.660376	0.649752	0.639668	0.630085	0.620963	0.612269	0.603972	0.596044	0.588457	0.581189	0.574217	0.567521	0.561081	0.554881	0.548903	0.543133	0.537557	0.532162	0.526936	0.521866	0.516942	0.512155	0.507494	0.502951	0.498517	0.494185	0.489947	0.485796	0.481725	0.477728	0.4738
'BSU00690'		1	0.997563	0.995191	0.992883	0.990636	0.988449	0.986319	0.984246	0.982226	0.980259	0.978342	0.976475	0.974654	0.972879	0.971149	0.969461	0.967814	0.966206	0.964637	0.963104	0.961606	0.960142	0.958711	0.957311	0.95594	0.954598	0.953282	0.951993	0.950728	0.949487	0.948267	0.947068	0.945889	0.944729	0.943585	0.942458	0.941346	0.940247	0.939161	0.938087	0.937023	0.935968	0.934922	0.933882	0.932849	0.931821	0.930796	0.929775
'BSU00710'		1	0.973931	0.949722	0.927185	0.906159	0.886501	0.868085	0.850802	0.834551	0.819247	0.804811	0.791173	0.77827	0.766046	0.754448	0.74343	0.732951	0.722971	0.713456	0.704372	0.69569	0.687384	0.679427	0.671797	0.664472	0.657432	0.650659	0.644135	0.637845	0.631773	0.625905	0.620228	0.614731	0.6094	0.604226	0.599198	0.594307	0.589542	0.584896	0.580361	0.575929	0.571591	0.567343	0.563175	0.559084	0.555062	0.551104	0.547204
'BSU00730'		1	0.958538	0.921191	0.887383	0.856641	0.828572	0.802847	0.77919	0.757364	0.737169	0.718431	0.701	0.684745	0.669553	0.655324	0.64197	0.629412	0.617582	0.606417	0.595862	0.585868	0.576389	0.567385	0.55882	0.55066	0.542875	0.535437	0.528321	0.521505	0.514965	0.508684	0.502642	0.496823	0.491211	0.485793	0.480554	0.475481	0.470565	0.465793	0.461155	0.456642	0.452245	0.447956	0.443766	0.439669	0.435657	0.431725	0.427865
'BSU00820'		1	0.978819	0.958958	0.940301	0.922747	0.906204	0.890591	0.875834	0.861867	0.848632	0.836073	0.824142	0.812794	0.801988	0.791688	0.781858	0.772468	0.763488	0.754893	0.746656	0.738756	0.73117	0.72388	0.716867	0.710114	0.703605	0.697324	0.691259	0.685394	0.679719	0.674222	0.66889	0.663715	0.658686	0.653794	0.64903	0.644386	0.639853	0.635424	0.631093	0.626852	0.622694	0.618614	0.614605	0.610663	0.60678	0.602953	0.599176
'BSU00860'		1	0.989141	0.978749	0.968796	0.959257	0.95011	0.941332	0.932904	0.924806	0.91702	0.90953	0.902321	0.895377	0.888686	0.882233	0.876007	0.869995	0.864188	0.858574	0.853144	0.847888	0.842797	0.837863	0.833077	0.828432	0.823921	0.819536	0.815271	0.811118	0.807073	0.803128	0.799278	0.795518	0.791842	0.788245	0.784721	0.781268	0.777878	0.774549	0.771275	0.768054	0.764879	0.761748	0.758657	0.755602	0.752579	0.749586	0.746618
'BSU00920'		1	0.990339	0.981071	0.972175	0.963631	0.95542	0.947525	0.939929	0.932617	0.925575	0.91879	0.912247	0.905936	0.899844	0.893961	0.888276	0.88278	0.877463	0.872317	0.867332	0.862502	0.857819	0.853274	0.848861	0.844574	0.840405	0.836349	0.8324	0.828551	0.824798	0.821136	0.817558	0.814061	0.810639	0.807287	0.804002	0.800779	0.797614	0.794502	0.79144	0.788424	0.785451	0.782516	0.779616	0.776749	0.773909	0.771095	0.768303
'BSU00940'		1	0.953041	0.911201	0.873694	0.839889	0.809271	0.781414	0.755967	0.732634	0.711165	0.691349	0.673004	0.655975	0.640125	0.625338	0.611511	0.598553	0.586385	0.574936	0.564144	0.553952	0.54431	0.535175	0.526504	0.518261	0.510414	0.502932	0.495787	0.488955	0.482413	0.476138	0.470113	0.464319	0.45874	0.45336	0.448166	0.443144	0.438283	0.43357	0.428995	0.424549	0.420222	0.416006	0.411892	0.407874	0.403943	0.400094	0.396319
'BSU01010'		1	0.970614	0.943503	0.918419	0.895147	0.873505	0.853329	0.834481	0.816836	0.800285	0.784732	0.770092	0.756288	0.743251	0.73092	0.71924	0.708161	0.697636	0.687626	0.678093	0.669003	0.660323	0.652026	0.644086	0.636477	0.629178	0.622167	0.615426	0.608936	0.602681	0.596646	0.590815	0.585177	0.579717	0.574424	0.569287	0.564296	0.559441	0.554712	0.5501	0.545598	0.541198	0.536892	0.532673	0.528535	0.524472	0.520476	0.516544
'BSU01040'		1	0.984136	0.969103	0.954841	0.941296	0.928417	0.916159	0.904481	0.893344	0.882714	0.872558	0.862847	0.853553	0.84465	0.836116	0.827927	0.820063	0.812506	0.805237	0.79824	0.791499	0.785	0.778728	0.77267	0.766815	0.761151	0.755666	0.750351	0.745196	0.74019	0.735326	0.730596	0.72599	0.721501	0.717123	0.712847	0.708668	0.70458	0.700575	0.696648	0.692793	0.689006	0.68528	0.681612	0.677995	0.674426	0.670901	0.667414
'BSU01080'		1	0.995089	0.990333	0.985727	0.981264	0.976939	0.972746	0.96868	0.964736	0.960911	0.957198	0.953593	0.950092	0.946692	0.943388	0.940175	0.937051	0.934012	0.931054	0.928174	0.925369	0.922634	0.919968	0.917367	0.914828	0.912348	0.909924	0.907554	0.905235	0.902964	0.900739	0.898557	0.896415	0.894312	0.892245	0.890211	0.888208	0.886235	0.884288	0.882366	0.880466	0.878587	0.876726	0.874882	0.873052	0.871234	0.869427	0.867629
'BSU01200'		1	0.968525	0.939606	0.912952	0.88831	0.865469	0.84424	0.824464	0.805999	0.788722	0.772525	0.757312	0.742996	0.729503	0.716763	0.704717	0.693308	0.682489	0.672213	0.66244	0.653134	0.64426	0.635787	0.627687	0.619935	0.612505	0.605377	0.59853	0.591944	0.585602	0.579488	0.573587	0.567885	0.562368	0.557023	0.551841	0.546808	0.541916	0.537154	0.532514	0.527987	0.523565	0.519241	0.515007	0.510856	0.506782	0.502779	0.498842
'BSU01380'		1	0.95453	0.913897	0.877376	0.844381	0.814432	0.787131	0.762147	0.7392	0.718056	0.698512	0.680397	0.66356	0.647872	0.633221	0.619507	0.606645	0.594555	0.583172	0.572433	0.562285	0.552678	0.543569	0.534919	0.526692	0.518854	0.511378	0.504235	0.497401	0.490854	0.484573	0.478538	0.472733	0.467141	0.461747	0.456537	0.451498	0.446618	0.441886	0.437291	0.432825	0.428476	0.424238	0.420101	0.416059	0.412104	0.40823	0.404431
'BSU01430'		1	0.989711	0.979853	0.970401	0.961334	0.95263	0.944269	0.936234	0.928507	0.921072	0.913914	0.907018	0.900372	0.893962	0.887776	0.881804	0.876034	0.870456	0.86506	0.859839	0.854781	0.84988	0.845128	0.840516	0.836037	0.831685	0.827453	0.823334	0.819323	0.815413	0.811599	0.807875	0.804237	0.800678	0.797195	0.793781	0.790434	0.787148	0.783919	0.780743	0.777616	0.774534	0.771493	0.76849	0.765521	0.762583	0.759671	0.756784
'BSU01500'		1	0.994515	0.989209	0.984076	0.979108	0.974297	0.969639	0.965127	0.960754	0.956516	0.952406	0.948419	0.944551	0.940797	0.937151	0.93361	0.930169	0.926823	0.92357	0.920404	0.917321	0.91432	0.911394	0.908542	0.90576	0.903044	0.900391	0.897798	0.895263	0.892781	0.890351	0.887969	0.885632	0.883338	0.881085	0.878869	0.876688	0.87454	0.872422	0.870332	0.868267	0.866225	0.864204	0.862202	0.860216	0.858244	0.856285	0.854336
'BSU01540'		1	0.982053	0.965117	0.949111	0.933966	0.919616	0.906004	0.893076	0.880785	0.869087	0.857941	0.847311	0.837163	0.827466	0.81819	0.80931	0.8008	0.792638	0.784803	0.777275	0.770036	0.763067	0.756354	0.749881	0.743634	0.737599	0.731764	0.726117	0.720648	0.715344	0.710198	0.705198	0.700336	0.695603	0.690992	0.686494	0.682103	0.677811	0.673611	0.669497	0.665463	0.661504	0.657612	0.653784	0.650014	0.646297	0.642628	0.639002
'BSU02410'		1	0.936881	0.882418	0.834956	0.793237	0.756286	0.723337	0.693778	0.667116	0.642951	0.620949	0.600836	0.58238	0.565387	0.549689	0.535145	0.521633	0.509045	0.497291	0.486289	0.475967	0.466265	0.457125	0.448498	0.440341	0.432615	0.425282	0.418312	0.411676	0.405347	0.399302	0.393519	0.387978	0.382661	0.377551	0.372633	0.367893	0.363319	0.358897	0.354617	0.350468	0.346442	0.342529	0.33872	0.335009	0.331387	0.327849	0.324388
'BSU02780'		1	0.996641	0.993379	0.99021	0.98713	0.984137	0.981227	0.978399	0.975649	0.972973	0.970371	0.967838	0.965373	0.962973	0.960636	0.95836	0.956141	0.953978	0.951869	0.949812	0.947804	0.945843	0.943928	0.942057	0.940227	0.938436	0.936684	0.934968	0.933286	0.931637	0.930018	0.928428	0.926866	0.92533	0.923817	0.922328	0.920859	0.919409	0.917978	0.916562	0.915162	0.913775	0.9124	0.911035	0.909679	0.908331	0.906989	0.905651
'BSU02890'		1	0.932258	0.874342	0.82427	0.780559	0.742079	0.70795	0.677481	0.650116	0.625409	0.602994	0.582569	0.563882	0.546721	0.530909	0.516292	0.502741	0.490142	0.478399	0.467426	0.457149	0.447502	0.438428	0.429875	0.421798	0.414155	0.406911	0.400033	0.393491	0.387257	0.381309	0.375623	0.37018	0.364962	0.35995	0.355131	0.35049	0.346013	0.341689	0.337506	0.333454	0.329524	0.325707	0.321994	0.318377	0.31485	0.311406	0.308039
'BSU02930'		1	0.990871	0.982104	0.973681	0.965582	0.957793	0.950296	0.943077	0.936123	0.929419	0.922955	0.916718	0.910696	0.90488	0.89926	0.893825	0.888568	0.883479	0.87855	0.873774	0.869143	0.86465	0.860288	0.856051	0.851932	0.847925	0.844025	0.840225	0.836521	0.832908	0.82938	0.825932	0.82256	0.81926	0.816026	0.812856	0.809744	0.806686	0.80368	0.800721	0.797805	0.794929	0.792089	0.789283	0.786506	0.783757	0.78103	0.778325
'BSU02940'		1	0.997793	0.995645	0.993554	0.991517	0.989533	0.987601	0.985719	0.983885	0.982098	0.980357	0.978659	0.977004	0.975389	0.973814	0.972278	0.970778	0.969314	0.967884	0.966487	0.965122	0.963787	0.962481	0.961204	0.959953	0.958727	0.957526	0.956349	0.955193	0.954059	0.952944	0.951848	0.95077	0.949709	0.948663	0.947631	0.946613	0.945608	0.944614	0.94363	0.942655	0.941689	0.94073	0.939777	0.93883	0.937887	0.936948	0.936011
'BSU02980'		1	0.899036	0.818254	0.752167	0.697112	0.65055	0.610664	0.576121	0.545921	0.519297	0.495653	0.474518	0.455514	0.438337	0.422736	0.408504	0.395468	0.383485	0.37243	0.3622	0.352704	0.343865	0.335616	0.327898	0.320659	0.313855	0.307444	0.301393	0.295669	0.290243	0.285092	0.280191	0.275521	0.271062	0.266799	0.262715	0.258796	0.255031	0.251407	0.247913	0.24454	0.241278	0.23812	0.235057	0.232083	0.229191	0.226374	0.223628
'BSU03000'		1	0.993849	0.987908	0.982167	0.976617	0.97125	0.966059	0.961035	0.956173	0.951465	0.946904	0.942485	0.938201	0.934046	0.930016	0.926104	0.922306	0.918617	0.915032	0.911546	0.908155	0.904855	0.901641	0.89851	0.895457	0.89248	0.889573	0.886734	0.88396	0.881246	0.87859	0.875988	0.873437	0.870934	0.868477	0.866062	0.863686	0.861347	0.859043	0.856769	0.854524	0.852306	0.850111	0.847937	0.845783	0.843644	0.841521	0.839409
'BSU03010'		1	0.920573	0.854229	0.797994	0.749732	0.707869	0.67122	0.638872	0.610117	0.584392	0.561244	0.540308	0.521284	0.503922	0.488014	0.473387	0.459891	0.4474	0.435805	0.425013	0.414942	0.405521	0.396687	0.388385	0.380567	0.373189	0.366214	0.359607	0.353336	0.347374	0.341697	0.336281	0.331106	0.326153	0.321405	0.316846	0.312462	0.308241	0.304169	0.300236	0.296432	0.292746	0.289171	0.285698	0.28232	0.279029	0.275819	0.272684
'BSU03130'		1	0.910291	0.83688	0.775709	0.723965	0.679634	0.641237	0.607664	0.578065	0.551778	0.52828	0.507153	0.488056	0.470713	0.454892	0.440404	0.427086	0.414802	0.403435	0.392886	0.383069	0.373909	0.36534	0.357306	0.349756	0.342645	0.335935	0.32959	0.323578	0.317872	0.312446	0.307277	0.302345	0.29763	0.293117	0.288789	0.284632	0.280633	0.27678	0.273062	0.269469	0.265992	0.262623	0.259352	0.256173	0.25308	0.250065	0.247123
'BSU03150'		1	0.975001	0.951737	0.930037	0.909755	0.890759	0.872935	0.856182	0.840407	0.825532	0.811482	0.798193	0.785607	0.773669	0.762332	0.751551	0.741288	0.731506	0.722171	0.713252	0.704722	0.696554	0.688725	0.681213	0.673996	0.667056	0.660375	0.653936	0.647724	0.641725	0.635924	0.63031	0.62487	0.619593	0.614468	0.609486	0.604637	0.599913	0.595304	0.590803	0.586402	0.582094	0.577872	0.573731	0.569662	0.565662	0.561724	0.557842
'BSU03610'		1	0.996732	0.993556	0.990471	0.987473	0.984558	0.981725	0.978969	0.97629	0.973683	0.971147	0.968679	0.966276	0.963936	0.961658	0.959437	0.957274	0.955164	0.953107	0.951099	0.94914	0.947227	0.945358	0.943531	0.941745	0.939998	0.938287	0.936611	0.934969	0.933358	0.931777	0.930224	0.928698	0.927197	0.92572	0.924264	0.922829	0.921413	0.920014	0.91863	0.917261	0.915905	0.914561	0.913227	0.911901	0.910583	0.90927	0.907962
'BSU03790'		1	0.919167	0.851837	0.7949	0.746135	0.703908	0.666995	0.634458	0.605569	0.579749	0.55654	0.535565	0.51652	0.499151	0.483248	0.468632	0.455155	0.442687	0.431119	0.420357	0.410317	0.400929	0.392129	0.383862	0.376079	0.368736	0.361796	0.355224	0.348988	0.343061	0.337418	0.332035	0.326893	0.321973	0.317257	0.31273	0.308378	0.304187	0.300145	0.296242	0.292467	0.288811	0.285265	0.28182	0.278469	0.275206	0.272024	0.268916
'BSU03830'		1	0.979973	0.961151	0.943433	0.926728	0.910955	0.896042	0.881923	0.868539	0.855836	0.843765	0.832281	0.821345	0.810918	0.800967	0.791459	0.782368	0.773664	0.765324	0.757326	0.749646	0.742267	0.735169	0.728335	0.721749	0.715397	0.709263	0.703334	0.697599	0.692045	0.686662	0.681438	0.676364	0.67143	0.666628	0.66195	0.657386	0.65293	0.648574	0.644311	0.640135	0.63604	0.632019	0.628066	0.624177	0.620345	0.616567	0.612837
'BSU03860'		1	0.985163	0.971074	0.957683	0.94494	0.932803	0.921233	0.910193	0.899648	0.889569	0.879926	0.870693	0.861845	0.85336	0.845216	0.837393	0.829874	0.822639	0.815674	0.808963	0.802492	0.796247	0.790215	0.784385	0.778746	0.773285	0.767994	0.762863	0.757883	0.753044	0.748339	0.74376	0.739299	0.734949	0.730703	0.726554	0.722497	0.718525	0.714633	0.710814	0.707064	0.703377	0.699749	0.696174	0.692648	0.689168	0.685727	0.682323
'BSU03870'		1	0.924473	0.860894	0.806648	0.759831	0.719024	0.683148	0.651364	0.623017	0.597581	0.574634	0.553829	0.534882	0.517557	0.501654	0.487007	0.473472	0.460927	0.449267	0.4384	0.428248	0.418741	0.409817	0.401424	0.393512	0.38604	0.37897	0.372267	0.365902	0.359846	0.354076	0.348567	0.343301	0.338258	0.333421	0.328774	0.324304	0.319997	0.315841	0.311824	0.307938	0.304171	0.300516	0.296963	0.293506	0.290138	0.286851	0.28364
'BSU03940'		1	0.96932	0.941087	0.915027	0.890903	0.868513	0.84768	0.828252	0.810094	0.793088	0.777131	0.762131	0.748005	0.73468	0.722092	0.71018	0.698893	0.688182	0.678003	0.668318	0.65909	0.650287	0.641878	0.633835	0.626135	0.618752	0.611666	0.604856	0.598304	0.591994	0.585907	0.580031	0.574351	0.568854	0.563527	0.55836	0.553342	0.548462	0.543711	0.53908	0.534561	0.530146	0.525827	0.521597	0.51745	0.513379	0.509378	0.505441
'BSU04040'		1	0.983448	0.967784	0.952943	0.938865	0.925495	0.912783	0.900686	0.889161	0.878171	0.867681	0.857659	0.848075	0.838902	0.830115	0.821691	0.813606	0.805842	0.798379	0.7912	0.784287	0.777626	0.771201	0.765	0.759009	0.753216	0.74761	0.742179	0.736914	0.731804	0.726842	0.722016	0.717321	0.712746	0.708286	0.703932	0.699678	0.695517	0.691443	0.68745	0.683532	0.679683	0.675898	0.672173	0.668501	0.664879	0.661302	0.657765
'BSU04130'		1	0.956853	0.918117	0.883157	0.851454	0.82258	0.796178	0.771947	0.749636	0.729028	0.709937	0.692206	0.675694	0.660283	0.645866	0.63235	0.619655	0.607707	0.596443	0.585803	0.575737	0.566197	0.557143	0.548537	0.540343	0.532531	0.525072	0.517941	0.511113	0.504567	0.498282	0.49224	0.486423	0.480817	0.475406	0.470176	0.465116	0.460212	0.455455	0.450833	0.446337	0.441959	0.437689	0.43352	0.429445	0.425456	0.421546	0.41771
'BSU04400'		1	0.965709	0.934378	0.905647	0.879212	0.854813	0.832229	0.811269	0.791766	0.773578	0.756579	0.740657	0.725714	0.711666	0.698433	0.685949	0.674151	0.662984	0.652398	0.642349	0.632796	0.623701	0.615031	0.606756	0.598846	0.591276	0.584022	0.577063	0.570378	0.563948	0.557756	0.551786	0.546023	0.540452	0.535062	0.529839	0.524772	0.519851	0.515065	0.510405	0.505863	0.50143	0.497097	0.492858	0.488706	0.484634	0.480636	0.476705
'BSU04670'		1	0.944574	0.896013	0.853126	0.814982	0.780843	0.750117	0.722321	0.69706	0.674005	0.652884	0.633466	0.615553	0.59898	0.583602	0.569295	0.555952	0.543477	0.531789	0.520814	0.510488	0.500754	0.491561	0.482862	0.474618	0.466792	0.459349	0.45226	0.445498	0.439037	0.432855	0.426931	0.421247	0.415783	0.410525	0.405458	0.400567	0.395841	0.391266	0.386833	0.382531	0.378351	0.374284	0.370321	0.366455	0.362679	0.358986	0.35537
'BSU04690'		1	0.994688	0.989549	0.984574	0.979758	0.975093	0.970575	0.966197	0.961953	0.957839	0.953848	0.949976	0.946218	0.942569	0.939026	0.935583	0.932236	0.928982	0.925817	0.922736	0.919737	0.916814	0.913966	0.911189	0.908479	0.905833	0.903248	0.900722	0.898251	0.895832	0.893462	0.891139	0.888861	0.886624	0.884425	0.882263	0.880135	0.878039	0.875971	0.873931	0.871915	0.869921	0.867948	0.865992	0.864052	0.862126	0.860211	0.858307
'BSU04710'		1	0.973711	0.949307	0.926599	0.905421	0.885628	0.867092	0.849701	0.833355	0.817964	0.80345	0.789742	0.776775	0.764493	0.752843	0.741778	0.731256	0.721237	0.711685	0.702569	0.693857	0.685523	0.677541	0.669888	0.662542	0.655483	0.648692	0.642151	0.635846	0.62976	0.623879	0.61819	0.612682	0.607341	0.602157	0.597121	0.592221	0.587449	0.582796	0.578255	0.573816	0.569474	0.56522	0.561048	0.556952	0.552926	0.548965	0.545062
'BSU04780'		1	0.985578	0.971872	0.958833	0.946418	0.934585	0.923296	0.912517	0.902216	0.892364	0.882933	0.873898	0.865236	0.856924	0.848943	0.841274	0.833898	0.826799	0.819961	0.813371	0.807013	0.800876	0.794946	0.789212	0.783664	0.77829	0.773082	0.768029	0.763124	0.758356	0.753719	0.749205	0.744806	0.740516	0.736327	0.732234	0.728229	0.724308	0.720464	0.716693	0.712988	0.709345	0.705759	0.702226	0.69874	0.695298	0.691895	0.688527
'BSU05000'		1	0.97396	0.949777	0.927263	0.906257	0.886617	0.868218	0.850948	0.834711	0.819418	0.804993	0.791364	0.77847	0.766253	0.754662	0.743651	0.733177	0.723202	0.713691	0.704612	0.695935	0.687632	0.679678	0.672051	0.664729	0.657692	0.650921	0.6444	0.638111	0.632041	0.626175	0.6205	0.615004	0.609675	0.604502	0.599475	0.594585	0.589822	0.585177	0.580642	0.576211	0.571874	0.567626	0.563459	0.559369	0.555347	0.55139	0.54749
'BSU05220'		1	0.960006	0.923876	0.891084	0.861194	0.833843	0.808727	0.785587	0.764203	0.744384	0.725969	0.708815	0.6928	0.677813	0.663762	0.65056	0.638134	0.626416	0.615349	0.604877	0.594954	0.585536	0.576584	0.568062	0.559938	0.552183	0.54477	0.537674	0.530872	0.524344	0.518071	0.512033	0.506216	0.500604	0.495183	0.489939	0.48486	0.479935	0.475154	0.470505	0.465979	0.461569	0.457265	0.45306	0.448946	0.444917	0.440966	0.437087
'BSU05660'		1	0.988478	0.977466	0.966933	0.95685	0.947192	0.937934	0.929054	0.920531	0.912345	0.904477	0.896911	0.88963	0.882619	0.875864	0.86935	0.863067	0.857001	0.851141	0.845477	0.839998	0.834694	0.829557	0.824578	0.819748	0.815059	0.810504	0.806076	0.801767	0.797571	0.793482	0.789493	0.785598	0.781793	0.778071	0.774427	0.770856	0.767353	0.763914	0.760534	0.757208	0.753933	0.750704	0.747517	0.744368	0.741254	0.738171	0.735115
'BSU06020'		1	0.97946	0.960176	0.94204	0.924956	0.908839	0.893613	0.879209	0.865564	0.852622	0.840332	0.828647	0.817526	0.806928	0.79682	0.787167	0.77794	0.769112	0.760657	0.75255	0.744771	0.737298	0.730113	0.723198	0.716536	0.710112	0.703911	0.69792	0.692126	0.686517	0.681081	0.675808	0.670688	0.665711	0.660867	0.65615	0.651549	0.647057	0.642668	0.638374	0.634168	0.630043	0.625995	0.622017	0.618102	0.614247	0.610446	0.606694
'BSU06030'		1	0.982621	0.966202	0.95067	0.935956	0.922003	0.908755	0.896162	0.88418	0.872767	0.861885	0.851499	0.841577	0.832089	0.823009	0.814311	0.805971	0.797968	0.790281	0.782891	0.775782	0.768935	0.762336	0.755971	0.749825	0.743886	0.738141	0.732579	0.72719	0.721963	0.716889	0.711957	0.707161	0.70249	0.697938	0.693496	0.689159	0.684918	0.680767	0.6767	0.672711	0.668795	0.664945	0.661156	0.657424	0.653744	0.65011	0.646519
'BSU06090'		1	0.976034	0.953685	0.9328	0.913243	0.894897	0.877655	0.861425	0.846123	0.831674	0.81801	0.80507	0.792801	0.781152	0.770079	0.759539	0.749496	0.739915	0.730764	0.722015	0.713641	0.705618	0.697921	0.69053	0.683427	0.676591	0.670006	0.663657	0.657528	0.651606	0.645877	0.64033	0.634952	0.629733	0.624662	0.61973	0.614928	0.610247	0.605679	0.601216	0.596851	0.592576	0.588385	0.584273	0.580231	0.576256	0.572341	0.568482
'BSU06100'		1	0.977714	0.956862	0.937315	0.918958	0.90169	0.88542	0.870068	0.85556	0.841831	0.828822	0.816479	0.804753	0.793601	0.782983	0.77286	0.7632	0.753971	0.745145	0.736695	0.728597	0.720828	0.713367	0.706196	0.699295	0.692648	0.686239	0.680053	0.674076	0.668295	0.662699	0.657275	0.652013	0.646902	0.641933	0.637096	0.632383	0.627786	0.623296	0.618907	0.614611	0.610402	0.606273	0.602218	0.598232	0.594308	0.590441	0.586627
'BSU06180'		1	0.986721	0.974073	0.962016	0.95051	0.939523	0.929022	0.918977	0.909361	0.900149	0.891317	0.882843	0.874707	0.86689	0.859374	0.852142	0.845178	0.838468	0.831997	0.825753	0.819724	0.813898	0.808263	0.802809	0.797527	0.792406	0.787439	0.782616	0.77793	0.773372	0.768936	0.764613	0.760398	0.756284	0.752265	0.748334	0.744486	0.740716	0.737018	0.733388	0.729819	0.726308	0.722849	0.719439	0.716073	0.712748	0.709458	0.706201
'BSU06240'		1	0.999695	0.999396	0.999105	0.99882	0.998541	0.998269	0.998003	0.997743	0.997489	0.99724	0.996997	0.996759	0.996527	0.9963	0.996077	0.995859	0.995646	0.995438	0.995233	0.995033	0.994837	0.994644	0.994456	0.994271	0.994089	0.99391	0.993735	0.993562	0.993393	0.993226	0.993061	0.992899	0.992739	0.992581	0.992425	0.99227	0.992117	0.991966	0.991816	0.991667	0.991519	0.991372	0.991226	0.99108	0.990935	0.99079	0.990645
'BSU06440'		1	0.979134	0.959557	0.941155	0.923832	0.907498	0.892075	0.87749	0.863681	0.850589	0.838162	0.826351	0.815114	0.80441	0.794203	0.78446	0.77515	0.766244	0.757716	0.749543	0.741702	0.734171	0.726932	0.719967	0.713258	0.70679	0.700548	0.694519	0.688689	0.683045	0.677578	0.672275	0.667126	0.662122	0.657254	0.652512	0.647889	0.643376	0.638966	0.634653	0.630429	0.626287	0.622222	0.618228	0.614299	0.61043	0.606615	0.60285
'BSU06460'		1	0.988422	0.977357	0.966775	0.956646	0.946945	0.937647	0.928729	0.920171	0.911951	0.904051	0.896455	0.889146	0.882108	0.875328	0.868791	0.862484	0.856397	0.850517	0.844833	0.839335	0.834014	0.82886	0.823865	0.819019	0.814316	0.809747	0.805305	0.800984	0.796775	0.792674	0.788674	0.784768	0.780952	0.77722	0.773566	0.769985	0.766474	0.763025	0.759637	0.756302	0.753019	0.749782	0.746587	0.743431	0.740309	0.737219	0.734156
'BSU06480'		1	0.969263	0.940981	0.914878	0.890717	0.868295	0.847433	0.82798	0.8098	0.792775	0.7768	0.761785	0.747645	0.734308	0.721709	0.709787	0.698491	0.687772	0.677586	0.667895	0.658661	0.649853	0.641439	0.633392	0.625688	0.618302	0.611212	0.6044	0.597846	0.591533	0.585444	0.579566	0.573884	0.568386	0.563058	0.557889	0.55287	0.547989	0.543237	0.538606	0.534086	0.529671	0.525351	0.521121	0.516974	0.512902	0.508901	0.504964
'BSU06490'		1	0.999306	0.998628	0.997966	0.99732	0.996689	0.996072	0.99547	0.994882	0.994307	0.993746	0.993198	0.992661	0.992137	0.991625	0.991124	0.990634	0.990155	0.989686	0.989226	0.988777	0.988336	0.987905	0.987482	0.987066	0.986659	0.986259	0.985867	0.985481	0.985101	0.984728	0.98436	0.983997	0.98364	0.983287	0.982939	0.982595	0.982254	0.981917	0.981583	0.981251	0.980922	0.980595	0.98027	0.979946	0.979623	0.979301	0.978979
'BSU06520'		1	0.977979	0.957363	0.938029	0.919863	0.902768	0.886654	0.871443	0.857063	0.843451	0.830548	0.818302	0.806666	0.795596	0.785052	0.774998	0.765401	0.75623	0.747458	0.739058	0.731006	0.72328	0.715859	0.708725	0.701858	0.695243	0.688863	0.682705	0.676755	0.670998	0.665425	0.660022	0.65478	0.649688	0.644736	0.639916	0.635219	0.630636	0.626161	0.621785	0.617501	0.613304	0.609186	0.605142	0.601165	0.59725	0.593392	0.589587
'BSU06530'		1	0.990676	0.981725	0.973127	0.964865	0.95692	0.949276	0.941919	0.934833	0.928004	0.921421	0.915071	0.908942	0.903024	0.897307	0.89178	0.886434	0.88126	0.876251	0.871398	0.866693	0.862129	0.857699	0.853397	0.849215	0.845148	0.84119	0.837335	0.833577	0.829912	0.826333	0.822837	0.819419	0.816073	0.812796	0.809582	0.806429	0.803331	0.800285	0.797288	0.794335	0.791422	0.788547	0.785706	0.782895	0.780112	0.777353	0.774615
'BSU06610'		1	0.998955	0.997935	0.99694	0.995969	0.995021	0.994096	0.993193	0.992312	0.991451	0.990611	0.98979	0.988988	0.988205	0.98744	0.986692	0.985961	0.985246	0.984547	0.983862	0.983193	0.982537	0.981894	0.981265	0.980648	0.980043	0.979449	0.978865	0.978292	0.977729	0.977175	0.97663	0.976093	0.975563	0.975041	0.974525	0.974015	0.973511	0.973013	0.972519	0.972029	0.971542	0.971059	0.970579	0.970101	0.969624	0.969149	0.968675
'BSU06620'		1	0.923633	0.859454	0.804774	0.757641	0.716601	0.680552	0.648642	0.620203	0.5947	0.571706	0.55087	0.531904	0.514568	0.498663	0.484018	0.47049	0.457955	0.446308	0.435456	0.425321	0.415831	0.406926	0.398552	0.39066	0.383208	0.376157	0.369475	0.36313	0.357094	0.351344	0.345855	0.340608	0.335584	0.330766	0.326139	0.321687	0.317398	0.313261	0.309262	0.305393	0.301644	0.298006	0.294471	0.291031	0.287679	0.284409	0.281215
'BSU06670'		1	0.974056	0.949957	0.927518	0.906578	0.886997	0.86865	0.851428	0.835232	0.819978	0.805586	0.791988	0.779122	0.76693	0.755362	0.744372	0.733917	0.72396	0.714464	0.705399	0.696735	0.688444	0.680502	0.672885	0.665572	0.658544	0.651781	0.645267	0.638985	0.632921	0.627061	0.621391	0.6159	0.610575	0.605407	0.600384	0.595497	0.590737	0.586095	0.581564	0.577135	0.572801	0.568555	0.56439	0.560301	0.556282	0.552326	0.548428
'BSU06680'		1	0.98489	0.970549	0.956925	0.943968	0.931632	0.919878	0.908666	0.897962	0.887735	0.877953	0.868591	0.859623	0.851025	0.842776	0.834854	0.827241	0.819919	0.812871	0.806082	0.799538	0.793223	0.787126	0.781234	0.775535	0.770019	0.764675	0.759494	0.754465	0.749581	0.744832	0.740211	0.73571	0.731322	0.72704	0.722856	0.718766	0.714761	0.710838	0.706989	0.70321	0.699495	0.69584	0.692239	0.688688	0.685183	0.681719	0.678291
'BSU06710'		1	0.977534	0.956521	0.93683	0.918344	0.900959	0.884584	0.869137	0.854542	0.840734	0.827653	0.815245	0.80346	0.792253	0.781584	0.771415	0.761712	0.752444	0.743582	0.735099	0.72697	0.719172	0.711685	0.704489	0.697565	0.690897	0.684467	0.678263	0.672269	0.666472	0.660861	0.655422	0.650147	0.645023	0.640043	0.635195	0.630472	0.625865	0.621366	0.616968	0.612664	0.608447	0.604311	0.600249	0.596256	0.592326	0.588453	0.584634
'BSU07450'		1	0.933301	0.876158	0.826666	0.783396	0.74525	0.711378	0.681105	0.653891	0.629298	0.60697	0.586609	0.567968	0.55084	0.535049	0.520445	0.506899	0.4943	0.482551	0.471569	0.46128	0.451619	0.442528	0.433957	0.42586	0.418197	0.410932	0.404032	0.397468	0.391212	0.385241	0.379533	0.374067	0.368826	0.363792	0.35895	0.354286	0.349787	0.34544	0.341236	0.337162	0.33321	0.329371	0.325636	0.321998	0.31845	0.314985	0.311596
'BSU07520'		1	0.97543	0.952544	0.931181	0.911198	0.892471	0.874887	0.858349	0.842769	0.828068	0.814177	0.801032	0.788575	0.776755	0.765526	0.754844	0.744671	0.734971	0.725711	0.716861	0.708395	0.700285	0.69251	0.685047	0.677876	0.670978	0.664336	0.657933	0.651755	0.645787	0.640015	0.634428	0.629013	0.623759	0.618656	0.613694	0.608864	0.604157	0.599564	0.595078	0.590691	0.586396	0.582187	0.578057	0.573999	0.570009	0.56608	0.562207
'BSU07690'		1	0.998553	0.997142	0.995767	0.994425	0.993117	0.991841	0.990596	0.989382	0.988197	0.987041	0.985913	0.984812	0.983736	0.982686	0.98166	0.980658	0.979679	0.978721	0.977785	0.976869	0.975972	0.975095	0.974235	0.973392	0.972567	0.971757	0.970962	0.970181	0.969414	0.968659	0.967917	0.967186	0.966466	0.965756	0.965056	0.964364	0.96368	0.963003	0.962333	0.961668	0.961009	0.960354	0.959704	0.959056	0.958411	0.957769	0.957127
'BSU07830'		1	0.925796	0.863165	0.809609	0.763299	0.722866	0.687267	0.655689	0.627492	0.602165	0.579295	0.558543	0.53963	0.522323	0.506428	0.491779	0.478235	0.465675	0.453996	0.443108	0.43293	0.423396	0.414444	0.406021	0.398079	0.390576	0.383474	0.376741	0.370344	0.364257	0.358455	0.352916	0.347619	0.342546	0.337678	0.333002	0.328503	0.324166	0.319982	0.315937	0.312022	0.308228	0.304545	0.300966	0.297482	0.294087	0.290773	0.287536
'BSU07870'		1	0.946951	0.900251	0.858837	0.821866	0.788668	0.7587	0.731517	0.706752	0.684101	0.663308	0.644154	0.626456	0.610055	0.594815	0.580616	0.567357	0.554946	0.543305	0.532363	0.522057	0.512333	0.503142	0.494438	0.486182	0.478338	0.470874	0.46376	0.456969	0.450477	0.444262	0.438302	0.432581	0.427079	0.421781	0.416673	0.411741	0.406972	0.402354	0.397878	0.393532	0.389307	0.385195	0.381187	0.377276	0.373454	0.369715	0.366052
'BSU08370'		1	0.98309	0.967098	0.951957	0.937603	0.923979	0.911034	0.898721	0.886997	0.875822	0.865161	0.854979	0.845248	0.835937	0.827022	0.818477	0.810281	0.802412	0.79485	0.787579	0.780579	0.773837	0.767336	0.761062	0.755003	0.749145	0.743478	0.73799	0.73267	0.727508	0.722496	0.717624	0.712884	0.708267	0.703766	0.699373	0.695082	0.690885	0.686777	0.682751	0.678802	0.674923	0.671109	0.667355	0.663657	0.660009	0.656406	0.652845
'BSU08440'		1	0.981499	0.964058	0.947593	0.932027	0.917294	0.903329	0.890079	0.87749	0.865518	0.85412	0.843256	0.832891	0.822993	0.813531	0.804478	0.795807	0.787495	0.77952	0.77186	0.764498	0.757415	0.750594	0.744019	0.737677	0.731553	0.725633	0.719907	0.714362	0.708988	0.703773	0.69871	0.693787	0.688997	0.684331	0.679782	0.675341	0.671001	0.666756	0.662599	0.658524	0.654525	0.650596	0.646732	0.642926	0.639176	0.635474	0.631818
'BSU08470'		1	0.938767	0.885733	0.839367	0.798493	0.7622	0.729764	0.700608	0.674262	0.650343	0.628534	0.608569	0.590227	0.573319	0.557684	0.543184	0.529699	0.517128	0.505379	0.494374	0.484042	0.474324	0.465164	0.456513	0.448329	0.440572	0.433208	0.426205	0.419534	0.413169	0.407087	0.401266	0.395687	0.390332	0.385183	0.380227	0.375449	0.370835	0.366374	0.362056	0.357868	0.353803	0.349851	0.346004	0.342254	0.338594	0.335018	0.331518
'BSU08480'		1	0.969189	0.940843	0.914685	0.890476	0.868011	0.847112	0.827626	0.809417	0.792367	0.77637	0.761334	0.747177	0.733824	0.72121	0.709276	0.697968	0.687239	0.677044	0.667344	0.658103	0.649288	0.640868	0.632816	0.625107	0.617716	0.610623	0.603807	0.597249	0.590933	0.584842	0.578962	0.573278	0.567777	0.562447	0.557277	0.552257	0.547374	0.542622	0.537989	0.533469	0.529053	0.524733	0.520502	0.516354	0.512283	0.508281	0.504344
'BSU08530'		1	0.991881	0.984069	0.976547	0.969303	0.962323	0.955593	0.949103	0.94284	0.936794	0.930955	0.925312	0.919858	0.914583	0.909478	0.904537	0.89975	0.895112	0.890614	0.886251	0.882016	0.877903	0.873906	0.870019	0.866237	0.862555	0.858968	0.85547	0.852057	0.848725	0.845469	0.842284	0.839168	0.836114	0.833121	0.830184	0.827299	0.824462	0.821671	0.818922	0.816211	0.813536	0.810893	0.808279	0.805691	0.803126	0.800582	0.798056
'BSU08650'		1	0.945829	0.898249	0.856135	0.818607	0.78496	0.754629	0.727153	0.70215	0.679305	0.658353	0.639071	0.621269	0.604784	0.589476	0.575224	0.561923	0.54948	0.537815	0.526855	0.516539	0.506809	0.497615	0.488913	0.480662	0.472825	0.46537	0.458267	0.451489	0.445011	0.438811	0.432868	0.427163	0.421679	0.416399	0.41131	0.406397	0.401648	0.39705	0.392594	0.388268	0.384065	0.379973	0.375987	0.372097	0.368296	0.364579	0.360938
'BSU08710'		1	0.961281	0.926215	0.894314	0.865177	0.838464	0.813891	0.791214	0.770226	0.750749	0.732628	0.715728	0.699931	0.685135	0.671248	0.658188	0.645886	0.634276	0.623301	0.61291	0.603056	0.593697	0.584797	0.576319	0.568232	0.560509	0.553122	0.546047	0.539263	0.532749	0.526486	0.520457	0.514645	0.509036	0.503615	0.49837	0.493289	0.488359	0.483572	0.478916	0.474382	0.469962	0.465647	0.461431	0.457305	0.453262	0.449297	0.445403
'BSU09260'		1	0.957811	0.919864	0.885556	0.854397	0.825978	0.799959	0.776052	0.754014	0.733638	0.714745	0.697182	0.680814	0.665526	0.651214	0.637788	0.62517	0.613287	0.602077	0.591484	0.581458	0.571951	0.562925	0.554341	0.546165	0.538368	0.53092	0.523797	0.516974	0.510431	0.504148	0.498105	0.492287	0.486677	0.481261	0.476025	0.470958	0.466046	0.46128	0.456649	0.452143	0.447754	0.443472	0.439291	0.435203	0.431201	0.427278	0.423428
'BSU09290'		1	0.978747	0.958821	0.940106	0.922499	0.905908	0.890252	0.875456	0.861453	0.848185	0.835596	0.823638	0.812265	0.801436	0.791114	0.781265	0.771857	0.762861	0.754249	0.745998	0.738085	0.730487	0.723185	0.716162	0.709399	0.70288	0.696591	0.690517	0.684645	0.678962	0.673458	0.668121	0.662939	0.657905	0.653007	0.648238	0.643589	0.639052	0.634619	0.630284	0.626039	0.621878	0.617794	0.613782	0.609836	0.605951	0.602121	0.598342
'BSU09310'		1	0.937539	0.883574	0.836493	0.795067	0.758343	0.725571	0.69615	0.669598	0.645516	0.62358	0.603518	0.5851	0.568135	0.552458	0.537929	0.524425	0.511843	0.500089	0.489085	0.47876	0.469051	0.459904	0.451269	0.443102	0.435364	0.42802	0.421038	0.41439	0.408048	0.40199	0.396193	0.390639	0.385308	0.380185	0.375254	0.3705	0.365912	0.361476	0.357183	0.353021	0.348981	0.345054	0.341232	0.337507	0.333872	0.33032	0.326846
'BSU09340'		1	0.982256	0.965504	0.949666	0.934675	0.920466	0.906983	0.894174	0.881993	0.870396	0.859344	0.8488	0.838732	0.829109	0.819902	0.811086	0.802636	0.794531	0.786748	0.779269	0.772075	0.76515	0.758477	0.752041	0.74583	0.739829	0.734025	0.728409	0.722967	0.717691	0.712569	0.707593	0.702754	0.698043	0.693453	0.688975	0.684602	0.680328	0.676145	0.672048	0.66803	0.664085	0.660208	0.656394	0.652637	0.648933	0.645276	0.641663
'BSU09380'		1	0.993375	0.986982	0.980809	0.974848	0.969088	0.963521	0.958138	0.952932	0.947895	0.943019	0.938297	0.933723	0.92929	0.924993	0.920824	0.916779	0.912852	0.909038	0.905332	0.901729	0.898223	0.894812	0.891489	0.888252	0.885095	0.882016	0.879009	0.876072	0.8732	0.87039	0.867639	0.864943	0.862299	0.859703	0.857154	0.854646	0.852179	0.849748	0.847352	0.844986	0.842649	0.840337	0.838049	0.835781	0.833532	0.831298	0.829078
'BSU09570'		1	0.985879	0.972452	0.959672	0.947495	0.935884	0.924801	0.914214	0.904092	0.894406	0.885131	0.876242	0.867717	0.859534	0.851673	0.844116	0.836847	0.829849	0.823106	0.816604	0.810331	0.804274	0.798419	0.792758	0.787277	0.781969	0.776822	0.771828	0.766978	0.762264	0.757679	0.753213	0.748861	0.744616	0.74047	0.736418	0.732453	0.72857	0.724763	0.721027	0.717357	0.713747	0.710193	0.706691	0.703235	0.699822	0.696448	0.693108
'BSU09670'		1	0.966891	0.936569	0.908704	0.883015	0.859261	0.837238	0.816765	0.797689	0.779875	0.763203	0.74757	0.732882	0.719059	0.706025	0.693717	0.682076	0.671048	0.660586	0.650647	0.641191	0.632184	0.623591	0.615385	0.607536	0.600021	0.592816	0.585899	0.579252	0.572855	0.566693	0.560748	0.555007	0.549456	0.544082	0.538873	0.533818	0.528906	0.524128	0.519474	0.514936	0.510505	0.506174	0.501935	0.497782	0.493707	0.489705	0.48577
'BSU09930'		1	0.972042	0.946175	0.922179	0.899864	0.879063	0.859631	0.841442	0.824383	0.808355	0.793268	0.779045	0.765615	0.752914	0.740885	0.729477	0.718644	0.708342	0.698533	0.689183	0.680257	0.671728	0.663568	0.655752	0.648256	0.64106	0.634143	0.627488	0.621076	0.614893	0.608923	0.603152	0.597567	0.592157	0.586909	0.581813	0.57686	0.572038	0.567339	0.562756	0.558279	0.553901	0.549615	0.545414	0.541291	0.537241	0.533258	0.529336
'BSU09950'		1	0.993003	0.986256	0.979746	0.973463	0.967396	0.961537	0.955875	0.950402	0.945109	0.939989	0.935033	0.930235	0.925588	0.921084	0.916718	0.912483	0.908374	0.904385	0.900509	0.896743	0.893081	0.889519	0.88605	0.882672	0.879379	0.876168	0.873034	0.869972	0.866981	0.864055	0.86119	0.858384	0.855633	0.852934	0.850283	0.847676	0.845112	0.842587	0.840097	0.83764	0.835214	0.832815	0.830441	0.828088	0.825755	0.823439	0.821138
'BSU09990'		1	0.993803	0.987818	0.982035	0.976444	0.971039	0.965811	0.960753	0.955857	0.951117	0.946525	0.942076	0.937764	0.933582	0.929525	0.925589	0.921766	0.918054	0.914446	0.910938	0.907527	0.904206	0.900973	0.897823	0.894752	0.891757	0.888833	0.885978	0.883187	0.880458	0.877786	0.87517	0.872604	0.870088	0.867617	0.865188	0.8628	0.860448	0.858131	0.855845	0.853588	0.851358	0.849151	0.846966	0.8448	0.842651	0.840516	0.838394
'BSU10030'		1	0.971164	0.944531	0.919865	0.89696	0.875639	0.855748	0.837151	0.819729	0.803377	0.788001	0.773519	0.759857	0.746947	0.73473	0.723153	0.712166	0.701725	0.691791	0.682326	0.673297	0.664674	0.656428	0.648534	0.640967	0.633706	0.62673	0.620021	0.61356	0.607331	0.60132	0.595511	0.589892	0.584451	0.579174	0.574052	0.569074	0.564231	0.559513	0.554911	0.550418	0.546026	0.541727	0.537514	0.533381	0.529322	0.525331	0.521402
'BSU10070'		1	0.994584	0.989344	0.984273	0.979365	0.974613	0.97001	0.965551	0.961229	0.957039	0.952977	0.949035	0.945211	0.941498	0.937893	0.934391	0.930987	0.927678	0.924459	0.921326	0.918277	0.915306	0.912412	0.909589	0.906835	0.904147	0.901521	0.898954	0.896444	0.893987	0.891581	0.889222	0.886909	0.884637	0.882405	0.880211	0.878051	0.875923	0.873825	0.871754	0.869709	0.867686	0.865683	0.8637	0.861732	0.859778	0.857836	0.855905
'BSU10100'		1	0.986793	0.974212	0.962216	0.950768	0.939835	0.929383	0.919385	0.909813	0.900642	0.891848	0.883411	0.875309	0.867523	0.860037	0.852833	0.845896	0.839211	0.832764	0.826543	0.820535	0.814729	0.809113	0.803678	0.798413	0.79331	0.788358	0.78355	0.778878	0.774334	0.769911	0.765601	0.761399	0.757296	0.753288	0.749368	0.745531	0.741771	0.738083	0.734461	0.730902	0.727399	0.72395	0.720548	0.71719	0.713872	0.71059	0.707341
'BSU10140'		1	0.915226	0.845167	0.78631	0.73618	0.692979	0.65537	0.622341	0.593108	0.567056	0.543697	0.522636	0.503552	0.486181	0.470303	0.455734	0.442318	0.429925	0.41844	0.407767	0.397822	0.388531	0.379831	0.371664	0.363983	0.356742	0.349902	0.343429	0.337292	0.331463	0.325916	0.320628	0.315579	0.31075	0.306125	0.301686	0.297421	0.293316	0.289359	0.285539	0.281846	0.27827	0.274803	0.271437	0.268163	0.264977	0.26187	0.258837
'BSU10260'		1	0.988164	0.976858	0.966051	0.955711	0.945813	0.93633	0.927238	0.918516	0.910142	0.902098	0.894365	0.886927	0.879768	0.872872	0.866226	0.859816	0.853631	0.847657	0.841885	0.836303	0.830902	0.825671	0.820603	0.815688	0.810918	0.806285	0.801783	0.797402	0.793138	0.788983	0.784931	0.780975	0.777111	0.773332	0.769633	0.766009	0.762456	0.758967	0.755538	0.752166	0.748845	0.745572	0.742342	0.739151	0.735996	0.732873	0.729778
'BSU10320'		1	0.917706	0.849358	0.791702	0.742422	0.699826	0.662649	0.629923	0.6009	0.57499	0.551721	0.53071	0.511648	0.494275	0.478379	0.463778	0.450322	0.437881	0.426342	0.415612	0.405607	0.396253	0.38749	0.379259	0.371513	0.364208	0.357305	0.350769	0.34457	0.338679	0.333071	0.327724	0.322616	0.31773	0.313047	0.308553	0.304233	0.300075	0.296065	0.292192	0.288448	0.284822	0.281305	0.277889	0.274568	0.271333	0.268179	0.265099
'BSU10330'		1	0.987779	0.976114	0.964972	0.954319	0.944128	0.93437	0.925021	0.916057	0.907456	0.899199	0.891264	0.883636	0.876297	0.869232	0.862426	0.855864	0.849535	0.843425	0.837523	0.831818	0.8263	0.820958	0.815783	0.810766	0.805899	0.801174	0.796582	0.792117	0.78777	0.783537	0.779409	0.775381	0.771447	0.767601	0.763837	0.760151	0.756536	0.752989	0.749503	0.746076	0.742701	0.739376	0.736095	0.732855	0.729651	0.726481	0.72334
'BSU10750'		1	0.991547	0.983419	0.975599	0.968072	0.960822	0.953838	0.947105	0.940612	0.934346	0.928298	0.922457	0.916813	0.911357	0.906079	0.900972	0.896027	0.891238	0.886595	0.882093	0.877724	0.873483	0.869363	0.865357	0.861462	0.85767	0.853976	0.850376	0.846865	0.843437	0.840088	0.836814	0.833611	0.830474	0.827399	0.824382	0.821419	0.818508	0.815643	0.812822	0.810041	0.807297	0.804587	0.801907	0.799255	0.796626	0.79402	0.791432
'BSU10770'		1	0.925223	0.862181	0.808326	0.761796	0.7212	0.68548	0.653812	0.625549	0.600174	0.57727	0.556495	0.537567	0.520252	0.504353	0.489704	0.476164	0.46361	0.451939	0.44106	0.430893	0.421371	0.412431	0.40402	0.396091	0.388602	0.381514	0.374793	0.36841	0.362337	0.356548	0.351023	0.345739	0.340678	0.335824	0.331161	0.326674	0.32235	0.318178	0.314146	0.310243	0.306461	0.30279	0.299222	0.29575	0.292366	0.289064	0.285838
'BSU11030'		1	0.986823	0.974269	0.962299	0.950875	0.939964	0.929534	0.919555	0.910001	0.900847	0.892069	0.883646	0.875559	0.867786	0.860313	0.85312	0.846194	0.83952	0.833083	0.826871	0.820872	0.815075	0.809467	0.804039	0.798782	0.793685	0.78874	0.783939	0.779273	0.774734	0.770317	0.766012	0.761814	0.757717	0.753713	0.749798	0.745965	0.742209	0.738525	0.734908	0.731352	0.727853	0.724407	0.721009	0.717654	0.71434	0.711061	0.707814
'BSU11160'		1	0.986004	0.972693	0.96002	0.947942	0.936423	0.925426	0.914919	0.904872	0.895256	0.886046	0.877218	0.868749	0.86062	0.852809	0.8453	0.838076	0.831119	0.824416	0.817952	0.811714	0.80569	0.799868	0.794236	0.788785	0.783504	0.778383	0.773414	0.768587	0.763896	0.759332	0.754887	0.750555	0.746328	0.7422	0.738166	0.734218	0.730351	0.72656	0.722839	0.719183	0.715587	0.712047	0.708558	0.705115	0.701715	0.698352	0.695024
'BSU11340'		1	0.971341	0.944863	0.920332	0.897545	0.876329	0.85653	0.838015	0.820665	0.804378	0.78906	0.77463	0.761013	0.748145	0.735966	0.724422	0.713466	0.703053	0.693143	0.683701	0.674693	0.666088	0.657859	0.64998	0.642427	0.635179	0.628214	0.621515	0.615064	0.608844	0.602841	0.59704	0.591428	0.585992	0.580721	0.575604	0.570631	0.565792	0.561077	0.556479	0.551989	0.547599	0.543303	0.539092	0.534961	0.530904	0.526914	0.522986
'BSU11420'		1	0.969815	0.94201	0.916321	0.892522	0.870416	0.849832	0.830624	0.81266	0.795826	0.780022	0.765157	0.751152	0.737936	0.725444	0.713619	0.70241	0.691768	0.681653	0.672024	0.662848	0.65409	0.645723	0.637718	0.630052	0.6227	0.615641	0.608857	0.602328	0.596037	0.58997	0.58411	0.578445	0.572961	0.567647	0.562491	0.557482	0.552611	0.547868	0.543244	0.538731	0.534321	0.530006	0.52578	0.521636	0.517567	0.513568	0.509632
'BSU11430'		1	0.990782	0.981931	0.973428	0.965254	0.957393	0.949829	0.942547	0.935532	0.928772	0.922253	0.915964	0.909893	0.90403	0.898365	0.892888	0.887591	0.882463	0.877497	0.872686	0.868021	0.863495	0.859102	0.854835	0.850687	0.846653	0.842726	0.838901	0.835172	0.831535	0.827984	0.824514	0.82112	0.817799	0.814545	0.811355	0.808224	0.805148	0.802124	0.799147	0.796214	0.793321	0.790465	0.787643	0.784851	0.782085	0.779344	0.776623
'BSU11450'		1	0.984315	0.969446	0.955335	0.941928	0.929177	0.917038	0.90547	0.894435	0.8839	0.873832	0.864203	0.854985	0.846154	0.837686	0.829559	0.821754	0.814252	0.807035	0.800086	0.793391	0.786935	0.780703	0.774684	0.768866	0.763236	0.757784	0.752499	0.747373	0.742396	0.737559	0.732853	0.728272	0.723806	0.71945	0.715196	0.711037	0.706968	0.702982	0.699073	0.695236	0.691465	0.687756	0.684103	0.680501	0.676947	0.673435	0.669962
'BSU11540'		1	0.989513	0.979469	0.969842	0.960611	0.951752	0.943246	0.935073	0.927216	0.919659	0.912384	0.905379	0.898628	0.892119	0.88584	0.879779	0.873924	0.868265	0.862793	0.857498	0.852371	0.847403	0.842586	0.837913	0.833376	0.828968	0.824682	0.820512	0.81645	0.812493	0.808632	0.804864	0.801183	0.797582	0.794059	0.790606	0.787221	0.783899	0.780634	0.777424	0.774263	0.771148	0.768076	0.765041	0.762042	0.759073	0.756133	0.753217
'BSU11600'		1	0.924905	0.861635	0.807613	0.760961	0.720276	0.684488	0.652771	0.624473	0.599072	0.576149	0.555361	0.536425	0.519105	0.503205	0.488556	0.475018	0.462468	0.450802	0.439928	0.429767	0.420251	0.411318	0.402915	0.394993	0.387511	0.38043	0.373717	0.367342	0.361276	0.355495	0.349977	0.3447	0.339647	0.3348	0.330144	0.325664	0.321348	0.317182	0.313157	0.309261	0.305485	0.301821	0.29826	0.294794	0.291417	0.288121	0.284902
'BSU11680'		1	0.977189	0.955869	0.935902	0.917168	0.89956	0.882984	0.867354	0.852594	0.838636	0.825419	0.812886	0.800987	0.789676	0.778912	0.768655	0.758872	0.74953	0.740599	0.732053	0.723865	0.716014	0.708477	0.701234	0.694267	0.687558	0.681092	0.674853	0.668826	0.662999	0.657359	0.651894	0.646594	0.641447	0.636444	0.631576	0.626833	0.622208	0.617692	0.613279	0.608959	0.604728	0.600578	0.596504	0.592498	0.588557	0.584674	0.580844
'BSU11870'		1	0.941728	0.890962	0.846348	0.806842	0.771623	0.740034	0.711547	0.685733	0.662234	0.640757	0.621053	0.602915	0.586163	0.570646	0.556232	0.542809	0.530277	0.51855	0.507552	0.497217	0.487484	0.478301	0.46962	0.461401	0.453604	0.446195	0.439145	0.432424	0.426007	0.419871	0.413995	0.40836	0.402947	0.397741	0.392726	0.387889	0.383216	0.378697	0.374318	0.370072	0.365947	0.361935	0.358028	0.354219	0.350499	0.346863	0.343303
'BSU11880'		1	0.99712	0.994321	0.991598	0.98895	0.986375	0.983869	0.981431	0.979058	0.976749	0.9745	0.972311	0.970178	0.9681	0.966075	0.964101	0.962176	0.960299	0.958467	0.956679	0.954932	0.953226	0.951559	0.949929	0.948334	0.946773	0.945244	0.943746	0.942277	0.940836	0.939421	0.93803	0.936663	0.935318	0.933994	0.932689	0.931401	0.93013	0.928874	0.927632	0.926403	0.925184	0.923976	0.922776	0.921584	0.920398	0.919217	0.918039
'BSU11950'		1	0.999462	0.998937	0.998424	0.997923	0.997434	0.996955	0.996488	0.996032	0.995586	0.99515	0.994724	0.994307	0.9939	0.993502	0.993112	0.992731	0.992358	0.991993	0.991636	0.991286	0.990943	0.990607	0.990277	0.989954	0.989637	0.989325	0.989019	0.988718	0.988422	0.988131	0.987844	0.987561	0.987283	0.987007	0.986736	0.986467	0.986201	0.985938	0.985677	0.985418	0.985161	0.984905	0.984651	0.984398	0.984146	0.983894	0.983643
'BSU11980'		1	0.991146	0.982639	0.97446	0.966594	0.959023	0.951734	0.944712	0.937944	0.931418	0.925121	0.919044	0.913175	0.907504	0.902022	0.896719	0.891588	0.886619	0.881806	0.87714	0.872614	0.868222	0.863957	0.859813	0.855783	0.851863	0.848045	0.844326	0.840699	0.83716	0.833703	0.830325	0.827021	0.823785	0.820615	0.817506	0.814454	0.811454	0.808504	0.8056	0.802738	0.799915	0.797127	0.794371	0.791643	0.788942	0.786263	0.783605
'BSU12230'		1	0.914637	0.844173	0.785035	0.734707	0.691365	0.653658	0.620559	0.591279	0.565196	0.541818	0.520747	0.501659	0.484289	0.468417	0.453856	0.440451	0.42807	0.416599	0.40594	0.396009	0.386734	0.378048	0.369898	0.362231	0.355006	0.348181	0.341724	0.335602	0.329787	0.324254	0.31898	0.313946	0.309131	0.304518	0.300093	0.295841	0.291749	0.287804	0.283997	0.280316	0.276752	0.273296	0.269942	0.26668	0.263504	0.260408	0.257386
'BSU12280'		1	0.97134	0.94486	0.920328	0.89754	0.876323	0.856523	0.838007	0.820657	0.804369	0.789051	0.77462	0.761003	0.748135	0.735955	0.724411	0.713454	0.703041	0.693131	0.683689	0.67468	0.666076	0.657846	0.649967	0.642414	0.635166	0.628202	0.621502	0.615051	0.608831	0.602828	0.597026	0.591414	0.585978	0.580707	0.575591	0.570617	0.565778	0.561064	0.556465	0.551975	0.547585	0.543289	0.539078	0.534947	0.53089	0.5269	0.522972
'BSU12410'		1	0.975313	0.952323	0.930868	0.910803	0.892002	0.874353	0.857756	0.842122	0.827374	0.813439	0.800254	0.787762	0.775909	0.76465	0.753941	0.743743	0.73402	0.72474	0.715871	0.707387	0.699262	0.691472	0.683995	0.676811	0.669902	0.663249	0.656836	0.650649	0.644672	0.638892	0.633297	0.627875	0.622615	0.617506	0.612538	0.607703	0.602991	0.598394	0.593903	0.589513	0.585214	0.581002	0.576868	0.572808	0.568814	0.564883	0.561007
'BSU12850'		1	0.98827	0.977063	0.966348	0.956095	0.946277	0.93687	0.927849	0.919194	0.910883	0.902898	0.895222	0.887836	0.880726	0.873878	0.867276	0.860909	0.854763	0.848828	0.843092	0.837544	0.832176	0.826977	0.821938	0.817051	0.812309	0.807702	0.803224	0.798868	0.794626	0.790493	0.786462	0.782527	0.778682	0.774922	0.771242	0.767635	0.764099	0.760626	0.757214	0.753857	0.750552	0.747293	0.744077	0.740901	0.737759	0.73465	0.731568
'BSU12900'		1	0.912465	0.840522	0.780358	0.729312	0.685467	0.647406	0.614063	0.584617	0.558427	0.534984	0.51388	0.494785	0.477425	0.461576	0.447049	0.433686	0.421351	0.409931	0.399326	0.389451	0.380233	0.371605	0.363512	0.355903	0.348735	0.341967	0.335565	0.329498	0.323738	0.318258	0.313037	0.308053	0.303289	0.298726	0.29435	0.290145	0.286099	0.282201	0.278438	0.274802	0.271282	0.267869	0.264557	0.261337	0.258203	0.255147	0.252166
'BSU13010'		1	0.946726	0.89985	0.858295	0.821212	0.787924	0.757882	0.730639	0.705827	0.683137	0.662311	0.643131	0.625412	0.608993	0.593739	0.57953	0.566262	0.553844	0.542198	0.531252	0.520944	0.511219	0.502027	0.493323	0.485068	0.477225	0.469763	0.462651	0.455862	0.449373	0.443161	0.437205	0.431486	0.425988	0.420693	0.415589	0.41066	0.405895	0.401282	0.396809	0.392468	0.388247	0.384139	0.380136	0.376228	0.372411	0.368676	0.365018
'BSU13110'		1	0.975258	0.95222	0.930722	0.910619	0.891784	0.874104	0.857479	0.841821	0.82705	0.813095	0.799892	0.787383	0.775515	0.764243	0.753521	0.743312	0.733578	0.724288	0.71541	0.706918	0.698785	0.690988	0.683505	0.676316	0.669401	0.662743	0.656326	0.650134	0.644153	0.638369	0.632771	0.627346	0.622083	0.616971	0.612001	0.607163	0.602449	0.597849	0.593357	0.588965	0.584665	0.58045	0.576315	0.572253	0.568259	0.564326	0.56045
'BSU13130'		1	0.975312	0.952323	0.930867	0.910802	0.892001	0.874351	0.857754	0.84212	0.827372	0.813437	0.800252	0.787759	0.775907	0.764648	0.753939	0.743741	0.734018	0.724737	0.715868	0.707384	0.699259	0.691469	0.683992	0.676808	0.669899	0.663246	0.656833	0.650645	0.644668	0.638889	0.633294	0.627872	0.622611	0.617503	0.612535	0.6077	0.602987	0.59839	0.5939	0.589509	0.585211	0.580998	0.576865	0.572804	0.568811	0.564879	0.561004
'BSU13180'		1	0.989805	0.980036	0.970667	0.961678	0.953048	0.944757	0.936787	0.929122	0.921746	0.914643	0.9078	0.901203	0.89484	0.888699	0.88277	0.87704	0.871501	0.866142	0.860956	0.855932	0.851063	0.846341	0.841758	0.837308	0.832983	0.828777	0.824683	0.820696	0.816809	0.813017	0.809315	0.805697	0.802158	0.798694	0.7953	0.791971	0.788702	0.78549	0.782331	0.77922	0.776154	0.773129	0.770141	0.767187	0.764262	0.761365	0.758492
'BSU13230'		1	0.939867	0.887672	0.841951	0.80158	0.76568	0.733553	0.704639	0.678486	0.654718	0.633028	0.613156	0.594886	0.578033	0.562438	0.547968	0.534504	0.521945	0.510202	0.499197	0.488863	0.479138	0.469968	0.461305	0.453106	0.445334	0.437952	0.43093	0.42424	0.417855	0.411753	0.405911	0.40031	0.394933	0.389763	0.384785	0.379984	0.375348	0.370865	0.366524	0.362315	0.358227	0.354253	0.350384	0.346611	0.342929	0.33933	0.335808
'BSU13580'		1	0.98778	0.976117	0.964976	0.954325	0.944134	0.934378	0.92503	0.916067	0.907467	0.89921	0.891276	0.883649	0.876311	0.869246	0.86244	0.855879	0.849551	0.843441	0.83754	0.831835	0.826317	0.820976	0.815801	0.810785	0.805918	0.801193	0.796602	0.792137	0.787791	0.783558	0.77943	0.775403	0.771469	0.767623	0.76386	0.760173	0.756559	0.753012	0.749526	0.746099	0.742725	0.739399	0.736119	0.732879	0.729676	0.726506	0.723365
'BSU13590'		1	0.937672	0.883807	0.836802	0.795436	0.758758	0.726021	0.696629	0.670098	0.646034	0.624111	0.604059	0.585649	0.56869	0.553017	0.538491	0.524989	0.512408	0.500655	0.489651	0.479325	0.469615	0.460466	0.451829	0.44366	0.43592	0.428574	0.42159	0.414939	0.408595	0.402534	0.396735	0.391178	0.385844	0.380718	0.375784	0.371028	0.366437	0.361999	0.357702	0.353538	0.349495	0.345565	0.341741	0.338013	0.334375	0.330821	0.327343
'BSU13600'		1	0.912764	0.841022	0.780998	0.73005	0.686272	0.648259	0.614949	0.585525	0.559349	0.535914	0.514814	0.495719	0.478358	0.462505	0.447973	0.434604	0.422263	0.410836	0.400223	0.390341	0.381114	0.372478	0.364377	0.356761	0.349584	0.342809	0.336399	0.330325	0.324557	0.31907	0.313841	0.308851	0.304079	0.29951	0.295127	0.290916	0.286864	0.282959	0.27919	0.275547	0.272021	0.268603	0.265285	0.262059	0.258919	0.255859	0.252871
'BSU13620'		1	0.96656	0.935956	0.907848	0.881949	0.858013	0.835832	0.815221	0.796025	0.778105	0.76134	0.745625	0.730865	0.716977	0.703887	0.691529	0.679842	0.668775	0.658277	0.648306	0.638823	0.62979	0.621175	0.612948	0.605082	0.597551	0.590331	0.583402	0.576744	0.570338	0.564166	0.558214	0.552466	0.546909	0.54153	0.536317	0.531258	0.526344	0.521563	0.516907	0.512368	0.507936	0.503604	0.499365	0.495211	0.491137	0.487136	0.483202
'BSU13700'		1	0.911622	0.839107	0.778551	0.727232	0.683195	0.645003	0.611569	0.582062	0.555833	0.532367	0.511253	0.492157	0.474802	0.458964	0.444451	0.431105	0.41879	0.40739	0.396807	0.386954	0.377758	0.369153	0.361083	0.353496	0.34635	0.339605	0.333225	0.327179	0.32144	0.315981	0.31078	0.305817	0.301072	0.296528	0.29217	0.287984	0.283957	0.280076	0.276331	0.272711	0.269208	0.265812	0.262516	0.259312	0.256194	0.253154	0.250188
'BSU13750'		1	0.975272	0.952246	0.930759	0.910665	0.891839	0.874166	0.857548	0.841897	0.827131	0.813181	0.799983	0.787478	0.775614	0.764345	0.753627	0.74342	0.733689	0.724401	0.715526	0.707036	0.698905	0.69111	0.683628	0.67644	0.669527	0.66287	0.656454	0.650263	0.644283	0.638501	0.632903	0.627479	0.622216	0.617105	0.612136	0.607299	0.602585	0.597986	0.593494	0.589102	0.584803	0.580589	0.576454	0.572392	0.568398	0.564466	0.56059
'BSU13810'		1	0.990484	0.981352	0.972584	0.96416	0.956063	0.948276	0.940782	0.933567	0.926616	0.919917	0.913457	0.907223	0.901206	0.895393	0.889776	0.884344	0.879088	0.874001	0.869072	0.864296	0.859663	0.855167	0.850801	0.846559	0.842434	0.838419	0.83451	0.8307	0.826985	0.823358	0.819815	0.816351	0.812962	0.809642	0.806387	0.803194	0.800057	0.796974	0.793939	0.79095	0.788002	0.785093	0.782218	0.779374	0.776559	0.773768	0.770999
'BSU13910'		1	0.994092	0.988382	0.982862	0.977523	0.972359	0.967361	0.962523	0.957838	0.9533	0.948903	0.94464	0.940506	0.936496	0.932605	0.928827	0.925158	0.921592	0.918126	0.914756	0.911476	0.908283	0.905173	0.902142	0.899187	0.896303	0.893487	0.890737	0.888048	0.885417	0.882842	0.880319	0.877845	0.875417	0.873032	0.870688	0.868382	0.866112	0.863873	0.861665	0.859484	0.857329	0.855196	0.853084	0.850989	0.84891	0.846845	0.844791
'BSU13950'		1	0.954721	0.914243	0.877849	0.844959	0.815096	0.787868	0.762944	0.740048	0.718946	0.699438	0.681353	0.664541	0.648875	0.634242	0.620544	0.607694	0.595616	0.584242	0.57351	0.563368	0.553766	0.544661	0.536014	0.527789	0.519953	0.512477	0.505335	0.498501	0.491954	0.485672	0.479637	0.47383	0.468237	0.462841	0.457629	0.452588	0.447706	0.442972	0.438375	0.433905	0.429554	0.425313	0.421174	0.417129	0.413171	0.409294	0.405492
'BSU14140'		1	0.98029	0.961755	0.944295	0.927826	0.912267	0.897549	0.883608	0.870386	0.857832	0.845898	0.834541	0.82372	0.813401	0.803548	0.794133	0.785126	0.776501	0.768235	0.760304	0.752688	0.745368	0.738326	0.731543	0.725006	0.718699	0.712607	0.706719	0.701021	0.695503	0.690153	0.68496	0.679916	0.675011	0.670235	0.665582	0.661042	0.656609	0.652274	0.648032	0.643876	0.639799	0.635796	0.63186	0.627987	0.624171	0.620407	0.616691
'BSU14180'		1	0.992114	0.984522	0.977209	0.970163	0.963371	0.95682	0.9505	0.944399	0.938507	0.932815	0.927313	0.921992	0.916845	0.911862	0.907038	0.902363	0.897832	0.893437	0.889173	0.885032	0.88101	0.8771	0.873298	0.869597	0.865993	0.862481	0.859056	0.855714	0.852449	0.849259	0.846139	0.843084	0.840091	0.837156	0.834276	0.831446	0.828664	0.825925	0.823228	0.820567	0.817941	0.815346	0.81278	0.810238	0.807719	0.80522	0.802738
'BSU14190'		1	0.9575	0.919295	0.884775	0.853439	0.824871	0.798726	0.774714	0.752586	0.732134	0.713176	0.695557	0.679142	0.663813	0.649467	0.636011	0.623367	0.611463	0.600235	0.589627	0.579587	0.570069	0.561033	0.552442	0.54426	0.536457	0.529006	0.52188	0.515055	0.508511	0.502227	0.496184	0.490366	0.484757	0.479343	0.474109	0.469044	0.464135	0.459371	0.454743	0.45024	0.445854	0.441577	0.4374	0.433316	0.429317	0.425399	0.421553
'BSU14300'		1	0.971466	0.945096	0.920659	0.897956	0.876813	0.857079	0.838621	0.821322	0.805081	0.789803	0.775409	0.761826	0.748987	0.736834	0.725314	0.714379	0.703985	0.694093	0.684667	0.675673	0.667081	0.658864	0.650996	0.643453	0.636214	0.629258	0.622566	0.616122	0.609909	0.603911	0.598115	0.592507	0.587076	0.581809	0.576696	0.571726	0.56689	0.562178	0.557582	0.553094	0.548706	0.544412	0.540203	0.536073	0.532017	0.528028	0.524101
'BSU14340'		1	0.999649	0.999306	0.99897	0.998642	0.998322	0.998009	0.997703	0.997404	0.997112	0.996827	0.996547	0.996274	0.996007	0.995746	0.99549	0.99524	0.994995	0.994756	0.994521	0.994291	0.994066	0.993845	0.993628	0.993415	0.993207	0.993002	0.9928	0.992602	0.992407	0.992215	0.992026	0.99184	0.991657	0.991475	0.991296	0.991119	0.990944	0.99077	0.990598	0.990427	0.990257	0.990089	0.989921	0.989754	0.989587	0.989421	0.989255
'BSU14350'		1	0.983347	0.967591	0.952664	0.938508	0.925066	0.912288	0.90013	0.888549	0.877506	0.866968	0.8569	0.847274	0.838063	0.829239	0.82078	0.812664	0.80487	0.797379	0.790173	0.783236	0.776552	0.770105	0.763883	0.757873	0.752062	0.746438	0.740991	0.73571	0.730586	0.725609	0.72077	0.716061	0.711475	0.707003	0.702638	0.698373	0.694202	0.690119	0.686116	0.682189	0.678331	0.674538	0.670805	0.667125	0.663496	0.659911	0.656368
'BSU14440'		1	0.934996	0.879116	0.830578	0.788033	0.750444	0.717	0.687057	0.660098	0.635701	0.613521	0.593272	0.574714	0.557645	0.541895	0.527316	0.513782	0.501186	0.489432	0.478438	0.468132	0.458449	0.449333	0.440735	0.432608	0.424914	0.417616	0.410682	0.404083	0.397792	0.391785	0.386041	0.380539	0.375261	0.370191	0.365313	0.360612	0.356077	0.351695	0.347454	0.343345	0.339358	0.335483	0.331714	0.328041	0.324458	0.320958	0.317535
'BSU14480'		1	0.950939	0.907407	0.86853	0.833606	0.802069	0.773455	0.74738	0.723526	0.701624	0.681447	0.662801	0.64552	0.62946	0.614499	0.600527	0.58745	0.575184	0.563656	0.5528	0.542558	0.532878	0.523714	0.515023	0.506768	0.498914	0.491432	0.484291	0.477467	0.470937	0.464678	0.458671	0.452897	0.447341	0.441986	0.436818	0.431823	0.426991	0.422308	0.417765	0.413351	0.409057	0.404874	0.400795	0.396812	0.392917	0.389104	0.385367
'BSU14520'		1	0.915983	0.846445	0.787952	0.738078	0.695059	0.65758	0.624641	0.59547	0.56946	0.546127	0.52508	0.506001	0.488629	0.472744	0.458165	0.444736	0.432328	0.420826	0.410136	0.400172	0.390861	0.382141	0.373955	0.366254	0.358993	0.352134	0.345642	0.339486	0.333637	0.328072	0.322766	0.317699	0.312853	0.30821	0.303754	0.299472	0.295351	0.291378	0.287542	0.283833	0.280242	0.27676	0.273378	0.270091	0.266889	0.263768	0.260721
'BSU14530'		1	0.99147	0.983269	0.97538	0.967788	0.960476	0.953433	0.946645	0.940098	0.933783	0.927687	0.9218	0.916112	0.910614	0.905297	0.900153	0.895172	0.890347	0.885672	0.881138	0.876739	0.872468	0.86832	0.864288	0.860366	0.856549	0.852831	0.849208	0.845674	0.842225	0.838855	0.835561	0.832338	0.829181	0.826088	0.823053	0.820073	0.817144	0.814263	0.811426	0.808629	0.80587	0.803144	0.800449	0.797782	0.79514	0.792519	0.789917
'BSU14540'		1	0.969437	0.941305	0.915333	0.891286	0.868962	0.848188	0.828812	0.810699	0.793734	0.777813	0.762845	0.748747	0.735448	0.722882	0.710991	0.699722	0.689027	0.678863	0.669191	0.659975	0.651183	0.642783	0.63475	0.627057	0.619682	0.612602	0.605798	0.599252	0.592946	0.586864	0.580991	0.575315	0.56982	0.564497	0.559332	0.554316	0.549438	0.544689	0.54006	0.535542	0.531128	0.52681	0.522581	0.518435	0.514364	0.510363	0.506427
'BSU14550'		1	0.939653	0.887295	0.841448	0.800979	0.765002	0.732814	0.703853	0.677662	0.653864	0.63215	0.612261	0.593976	0.577112	0.561509	0.547032	0.533564	0.521003	0.509258	0.498254	0.48792	0.478196	0.469027	0.460367	0.452171	0.444401	0.437023	0.430005	0.423318	0.416937	0.410839	0.405001	0.399405	0.394032	0.388866	0.383891	0.379095	0.374464	0.369985	0.365648	0.361443	0.35736	0.35339	0.349525	0.345757	0.342079	0.338484	0.334967
'BSU14580'		1	0.9419	0.891266	0.846756	0.807331	0.772175	0.740637	0.712191	0.686408	0.662935	0.641479	0.621791	0.603665	0.586923	0.571414	0.557006	0.543587	0.531058	0.519333	0.508336	0.498001	0.488267	0.479083	0.470402	0.46218	0.454381	0.446971	0.439917	0.433194	0.426774	0.420635	0.414756	0.409118	0.403702	0.398493	0.393475	0.388634	0.383958	0.379435	0.375053	0.370803	0.366675	0.36266	0.35875	0.354937	0.351213	0.347574	0.34401
'BSU14590'		1	0.973519	0.948947	0.92609	0.90478	0.88487	0.86623	0.848745	0.832315	0.816849	0.802268	0.788499	0.775478	0.763146	0.751451	0.740346	0.729786	0.719733	0.710151	0.701006	0.692269	0.683911	0.675908	0.668235	0.66087	0.653794	0.646988	0.640434	0.634115	0.628017	0.622125	0.616426	0.610908	0.605559	0.600367	0.595323	0.590416	0.585638	0.58098	0.576433	0.571989	0.567642	0.563384	0.559208	0.555109	0.55108	0.547115	0.54321
'BSU14600'		1	0.97312	0.948197	0.925031	0.903447	0.883294	0.864438	0.846761	0.830158	0.814538	0.799818	0.785924	0.77279	0.760356	0.748569	0.737379	0.726744	0.716621	0.706976	0.697774	0.688984	0.680579	0.672531	0.664818	0.657416	0.650307	0.643469	0.636886	0.630541	0.624418	0.618504	0.612785	0.607248	0.601881	0.596673	0.591614	0.586694	0.581903	0.577233	0.572675	0.568221	0.563865	0.559599	0.555415	0.551309	0.547274	0.543303	0.539393
'BSU14610'		1	0.979081	0.959455	0.941011	0.923649	0.907279	0.891824	0.87721	0.863375	0.850258	0.837809	0.825978	0.814722	0.804001	0.793778	0.78402	0.774696	0.765778	0.757238	0.749054	0.741203	0.733663	0.726415	0.719442	0.712726	0.706251	0.700002	0.693967	0.688131	0.682482	0.677009	0.671701	0.666548	0.66154	0.656667	0.651922	0.647295	0.642779	0.638366	0.634049	0.629822	0.625678	0.62161	0.617614	0.613682	0.609811	0.605994	0.602227
'BSU14670'		1	0.96245	0.928362	0.897287	0.868849	0.842731	0.818667	0.796426	0.775814	0.756661	0.73882	0.722163	0.706578	0.691965	0.678237	0.665317	0.653136	0.641631	0.630749	0.620438	0.610654	0.601356	0.592508	0.584076	0.576028	0.568338	0.56098	0.55393	0.547166	0.540668	0.534419	0.5284	0.522596	0.516992	0.511575	0.506332	0.50125	0.496319	0.491529	0.486868	0.482329	0.477902	0.47358	0.469354	0.465219	0.461166	0.457189	0.453283
'BSU14820'		1	0.927047	0.865318	0.812422	0.766599	0.726529	0.691198	0.659821	0.631772	0.606554	0.583762	0.563064	0.544186	0.526901	0.511016	0.496367	0.482817	0.470245	0.45855	0.447642	0.437442	0.427883	0.418905	0.410455	0.402485	0.394954	0.387823	0.38106	0.374634	0.368518	0.362687	0.357119	0.351793	0.346691	0.341796	0.337092	0.332564	0.328201	0.323989	0.319917	0.315976	0.312156	0.308447	0.304842	0.301332	0.297912	0.294573	0.291311
'BSU14860'		1	0.974722	0.95121	0.929291	0.908813	0.889643	0.871664	0.854771	0.838871	0.823882	0.80973	0.796349	0.783678	0.771664	0.760258	0.749414	0.739094	0.729258	0.719875	0.710912	0.702342	0.694137	0.686273	0.678729	0.671483	0.664516	0.65781	0.651349	0.645115	0.639096	0.633278	0.627646	0.622191	0.616899	0.611761	0.606767	0.601906	0.59717	0.592551	0.588041	0.583631	0.579315	0.575086	0.570937	0.566862	0.562856	0.558912	0.555026
'BSU15070'		1	0.970335	0.942982	0.917687	0.894231	0.872426	0.852107	0.833132	0.815375	0.798725	0.783084	0.768365	0.75449	0.74139	0.729002	0.717271	0.706146	0.69558	0.685533	0.675966	0.666845	0.658138	0.649816	0.641852	0.634223	0.626905	0.619877	0.61312	0.606616	0.600349	0.594302	0.588461	0.582813	0.577344	0.572044	0.5669	0.561903	0.557041	0.552307	0.547691	0.543185	0.538781	0.534472	0.53025	0.52611	0.522044	0.518048	0.514114
'BSU15120'		1	0.986971	0.974556	0.962714	0.95141	0.940609	0.930283	0.920401	0.910938	0.901869	0.893171	0.884823	0.876805	0.869099	0.861688	0.854555	0.847684	0.841062	0.834675	0.82851	0.822556	0.8168	0.811233	0.805844	0.800623	0.79556	0.790649	0.785879	0.781243	0.776734	0.772344	0.768066	0.763893	0.75982	0.755841	0.751948	0.748137	0.744402	0.740738	0.737141	0.733604	0.730124	0.726695	0.723315	0.719977	0.716679	0.713417	0.710186
'BSU15180'		1	0.993226	0.986691	0.980383	0.974293	0.96841	0.962725	0.957231	0.951917	0.946777	0.941803	0.936987	0.932323	0.927804	0.923424	0.919176	0.915054	0.911054	0.907169	0.903395	0.899726	0.896157	0.892685	0.889303	0.886009	0.882798	0.879665	0.876606	0.873619	0.870699	0.867842	0.865045	0.862304	0.859617	0.85698	0.854389	0.851842	0.849335	0.846866	0.844432	0.842029	0.839656	0.837309	0.834986	0.832684	0.8304	0.828133	0.82588
'BSU15200'		1	0.981261	0.963604	0.946943	0.931199	0.916301	0.902188	0.8888	0.876085	0.863997	0.852491	0.841529	0.831073	0.82109	0.81155	0.802424	0.793685	0.78531	0.777276	0.769562	0.762148	0.755017	0.748151	0.741534	0.735152	0.72899	0.723036	0.717277	0.7117	0.706296	0.701054	0.695964	0.691017	0.686203	0.681515	0.676943	0.672482	0.668123	0.66386	0.659685	0.655593	0.651578	0.647633	0.643754	0.639935	0.63617	0.632456	0.628787
'BSU15280'		1	0.953615	0.912239	0.875111	0.841616	0.811254	0.783609	0.758339	0.735153	0.713807	0.694095	0.675837	0.65888	0.643091	0.628355	0.614571	0.601648	0.58951	0.578085	0.567312	0.557136	0.547508	0.538382	0.529718	0.521481	0.513637	0.506156	0.499012	0.492179	0.485634	0.479356	0.473327	0.467529	0.461944	0.456559	0.451358	0.44633	0.441461	0.43674	0.432158	0.427703	0.423368	0.419143	0.41502	0.410992	0.407052	0.403193	0.399409
'BSU15290'		1	0.994208	0.988608	0.983194	0.977956	0.972889	0.967983	0.963234	0.958634	0.954178	0.949859	0.945671	0.94161	0.937669	0.933845	0.930131	0.926524	0.923018	0.91961	0.916294	0.913068	0.909927	0.906867	0.903884	0.900976	0.898137	0.895366	0.892658	0.890011	0.88742	0.884884	0.882399	0.879962	0.87757	0.875221	0.872912	0.87064	0.868402	0.866196	0.86402	0.86187	0.859745	0.857642	0.855559	0.853494	0.851444	0.849407	0.847381
'BSU15370'		1	0.999552	0.999115	0.998688	0.998271	0.997863	0.997464	0.997075	0.996695	0.996323	0.995959	0.995604	0.995257	0.994917	0.994585	0.99426	0.993942	0.993631	0.993326	0.993028	0.992736	0.99245	0.992169	0.991894	0.991624	0.991359	0.991099	0.990843	0.990592	0.990344	0.990101	0.989861	0.989625	0.989392	0.989162	0.988935	0.98871	0.988488	0.988268	0.988049	0.987833	0.987618	0.987404	0.987191	0.98698	0.986768	0.986558	0.986347
'BSU15390'		1	0.927853	0.86671	0.814242	0.768737	0.728904	0.693751	0.662506	0.634557	0.609411	0.586672	0.566011	0.547159	0.529889	0.514011	0.499364	0.485811	0.473233	0.461528	0.450608	0.440395	0.430821	0.421827	0.413359	0.405372	0.397822	0.390673	0.383892	0.377447	0.371313	0.365463	0.359876	0.354532	0.349412	0.344498	0.339776	0.335231	0.330849	0.32662	0.322531	0.318573	0.314736	0.31101	0.307388	0.303862	0.300425	0.297071	0.293792
'BSU15420'		1	0.960416	0.924626	0.892119	0.862469	0.835322	0.810379	0.787386	0.766128	0.746418	0.728096	0.711022	0.695075	0.680149	0.666149	0.652992	0.640604	0.62892	0.617882	0.607435	0.597533	0.588134	0.579197	0.570689	0.562577	0.554831	0.547426	0.540336	0.53354	0.527016	0.520745	0.51471	0.508895	0.503283	0.497861	0.492617	0.487537	0.48261	0.477826	0.473175	0.468647	0.464233	0.459925	0.455716	0.451598	0.447565	0.443609	0.439725
'BSU15430'		1	0.978252	0.957882	0.938767	0.9208	0.903883	0.887931	0.872867	0.858621	0.84513	0.832338	0.820194	0.80865	0.797665	0.787199	0.777217	0.767687	0.758577	0.749861	0.741514	0.73351	0.725829	0.71845	0.711354	0.704524	0.697942	0.691594	0.685465	0.679542	0.673812	0.668262	0.662882	0.657661	0.652589	0.647656	0.642854	0.638173	0.633607	0.629146	0.624784	0.620514	0.616329	0.612222	0.608189	0.604223	0.600318	0.59647	0.592674
'BSU15470'		1	0.968961	0.940419	0.91409	0.889732	0.867138	0.846126	0.82654	0.808242	0.791114	0.775048	0.759951	0.745738	0.732337	0.71968	0.707707	0.696364	0.685603	0.67538	0.665655	0.656391	0.647555	0.639117	0.631049	0.623324	0.61592	0.608814	0.601987	0.59542	0.589095	0.582996	0.577108	0.571418	0.565911	0.560576	0.555402	0.550377	0.545491	0.540735	0.5361	0.531577	0.527159	0.522837	0.518605	0.514456	0.510384	0.506382	0.502444
'BSU15500'		1	0.961464	0.92655	0.894778	0.865749	0.839128	0.814634	0.792025	0.771095	0.751668	0.73359	0.716727	0.700962	0.686194	0.672331	0.659293	0.647009	0.635415	0.624454	0.614075	0.604231	0.594882	0.585989	0.577518	0.569437	0.561719	0.554336	0.547265	0.540484	0.533972	0.527711	0.521683	0.515873	0.510264	0.504844	0.499599	0.494517	0.489587	0.484799	0.480142	0.475607	0.471186	0.46687	0.462652	0.458524	0.45448	0.450513	0.446617
'BSU15510'		1	0.977725	0.956884	0.937346	0.918997	0.901737	0.885474	0.870128	0.855625	0.841901	0.828897	0.816558	0.804837	0.793688	0.783073	0.772953	0.763296	0.754069	0.745246	0.736798	0.728702	0.720935	0.713476	0.706306	0.699407	0.692761	0.686353	0.680168	0.674192	0.668413	0.662818	0.657395	0.652133	0.647023	0.642055	0.637219	0.632506	0.62791	0.623421	0.619032	0.614737	0.610528	0.6064	0.602345	0.598359	0.594436	0.590569	0.586756
'BSU15530'		1	0.995368	0.99088	0.986531	0.982315	0.978227	0.974262	0.970415	0.966683	0.96306	0.959543	0.956126	0.952808	0.949582	0.946447	0.943398	0.940431	0.937545	0.934734	0.931996	0.929329	0.926728	0.924191	0.921715	0.919298	0.916937	0.914628	0.91237	0.91016	0.907995	0.905873	0.903792	0.901749	0.899741	0.897768	0.895826	0.893914	0.892029	0.890169	0.888332	0.886517	0.88472	0.882941	0.881177	0.879426	0.877687	0.875958	0.874236
'BSU15540'		1	0.950982	0.907486	0.868636	0.833735	0.802217	0.773618	0.747557	0.723713	0.70182	0.68165	0.663009	0.645733	0.629678	0.61472	0.600751	0.587677	0.575413	0.563886	0.553031	0.54279	0.533111	0.523947	0.515256	0.507001	0.499148	0.491665	0.484525	0.477701	0.47117	0.46491	0.458903	0.453129	0.447572	0.442216	0.437047	0.432053	0.427219	0.422536	0.417992	0.413577	0.409283	0.405099	0.40102	0.397035	0.39314	0.389326	0.385588
'BSU15550'		1	0.97409	0.950021	0.927608	0.906692	0.887131	0.868803	0.851597	0.835417	0.820176	0.805796	0.792209	0.779352	0.767169	0.75561	0.744627	0.734179	0.724227	0.714738	0.705678	0.697018	0.688732	0.680793	0.67318	0.665871	0.658845	0.652085	0.645573	0.639294	0.633233	0.627374	0.621707	0.616217	0.610894	0.605727	0.600706	0.59582	0.591061	0.586421	0.58189	0.577462	0.573129	0.568884	0.56472	0.560632	0.556613	0.552657	0.54876
'BSU15570'		1	0.92962	0.869763	0.818245	0.773448	0.734145	0.699392	0.668447	0.640723	0.615745	0.593128	0.572555	0.553762	0.536531	0.520675	0.506036	0.49248	0.47989	0.468167	0.457223	0.446982	0.437377	0.428349	0.419845	0.41182	0.404233	0.397045	0.390223	0.383739	0.377564	0.371674	0.366047	0.360663	0.355502	0.350549	0.345788	0.341204	0.336784	0.332517	0.32839	0.324394	0.32052	0.316757	0.313099	0.309537	0.306064	0.302674	0.29936
'BSU15590'		1	0.963149	0.92965	0.899072	0.871057	0.845301	0.821547	0.799573	0.779192	0.760238	0.74257	0.726063	0.710609	0.69611	0.682483	0.66965	0.657545	0.646108	0.635284	0.625025	0.615286	0.606027	0.597213	0.588811	0.580789	0.573122	0.565782	0.558749	0.551999	0.545513	0.539273	0.533262	0.527465	0.521866	0.516452	0.511211	0.506131	0.5012	0.496409	0.491747	0.487205	0.482775	0.478449	0.47422	0.470079	0.466021	0.462038	0.458126
'BSU15600'		1	0.912268	0.84019	0.779935	0.728824	0.684934	0.646842	0.613478	0.584017	0.557818	0.534369	0.513263	0.494167	0.476809	0.460962	0.446438	0.433079	0.420749	0.409334	0.398734	0.388864	0.379651	0.371028	0.36294	0.355337	0.348174	0.341411	0.335015	0.328953	0.323197	0.317722	0.312506	0.307527	0.302767	0.298209	0.293837	0.289637	0.285595	0.281701	0.277942	0.27431	0.270793	0.267385	0.264076	0.26086	0.25773	0.254678	0.2517
'BSU15620'		1	0.988094	0.976723	0.965855	0.955458	0.945506	0.935973	0.926835	0.918068	0.909653	0.90157	0.8938	0.886328	0.879135	0.872208	0.865533	0.859095	0.852884	0.846885	0.841089	0.835485	0.830062	0.824811	0.819723	0.814789	0.810002	0.805352	0.800833	0.796437	0.792157	0.787988	0.783922	0.779953	0.776076	0.772284	0.768574	0.764938	0.761373	0.757874	0.754435	0.751052	0.747721	0.744438	0.741199	0.737999	0.734835	0.731703	0.7286
'BSU15670'		1	0.954836	0.914452	0.878135	0.845308	0.815498	0.788313	0.763426	0.740561	0.719485	0.699999	0.681932	0.665136	0.649483	0.634862	0.621173	0.608331	0.596259	0.58489	0.574163	0.564024	0.554426	0.545323	0.536678	0.528454	0.520619	0.513144	0.506002	0.499169	0.492621	0.486339	0.480303	0.474496	0.468901	0.463505	0.458292	0.45325	0.448366	0.443631	0.439032	0.434561	0.430209	0.425966	0.421825	0.417778	0.413819	0.40994	0.406135
'BSU15680'		1	0.997705	0.995471	0.993295	0.991178	0.989116	0.987108	0.985152	0.983246	0.98139	0.979581	0.977818	0.976099	0.974422	0.972788	0.971192	0.969636	0.968116	0.966633	0.965183	0.963767	0.962382	0.961028	0.959703	0.958405	0.957135	0.95589	0.954669	0.953471	0.952295	0.95114	0.950004	0.948887	0.947787	0.946704	0.945635	0.944581	0.943539	0.942509	0.94149	0.940481	0.93948	0.938488	0.937501	0.936521	0.935545	0.934572	0.933603
'BSU15730'		1	0.960752	0.925243	0.892971	0.86352	0.836541	0.811741	0.78887	0.767716	0.748096	0.729851	0.712844	0.696955	0.682079	0.668122	0.655002	0.642647	0.630991	0.619977	0.609552	0.599668	0.590284	0.581361	0.572864	0.564762	0.557025	0.549626	0.542542	0.53575	0.52923	0.522962	0.516929	0.511115	0.505504	0.500082	0.494838	0.489757	0.484829	0.480043	0.47539	0.47086	0.466443	0.462133	0.457921	0.4538	0.449762	0.445803	0.441915
'BSU15840'		1	0.961056	0.9258	0.893741	0.86447	0.837643	0.812973	0.790213	0.769154	0.749616	0.731442	0.714496	0.69866	0.683829	0.669912	0.656827	0.644502	0.632872	0.62188	0.611474	0.601607	0.592238	0.583327	0.574841	0.566748	0.559018	0.551627	0.544548	0.537761	0.531244	0.524979	0.518948	0.513135	0.507525	0.502104	0.496859	0.491777	0.486848	0.482062	0.477407	0.472874	0.468456	0.464143	0.459928	0.455804	0.451764	0.447801	0.44391
'BSU15980'		1	0.966992	0.936757	0.908967	0.883342	0.859644	0.837669	0.817239	0.7982	0.780418	0.763775	0.748167	0.733502	0.719698	0.706683	0.69439	0.682762	0.671747	0.661296	0.651367	0.64192	0.63292	0.624335	0.616134	0.608291	0.600781	0.59358	0.586668	0.580024	0.57363	0.56747	0.561528	0.555789	0.55024	0.544868	0.53966	0.534606	0.529696	0.524918	0.520265	0.515727	0.511297	0.506966	0.502727	0.498574	0.494499	0.490496	0.486561
'BSU16020'		1	0.959375	0.922721	0.889491	0.859232	0.831571	0.806191	0.782827	0.761251	0.741269	0.722713	0.705438	0.689318	0.674241	0.660112	0.646843	0.634359	0.622592	0.611481	0.600972	0.591018	0.581572	0.572597	0.564056	0.555916	0.548147	0.540722	0.533617	0.526808	0.520275	0.513997	0.507958	0.502139	0.496527	0.491106	0.485864	0.480788	0.475866	0.471088	0.466443	0.461923	0.457518	0.45322	0.449022	0.444915	0.440893	0.436949	0.433078
'BSU16090'		1	0.972854	0.947698	0.924326	0.902561	0.882248	0.863248	0.845444	0.828727	0.813005	0.798194	0.784217	0.771009	0.758508	0.74666	0.735416	0.72473	0.714563	0.704876	0.695636	0.686812	0.678375	0.670299	0.66256	0.655135	0.648003	0.641145	0.634543	0.628181	0.622043	0.616115	0.610382	0.604833	0.599454	0.594236	0.589168	0.584239	0.57944	0.574762	0.570197	0.565738	0.561376	0.557104	0.552916	0.548806	0.544766	0.540792	0.536878
'BSU16160'		1	0.946253	0.899006	0.857156	0.819838	0.78636	0.756166	0.728799	0.703886	0.681114	0.660221	0.640987	0.623223	0.60677	0.591487	0.577254	0.563969	0.551538	0.539881	0.528928	0.518615	0.508887	0.499694	0.490991	0.482738	0.474898	0.467439	0.460332	0.453549	0.447066	0.44086	0.43491	0.429199	0.423708	0.418421	0.413325	0.408404	0.403648	0.399043	0.394579	0.390245	0.386034	0.381934	0.37794	0.374041	0.370233	0.366507	0.362858
'BSU16170'		1	0.998537	0.99711	0.995719	0.994362	0.993039	0.991749	0.990491	0.989263	0.988065	0.986896	0.985755	0.984642	0.983555	0.982493	0.981456	0.980443	0.979453	0.978485	0.977538	0.976612	0.975706	0.974819	0.97395	0.973098	0.972264	0.971445	0.970641	0.969852	0.969077	0.968315	0.967565	0.966826	0.966098	0.965381	0.964673	0.963974	0.963282	0.962598	0.961921	0.96125	0.960584	0.959922	0.959265	0.958611	0.957959	0.957309	0.956661
'BSU16290'		1	0.985184	0.971116	0.957742	0.945017	0.932896	0.92134	0.910313	0.899781	0.889713	0.880081	0.870858	0.86202	0.853544	0.845408	0.837594	0.830081	0.822854	0.815895	0.809191	0.802725	0.796486	0.790459	0.784634	0.778999	0.773543	0.768256	0.763129	0.758153	0.753318	0.748616	0.74404	0.739582	0.735235	0.730992	0.726846	0.722792	0.718823	0.714933	0.711116	0.707369	0.703684	0.700058	0.696485	0.692962	0.689483	0.686044	0.682642
'BSU16320'		1	0.978728	0.958785	0.940054	0.922433	0.90583	0.890162	0.875355	0.861344	0.848067	0.83547	0.823504	0.812125	0.80129	0.790963	0.781108	0.771695	0.762694	0.754079	0.745824	0.737907	0.730306	0.723002	0.715975	0.709209	0.702688	0.696396	0.69032	0.684446	0.678762	0.673256	0.667917	0.662734	0.657698	0.652799	0.648029	0.643378	0.63884	0.634406	0.63007	0.625824	0.621662	0.617577	0.613564	0.609618	0.605732	0.601901	0.598121
'BSU16420'		1	0.993215	0.986669	0.980352	0.974252	0.96836	0.962666	0.957163	0.951842	0.946695	0.941713	0.93689	0.93222	0.927694	0.923307	0.919053	0.914926	0.910921	0.907031	0.903251	0.899577	0.896004	0.892527	0.889142	0.885843	0.882628	0.879491	0.876429	0.873438	0.870514	0.867653	0.864853	0.862109	0.859419	0.856778	0.854185	0.851634	0.849125	0.846653	0.844216	0.841811	0.839435	0.837085	0.834759	0.832455	0.830169	0.827899	0.825644
'BSU16430'		1	0.985716	0.972137	0.959217	0.94691	0.935178	0.923984	0.913292	0.903073	0.893297	0.883937	0.874969	0.866369	0.858116	0.850189	0.842571	0.835244	0.828191	0.821396	0.814846	0.808527	0.802426	0.796531	0.79083	0.785312	0.779968	0.774788	0.769762	0.764882	0.760139	0.755525	0.751033	0.746655	0.742385	0.738216	0.734141	0.730155	0.726251	0.722424	0.718668	0.714979	0.711352	0.70778	0.704261	0.700789	0.697359	0.693969	0.690614
'BSU16440'		1	0.966372	0.935608	0.907362	0.881345	0.857307	0.835036	0.814348	0.795084	0.777104	0.760287	0.744525	0.729725	0.715801	0.702679	0.690292	0.678581	0.667491	0.656974	0.646986	0.637486	0.628439	0.619812	0.611574	0.603698	0.596158	0.588931	0.581995	0.57533	0.568919	0.562743	0.556786	0.551035	0.545475	0.540093	0.534877	0.529817	0.524901	0.520119	0.515462	0.510922	0.506489	0.502157	0.497918	0.493765	0.489691	0.48569	0.481756
'BSU16530'		1	0.997055	0.994192	0.991408	0.988701	0.986068	0.983507	0.981016	0.978591	0.976231	0.973934	0.971697	0.969519	0.967396	0.965328	0.963313	0.961347	0.95943	0.95756	0.955734	0.953952	0.952211	0.950509	0.948845	0.947218	0.945625	0.944065	0.942537	0.941038	0.939568	0.938124	0.936707	0.935312	0.933941	0.93259	0.931259	0.929946	0.928651	0.92737	0.926104	0.92485	0.923608	0.922377	0.921154	0.919939	0.91873	0.917526	0.916327
'BSU16570'		1	0.998526	0.997089	0.995687	0.994321	0.992988	0.991689	0.990421	0.989185	0.987978	0.986801	0.985652	0.98453	0.983435	0.982366	0.981322	0.980302	0.979304	0.97833	0.977376	0.976444	0.975531	0.974638	0.973763	0.972906	0.972065	0.971241	0.970431	0.969637	0.968856	0.968089	0.967333	0.96659	0.965857	0.965135	0.964422	0.963718	0.963022	0.962333	0.961651	0.960975	0.960305	0.959639	0.958977	0.958318	0.957662	0.957008	0.956356
'BSU16590'		1	0.9966	0.993298	0.99009	0.986973	0.983945	0.981001	0.978139	0.975356	0.97265	0.970017	0.967455	0.964962	0.962535	0.960171	0.957869	0.955625	0.953438	0.951305	0.949225	0.947195	0.945213	0.943277	0.941385	0.939535	0.937726	0.935955	0.93422	0.93252	0.930853	0.929217	0.927611	0.926033	0.92448	0.922952	0.921447	0.919963	0.918498	0.917052	0.915622	0.914207	0.912806	0.911417	0.910038	0.908669	0.907307	0.905951	0.904601
'BSU16600'		1	0.97953	0.960309	0.942229	0.925197	0.909127	0.893943	0.879577	0.865967	0.853058	0.840797	0.82914	0.818043	0.807469	0.797381	0.787748	0.77854	0.769728	0.761288	0.753196	0.74543	0.73797	0.730797	0.723892	0.717241	0.710826	0.704634	0.698652	0.692866	0.687264	0.681835	0.676569	0.671455	0.666483	0.661645	0.656933	0.652337	0.64785	0.643465	0.639175	0.634973	0.630853	0.626808	0.622833	0.618922	0.61507	0.611272	0.607523
'BSU16690'		1	0.986799	0.974223	0.962232	0.950789	0.939859	0.929412	0.919417	0.909849	0.900681	0.89189	0.883455	0.875356	0.867573	0.860089	0.852887	0.845952	0.839269	0.832825	0.826605	0.820599	0.814794	0.80918	0.803746	0.798483	0.793381	0.78843	0.783624	0.778953	0.77441	0.769988	0.765679	0.761477	0.757376	0.753368	0.749449	0.745613	0.741854	0.738166	0.734546	0.730987	0.727485	0.724036	0.720635	0.717278	0.713961	0.710679	0.70743
'BSU16710'		1	0.993227	0.986692	0.980384	0.974294	0.968412	0.962728	0.957233	0.95192	0.946781	0.941807	0.936991	0.932328	0.927809	0.923428	0.919181	0.915059	0.911059	0.907175	0.903401	0.899732	0.896163	0.892691	0.88931	0.886016	0.882805	0.879672	0.876614	0.873627	0.870706	0.86785	0.865053	0.862313	0.859625	0.856988	0.854397	0.85185	0.849344	0.846875	0.84444	0.842038	0.839665	0.837318	0.834995	0.832693	0.83041	0.828143	0.82589
'BSU16750'		1	0.987173	0.974944	0.963276	0.952133	0.941484	0.931299	0.921549	0.912209	0.903256	0.894666	0.88642	0.878499	0.870883	0.863557	0.856504	0.849709	0.843159	0.83684	0.83074	0.824846	0.819149	0.813636	0.808299	0.803128	0.798114	0.793247	0.788521	0.783927	0.779457	0.775105	0.770863	0.766726	0.762687	0.758739	0.754878	0.751097	0.747392	0.743756	0.740185	0.736675	0.73322	0.729817	0.72646	0.723146	0.719871	0.71663	0.713421
'BSU16780'		1	0.988048	0.976635	0.965726	0.955292	0.945306	0.93574	0.926571	0.917775	0.909333	0.901224	0.893431	0.885935	0.878721	0.871774	0.86508	0.858624	0.852395	0.84638	0.840569	0.83495	0.829513	0.824249	0.819148	0.814202	0.809403	0.804742	0.800212	0.795806	0.791517	0.787338	0.783262	0.779285	0.775399	0.7716	0.767882	0.764239	0.760666	0.75716	0.753714	0.750325	0.746987	0.743698	0.740453	0.737247	0.734077	0.73094	0.727831
'BSU16845'		1	0.941521	0.890594	0.845856	0.806253	0.770956	0.739306	0.710771	0.684918	0.661388	0.639887	0.620164	0.60201	0.585246	0.56972	0.555299	0.541871	0.529336	0.517607	0.506608	0.496272	0.48654	0.477358	0.468679	0.460462	0.452668	0.445262	0.438214	0.431497	0.425083	0.418951	0.413079	0.407447	0.402039	0.396837	0.391826	0.386992	0.382324	0.377808	0.373434	0.369191	0.365071	0.361063	0.357161	0.353355	0.349639	0.346007	0.342452
'BSU16970'		1	0.943984	0.894964	0.851716	0.813285	0.778919	0.748009	0.720066	0.694687	0.671537	0.650339	0.630858	0.612896	0.596284	0.580875	0.566544	0.553182	0.540694	0.528996	0.518015	0.507686	0.497951	0.488759	0.480063	0.471823	0.464002	0.456566	0.449484	0.44273	0.436278	0.430105	0.42419	0.418515	0.413062	0.407815	0.402758	0.397878	0.393162	0.388599	0.384177	0.379886	0.375717	0.371662	0.36771	0.363856	0.360091	0.35641	0.352805
'BSU17020'		1	0.988914	0.978309	0.968157	0.958431	0.949108	0.940165	0.931581	0.923336	0.915412	0.907792	0.90046	0.8934	0.886597	0.88004	0.873714	0.867609	0.861712	0.856012	0.850501	0.845167	0.840002	0.834998	0.830145	0.825436	0.820862	0.816418	0.812096	0.807889	0.803791	0.799796	0.795898	0.79209	0.788369	0.784728	0.781163	0.777668	0.774239	0.770871	0.76756	0.764302	0.761092	0.757927	0.754802	0.751714	0.74866	0.745634	0.742636
'BSU17380'		1	0.95658	0.917621	0.882476	0.85062	0.821618	0.795108	0.770787	0.7484	0.727726	0.708581	0.690802	0.674251	0.658806	0.64436	0.63082	0.618104	0.606138	0.594858	0.584206	0.574129	0.564581	0.55552	0.546907	0.538709	0.530893	0.523432	0.516299	0.509469	0.502922	0.496637	0.490596	0.48478	0.479175	0.473766	0.468538	0.46348	0.458579	0.453824	0.449205	0.444713	0.440337	0.436071	0.431906	0.427834	0.423849	0.419943	0.416111
'BSU17460'		1	0.945365	0.897421	0.85502	0.817262	0.783433	0.752954	0.725358	0.700259	0.677335	0.65632	0.636986	0.619143	0.602624	0.58729	0.573017	0.5597	0.547245	0.53557	0.524605	0.514285	0.504553	0.495359	0.486658	0.478409	0.470576	0.463125	0.456027	0.449255	0.442783	0.436589	0.430653	0.424956	0.419479	0.414207	0.409126	0.404221	0.39948	0.394891	0.390444	0.386127	0.381932	0.377849	0.373871	0.36999	0.366199	0.36249	0.358858
'BSU17660'		1	0.950975	0.907473	0.868619	0.833715	0.802193	0.773592	0.747529	0.723683	0.701789	0.681617	0.662976	0.645699	0.629644	0.614685	0.600716	0.58764	0.575376	0.563849	0.552994	0.542753	0.533074	0.52391	0.515219	0.506964	0.499111	0.491628	0.484487	0.477663	0.471132	0.464873	0.458866	0.453092	0.447535	0.442179	0.437011	0.432016	0.427183	0.4225	0.417956	0.413541	0.409247	0.405063	0.400984	0.397	0.393104	0.389291	0.385553
'BSU17680'		1	0.989776	0.97998	0.970586	0.961573	0.95292	0.944608	0.936618	0.928934	0.921539	0.91442	0.90756	0.900948	0.894571	0.888417	0.882474	0.876732	0.871181	0.865811	0.860614	0.855579	0.850701	0.845969	0.841378	0.836919	0.832585	0.828371	0.82427	0.820275	0.816381	0.812583	0.808874	0.80525	0.801705	0.798235	0.794834	0.7915	0.788226	0.785009	0.781844	0.778729	0.775658	0.772628	0.769635	0.766676	0.763748	0.760846	0.757968
'BSU17850'		1	0.948488	0.903004	0.862558	0.826365	0.793795	0.764336	0.737568	0.713143	0.69077	0.670204	0.651236	0.63369	0.617413	0.602272	0.588154	0.574959	0.562598	0.550995	0.540081	0.529795	0.520084	0.510899	0.502197	0.493938	0.486087	0.478613	0.471486	0.46468	0.458171	0.451937	0.445957	0.440214	0.434689	0.429368	0.424235	0.419278	0.414483	0.409839	0.405336	0.400963	0.396711	0.392571	0.388535	0.384595	0.380744	0.376976	0.373284
'BSU17890'		1	0.981457	0.963978	0.947479	0.931882	0.917119	0.903129	0.889854	0.877244	0.865251	0.853834	0.842953	0.832572	0.822659	0.813183	0.804117	0.795434	0.787111	0.779125	0.771456	0.764085	0.756993	0.750164	0.743582	0.737233	0.731102	0.725176	0.719444	0.713894	0.708514	0.703295	0.698227	0.6933	0.688505	0.683836	0.679282	0.674838	0.670495	0.666246	0.662086	0.658008	0.654006	0.650074	0.646207	0.6424	0.638647	0.634943	0.631285
'BSU17910'		1	0.98711	0.974822	0.963099	0.951906	0.94121	0.930979	0.921188	0.91181	0.90282	0.894196	0.885918	0.877967	0.870323	0.862969	0.855891	0.849073	0.8425	0.836159	0.830039	0.824126	0.81841	0.812881	0.807527	0.80234	0.797311	0.79243	0.78769	0.783082	0.7786	0.774236	0.769983	0.765835	0.761785	0.757827	0.753956	0.750166	0.746451	0.742806	0.739227	0.735708	0.732245	0.728834	0.72547	0.722148	0.718866	0.715619	0.712402
'BSU18080'		1	0.943365	0.893863	0.850237	0.811508	0.776904	0.745805	0.717709	0.692207	0.668959	0.647682	0.628138	0.610126	0.593473	0.578033	0.563678	0.550297	0.537796	0.526089	0.515103	0.504771	0.495035	0.485845	0.477153	0.468918	0.461103	0.453674	0.4466	0.439854	0.433412	0.427248	0.421344	0.41568	0.410238	0.405001	0.399956	0.395087	0.390383	0.385832	0.381422	0.377143	0.372986	0.368942	0.365003	0.361161	0.357409	0.353739	0.350147
'BSU18100'		1	0.994027	0.988254	0.982675	0.977279	0.97206	0.96701	0.962122	0.957389	0.952805	0.948364	0.944058	0.939884	0.935835	0.931906	0.928092	0.924388	0.920789	0.917291	0.913889	0.910579	0.907357	0.904219	0.901161	0.898179	0.89527	0.89243	0.889655	0.886943	0.88429	0.881693	0.879148	0.876653	0.874205	0.871801	0.869437	0.867113	0.864823	0.862567	0.860341	0.858143	0.85597	0.85382	0.851691	0.84958	0.847485	0.845404	0.843334
'BSU18450'		1	0.95455	0.913933	0.877425	0.844442	0.814501	0.787208	0.76223	0.739289	0.718149	0.698609	0.680496	0.663662	0.647976	0.633327	0.619615	0.606754	0.594666	0.583283	0.572545	0.562398	0.552791	0.543683	0.535033	0.526806	0.518969	0.511492	0.504349	0.497515	0.490968	0.484687	0.478652	0.472847	0.467255	0.461861	0.45665	0.451611	0.446731	0.441999	0.437404	0.432937	0.428588	0.42435	0.420213	0.41617	0.412215	0.408341	0.404541
'BSU18500'		1	0.977901	0.957217	0.93782	0.919598	0.902452	0.886293	0.87104	0.856623	0.842977	0.830042	0.817768	0.806106	0.795011	0.784446	0.774372	0.764756	0.755568	0.74678	0.738365	0.7303	0.722561	0.715129	0.707983	0.701107	0.694482	0.688094	0.681927	0.675969	0.670206	0.664625	0.659216	0.653968	0.648871	0.643914	0.639089	0.634387	0.6298	0.625321	0.620941	0.616654	0.612453	0.608331	0.604284	0.600304	0.596387	0.592526	0.588718
'BSU19230'		1	0.959815	0.923526	0.890601	0.860599	0.833154	0.807958	0.784749	0.763306	0.743438	0.72498	0.707789	0.691742	0.676728	0.662652	0.64943	0.636986	0.625253	0.614172	0.60369	0.593757	0.58433	0.575371	0.566843	0.558714	0.550955	0.543538	0.536439	0.529635	0.523106	0.51683	0.510792	0.504975	0.499363	0.493941	0.488698	0.48362	0.478696	0.473915	0.469268	0.464744	0.460335	0.456033	0.45183	0.447718	0.443691	0.439742	0.435865
'BSU19240'		1	0.999464	0.99894	0.998428	0.997928	0.99744	0.996963	0.996497	0.996041	0.995596	0.995161	0.994736	0.994321	0.993914	0.993517	0.993129	0.992749	0.992377	0.992012	0.991656	0.991307	0.990965	0.990629	0.990301	0.989978	0.989662	0.989351	0.989045	0.988745	0.98845	0.988159	0.987873	0.987591	0.987313	0.987039	0.986767	0.986499	0.986234	0.985971	0.985711	0.985453	0.985196	0.984942	0.984688	0.984435	0.984184	0.983932	0.983682
'BSU19290'		1	0.960584	0.924935	0.892545	0.862995	0.835932	0.81106	0.788128	0.766922	0.747256	0.728973	0.711933	0.696015	0.681113	0.667134	0.653996	0.641625	0.629955	0.618928	0.608492	0.5986	0.589208	0.580278	0.571776	0.563668	0.555927	0.548525	0.541438	0.534644	0.528122	0.521852	0.515818	0.510003	0.504392	0.49897	0.493726	0.488645	0.483718	0.478933	0.474281	0.469751	0.465336	0.461027	0.456817	0.452697	0.448662	0.444704	0.440818
'BSU19310'		1	0.969991	0.94234	0.916785	0.893102	0.871098	0.850604	0.831474	0.81358	0.796809	0.78106	0.766244	0.752283	0.739106	0.726649	0.714856	0.703675	0.693059	0.682966	0.673358	0.6642	0.65546	0.647108	0.639117	0.631463	0.624122	0.617074	0.610299	0.603778	0.597495	0.591435	0.585581	0.579922	0.574443	0.569133	0.563981	0.558976	0.554108	0.549368	0.544747	0.540236	0.535828	0.531515	0.52729	0.523147	0.51908	0.515081	0.511146
'BSU19360'		1	0.9395	0.887024	0.841087	0.800548	0.764515	0.732284	0.703289	0.67707	0.653252	0.631521	0.611618	0.593324	0.576451	0.560843	0.546362	0.532891	0.520327	0.508582	0.497578	0.487244	0.477521	0.468354	0.459695	0.451501	0.443734	0.436358	0.429342	0.422658	0.41628	0.410184	0.404349	0.398756	0.393386	0.388223	0.383252	0.378459	0.37383	0.369355	0.365021	0.360819	0.356739	0.352772	0.34891	0.345145	0.34147	0.337879	0.334364
'BSU19370'		1	0.960342	0.924491	0.891933	0.86224	0.835056	0.810081	0.787062	0.765781	0.746051	0.727712	0.710624	0.694665	0.679728	0.665718	0.652553	0.640158	0.628468	0.617424	0.606973	0.597068	0.587665	0.578725	0.570215	0.5621	0.554353	0.546946	0.539856	0.533058	0.526533	0.520262	0.514227	0.508411	0.502799	0.497377	0.492133	0.487053	0.482127	0.477343	0.472692	0.468165	0.463751	0.459445	0.455236	0.451119	0.447086	0.443131	0.439248
'BSU19540'		1	0.936109	0.881064	0.83316	0.7911	0.753886	0.720731	0.691013	0.664227	0.639965	0.617889	0.597719	0.57922	0.562194	0.546474	0.531915	0.518393	0.505801	0.494046	0.483046	0.472731	0.463036	0.453905	0.44529	0.437145	0.429431	0.422112	0.415157	0.408536	0.402222	0.396192	0.390425	0.3849	0.379599	0.374505	0.369603	0.36488	0.360321	0.355915	0.351652	0.347519	0.343509	0.339611	0.335819	0.332123	0.328517	0.324995	0.321549
'BSU19590'		1	0.975983	0.953589	0.932663	0.913071	0.894692	0.877422	0.861166	0.84584	0.831369	0.817686	0.804729	0.792444	0.780781	0.769694	0.759142	0.749088	0.739497	0.730337	0.721579	0.713197	0.705166	0.697463	0.690066	0.682957	0.676116	0.669526	0.663172	0.657039	0.651113	0.645381	0.639829	0.634448	0.629226	0.624153	0.619218	0.614414	0.60973	0.60516	0.600695	0.596328	0.592052	0.587859	0.583745	0.579702	0.575726	0.57181	0.567949
'BSU19630'		1	0.945241	0.897201	0.854724	0.816906	0.783028	0.75251	0.724883	0.699758	0.676814	0.655782	0.636435	0.61858	0.602053	0.586712	0.572433	0.559112	0.546654	0.534977	0.52401	0.513689	0.503957	0.494763	0.486062	0.477814	0.469982	0.462532	0.455436	0.448665	0.442195	0.436003	0.430069	0.424373	0.418898	0.413629	0.40855	0.403647	0.398908	0.394322	0.389876	0.385562	0.381369	0.377289	0.373313	0.369434	0.365645	0.361939	0.35831
'BSU20800'		1	0.971718	0.945569	0.921326	0.898792	0.877799	0.858198	0.839857	0.822663	0.806515	0.791321	0.777001	0.763484	0.750706	0.738607	0.727136	0.716245	0.705891	0.696036	0.686642	0.677678	0.669114	0.660921	0.653076	0.645553	0.638333	0.631394	0.624718	0.618287	0.612087	0.606101	0.600316	0.594718	0.589296	0.584037	0.578932	0.573968	0.569138	0.564432	0.559842	0.555358	0.550975	0.546684	0.542478	0.538352	0.534298	0.530312	0.526387
'BSU21080'		1	0.97431	0.950435	0.928194	0.90743	0.888005	0.869797	0.8527	0.836617	0.821463	0.807162	0.793646	0.780854	0.768729	0.757222	0.746287	0.735883	0.725972	0.716519	0.707492	0.698863	0.690605	0.682692	0.675103	0.667815	0.660809	0.654068	0.647573	0.64131	0.635263	0.629418	0.623763	0.618285	0.612973	0.607815	0.602803	0.597926	0.593175	0.588542	0.584018	0.579596	0.575268	0.571029	0.56687	0.562786	0.558771	0.55482	0.550926
'BSU21600'		1	0.984504	0.969809	0.955858	0.942599	0.929984	0.917971	0.90652	0.895593	0.885159	0.875185	0.865643	0.856507	0.847752	0.839355	0.831295	0.823553	0.816109	0.808948	0.802051	0.795405	0.788994	0.782807	0.776829	0.771049	0.765456	0.760039	0.754789	0.749694	0.744747	0.739938	0.73526	0.730705	0.726264	0.721932	0.717701	0.713564	0.709516	0.70555	0.70166	0.697842	0.694089	0.690397	0.686761	0.683176	0.679637	0.676141	0.672682
'BSU21690'		1	0.923315	0.85891	0.804067	0.756814	0.715687	0.679574	0.647617	0.619143	0.593616	0.570605	0.549757	0.530784	0.513445	0.497539	0.482895	0.46937	0.456839	0.445197	0.434351	0.424222	0.414739	0.405842	0.397474	0.38959	0.382145	0.375103	0.368428	0.362091	0.356063	0.35032	0.344839	0.339599	0.334583	0.329772	0.325151	0.320707	0.316425	0.312294	0.308303	0.304441	0.300698	0.297067	0.293538	0.290104	0.286759	0.283495	0.280307
'BSU21700'		1	0.999679	0.999366	0.999059	0.99876	0.998467	0.998182	0.997902	0.997629	0.997362	0.997101	0.996846	0.996596	0.996352	0.996113	0.99588	0.995651	0.995427	0.995208	0.994994	0.994783	0.994577	0.994375	0.994177	0.993983	0.993792	0.993604	0.99342	0.993239	0.993061	0.992886	0.992713	0.992542	0.992374	0.992209	0.992045	0.991883	0.991722	0.991563	0.991406	0.99125	0.991095	0.99094	0.990787	0.990634	0.990481	0.990329	0.990177
'BSU21870'		1	0.958814	0.921695	0.888076	0.857493	0.829557	0.803946	0.780385	0.75864	0.738515	0.719836	0.702456	0.686245	0.671091	0.656894	0.643567	0.631034	0.619224	0.608076	0.597536	0.587554	0.578086	0.569091	0.560534	0.55238	0.5446	0.537167	0.530055	0.52324	0.516703	0.510422	0.504381	0.498562	0.49295	0.487531	0.48229	0.477217	0.472298	0.467524	0.462884	0.458369	0.453969	0.449677	0.445484	0.441384	0.437369	0.433432	0.429568
'BSU21880'		1	0.984092	0.969019	0.95472	0.94114	0.92823	0.915943	0.904238	0.893076	0.882423	0.872246	0.862514	0.853201	0.844281	0.83573	0.827526	0.819648	0.812078	0.804796	0.797787	0.791035	0.784525	0.778243	0.772176	0.766312	0.76064	0.755147	0.749824	0.744662	0.73965	0.734779	0.730042	0.72543	0.720936	0.716552	0.712272	0.708088	0.703994	0.699985	0.696054	0.692195	0.688403	0.684674	0.681002	0.677382	0.673809	0.67028	0.66679
'BSU21900'		1	0.957414	0.919139	0.88456	0.853175	0.824567	0.798387	0.774345	0.752193	0.73172	0.712745	0.695111	0.678683	0.663343	0.648987	0.635523	0.622872	0.610962	0.599729	0.589116	0.579073	0.569553	0.560514	0.55192	0.543737	0.535933	0.528481	0.521354	0.514529	0.507984	0.5017	0.495657	0.489839	0.484231	0.478817	0.473583	0.468519	0.46361	0.458848	0.45422	0.449719	0.445334	0.441057	0.436881	0.432798	0.428801	0.424884	0.421039
'BSU21910'		1	0.961566	0.926737	0.895037	0.866068	0.839499	0.815049	0.792477	0.77158	0.752181	0.734127	0.717285	0.701538	0.686786	0.672936	0.65991	0.647637	0.636052	0.625098	0.614726	0.604889	0.595545	0.586656	0.578189	0.570111	0.562396	0.555015	0.547946	0.541167	0.534656	0.528396	0.522369	0.516559	0.510951	0.505531	0.500286	0.495204	0.490274	0.485486	0.480828	0.476293	0.471871	0.467555	0.463336	0.459207	0.455162	0.451194	0.447297
'BSU21930'		1	0.995859	0.991842	0.987946	0.984165	0.980496	0.976935	0.973477	0.970119	0.966857	0.963687	0.960607	0.957612	0.954699	0.951866	0.949109	0.946425	0.943811	0.941265	0.938783	0.936364	0.934003	0.9317	0.929451	0.927253	0.925106	0.923005	0.920949	0.918936	0.916964	0.915029	0.913131	0.911267	0.909435	0.907633	0.905859	0.904111	0.902387	0.900686	0.899005	0.897343	0.895697	0.894067	0.89245	0.890845	0.88925	0.887663	0.886083
'BSU22080'		1	0.972448	0.946937	0.923254	0.901213	0.880655	0.86144	0.843442	0.826554	0.810678	0.795728	0.781628	0.768308	0.755706	0.743767	0.73244	0.72168	0.711445	0.701697	0.692401	0.683526	0.675042	0.666923	0.659145	0.651684	0.64452	0.637632	0.631003	0.624616	0.618454	0.612505	0.606752	0.601185	0.595791	0.590557	0.585475	0.580533	0.575722	0.571034	0.566459	0.561991	0.557621	0.553341	0.549147	0.54503	0.540985	0.537006	0.533088
'BSU22130'		1	0.953887	0.912731	0.875782	0.842436	0.812195	0.784652	0.759466	0.73635	0.715064	0.695401	0.677184	0.660263	0.644504	0.629792	0.616028	0.603123	0.590999	0.579586	0.568823	0.558655	0.549033	0.539912	0.531252	0.523018	0.515175	0.507696	0.500552	0.493718	0.487172	0.480894	0.474863	0.469062	0.463475	0.458087	0.452884	0.447852	0.44298	0.438256	0.43367	0.429211	0.424872	0.420643	0.416516	0.412484	0.40854	0.404676	0.400887
'BSU22180'		1	0.972404	0.946853	0.923135	0.901065	0.88048	0.861241	0.843222	0.826315	0.810422	0.795457	0.781343	0.768011	0.755398	0.743449	0.732114	0.721345	0.711103	0.701348	0.692046	0.683165	0.674677	0.666553	0.658771	0.651306	0.644138	0.637247	0.630615	0.624225	0.618061	0.612109	0.606355	0.600786	0.595389	0.590154	0.58507	0.580127	0.575315	0.570626	0.56605	0.561581	0.55721	0.55293	0.548734	0.544617	0.540571	0.536592	0.532673
'BSU22230'		1	0.942775	0.892816	0.848833	0.809822	0.774994	0.743717	0.715479	0.689863	0.666523	0.645172	0.625569	0.60751	0.590821	0.575352	0.560975	0.547578	0.535065	0.52335	0.512359	0.502025	0.49229	0.483102	0.474414	0.466184	0.458375	0.450953	0.443887	0.43715	0.430716	0.424563	0.418669	0.413015	0.407583	0.402357	0.397323	0.392466	0.387773	0.383232	0.378834	0.374566	0.370421	0.366389	0.362461	0.358631	0.35489	0.351233	0.347652
'BSU22320'		1	0.991562	0.983447	0.97564	0.968125	0.960887	0.953914	0.947192	0.940708	0.934452	0.928413	0.922581	0.916945	0.911496	0.906226	0.901126	0.896189	0.891405	0.886769	0.882273	0.87791	0.873674	0.869559	0.865559	0.861668	0.857881	0.854192	0.850596	0.847089	0.843665	0.840321	0.837051	0.833851	0.830717	0.827646	0.824632	0.821673	0.818765	0.815903	0.813085	0.810307	0.807566	0.804859	0.802182	0.799532	0.796907	0.794303	0.791717
'BSU22420'		1	0.901569	0.822412	0.757389	0.703036	0.656937	0.617351	0.582997	0.552906	0.526336	0.502707	0.481558	0.462521	0.445295	0.429636	0.415339	0.402234	0.390177	0.379049	0.368744	0.359173	0.35026	0.341937	0.334146	0.326837	0.319963	0.313485	0.307367	0.301578	0.29609	0.290878	0.285917	0.281189	0.276674	0.272355	0.268217	0.264246	0.260429	0.256754	0.253211	0.24979	0.246481	0.243277	0.240169	0.23715	0.234214	0.231354	0.228565
'BSU22480'		1	0.904938	0.827975	0.764405	0.711024	0.665574	0.626419	0.592341	0.562418	0.535939	0.512345	0.491191	0.47212	0.45484	0.43911	0.424732	0.41154	0.399391	0.388167	0.377764	0.368096	0.359085	0.350666	0.34278	0.335377	0.328411	0.321843	0.315637	0.309763	0.30419	0.298896	0.293855	0.289049	0.284457	0.280064	0.275853	0.271811	0.267925	0.264182	0.260572	0.257086	0.253713	0.250446	0.247276	0.244197	0.241201	0.238282	0.235435
'BSU22560'		1	0.964946	0.932967	0.903682	0.876772	0.851963	0.829025	0.807756	0.787986	0.769564	0.75236	0.736258	0.721157	0.70697	0.693614	0.681022	0.669128	0.657876	0.647215	0.6371	0.627487	0.618341	0.609625	0.601308	0.593362	0.58576	0.578479	0.571495	0.564788	0.558339	0.552131	0.546146	0.540371	0.53479	0.529391	0.524161	0.519089	0.514163	0.509374	0.504713	0.500169	0.495736	0.491404	0.487167	0.483017	0.478947	0.474953	0.471027
'BSU22570'		1	0.951942	0.909215	0.870989	0.836595	0.805493	0.777236	0.751457	0.727848	0.706149	0.686141	0.667635	0.650471	0.634509	0.619629	0.605724	0.592701	0.58048	0.568988	0.55816	0.547941	0.538278	0.529126	0.520443	0.512193	0.504342	0.496858	0.489715	0.482886	0.476349	0.470082	0.464065	0.458282	0.452714	0.447346	0.442165	0.437157	0.43231	0.427613	0.423054	0.418625	0.414315	0.410116	0.40602	0.402019	0.398107	0.394276	0.390521
'BSU22690'		1	0.974341	0.950493	0.928276	0.907533	0.888127	0.869937	0.852855	0.836785	0.821644	0.807354	0.793848	0.781065	0.768948	0.757449	0.746521	0.736123	0.726217	0.716769	0.707747	0.699123	0.690868	0.682959	0.675373	0.668088	0.661086	0.654347	0.647855	0.641593	0.635548	0.629706	0.624052	0.618576	0.613265	0.608109	0.603098	0.598222	0.593472	0.58884	0.584317	0.579896	0.57557	0.571331	0.567173	0.56309	0.559075	0.555124	0.551231
'BSU22700'		1	0.974518	0.950826	0.928748	0.908129	0.888833	0.87074	0.853746	0.837755	0.822684	0.808459	0.79501	0.782279	0.77021	0.758754	0.747865	0.737503	0.72763	0.718212	0.709217	0.700618	0.692386	0.684498	0.676932	0.669665	0.662679	0.655955	0.649477	0.643229	0.637195	0.631364	0.625721	0.620254	0.614952	0.609804	0.604801	0.599932	0.595188	0.590562	0.586045	0.581629	0.577307	0.573073	0.568919	0.56484	0.560829	0.556882	0.552992
'BSU22740'		1	0.968825	0.940164	0.913733	0.889287	0.866614	0.845534	0.825889	0.807539	0.790364	0.774256	0.759122	0.744878	0.731447	0.718764	0.706768	0.695405	0.684625	0.674386	0.664645	0.655368	0.64652	0.638071	0.629992	0.622259	0.614847	0.607734	0.600901	0.594327	0.587997	0.581893	0.576001	0.570307	0.564797	0.559459	0.554282	0.549254	0.544367	0.539609	0.534972	0.530448	0.526029	0.521706	0.517473	0.513324	0.509251	0.505248	0.501311
'BSU22750'		1	0.998467	0.996972	0.995515	0.994094	0.992709	0.991358	0.99004	0.988755	0.987501	0.986278	0.985084	0.983919	0.982781	0.981671	0.980586	0.979526	0.978491	0.977478	0.976489	0.97552	0.974573	0.973646	0.972737	0.971847	0.970975	0.970119	0.96928	0.968455	0.967645	0.966849	0.966065	0.965294	0.964534	0.963784	0.963045	0.962315	0.961593	0.960879	0.960172	0.959471	0.958775	0.958085	0.957399	0.956716	0.956036	0.955358	0.954681
'BSU22770'		1	0.965764	0.93448	0.905789	0.879389	0.85502	0.832462	0.811524	0.792041	0.77387	0.756886	0.740977	0.726046	0.712008	0.698784	0.686308	0.674517	0.663356	0.652776	0.642732	0.633183	0.624092	0.615426	0.607153	0.599246	0.591679	0.584427	0.57747	0.570786	0.564358	0.558167	0.552198	0.546436	0.540866	0.535476	0.530254	0.525188	0.520267	0.515482	0.510822	0.50628	0.501846	0.497514	0.493275	0.489123	0.485051	0.481052	0.477121
'BSU22780'		1	0.995935	0.991993	0.988167	0.984455	0.980852	0.977354	0.973958	0.970659	0.967454	0.964339	0.961312	0.958368	0.955505	0.95272	0.950009	0.94737	0.944799	0.942295	0.939854	0.937474	0.935152	0.932886	0.930673	0.928511	0.926397	0.92433	0.922307	0.920325	0.918383	0.916479	0.91461	0.912775	0.910971	0.909196	0.907449	0.905728	0.90403	0.902354	0.900698	0.899061	0.89744	0.895834	0.894241	0.892659	0.891087	0.889524	0.887966
'BSU22810'		1	0.993932	0.988069	0.982403	0.976925	0.971627	0.966502	0.961542	0.95674	0.952089	0.947584	0.943218	0.938985	0.934879	0.930896	0.92703	0.923276	0.919628	0.916084	0.912637	0.909284	0.90602	0.902841	0.899744	0.896724	0.893779	0.890903	0.888094	0.885348	0.882663	0.880034	0.877458	0.874934	0.872456	0.870023	0.867632	0.86528	0.862965	0.860682	0.858431	0.856208	0.85401	0.851836	0.849683	0.847549	0.845431	0.843327	0.841235
'BSU22880'		1	0.979465	0.960185	0.942053	0.924973	0.908859	0.893636	0.879235	0.865592	0.852652	0.840364	0.828682	0.817562	0.806966	0.796859	0.787208	0.777982	0.769155	0.760701	0.752595	0.744817	0.737345	0.730161	0.723246	0.716585	0.710162	0.703962	0.697971	0.692178	0.686569	0.681134	0.675862	0.670742	0.665765	0.660922	0.656204	0.651604	0.647113	0.642724	0.63843	0.634224	0.6301	0.626052	0.622074	0.61816	0.614305	0.610504	0.606752
'BSU22890'		1	0.981474	0.964011	0.947526	0.931942	0.917192	0.903212	0.889947	0.877346	0.865362	0.853952	0.843078	0.832704	0.822797	0.813327	0.804266	0.795589	0.78727	0.779289	0.771624	0.764256	0.757168	0.750342	0.743764	0.737417	0.731289	0.725366	0.719636	0.714088	0.70871	0.703493	0.698427	0.693502	0.688709	0.684041	0.679489	0.675046	0.670704	0.666458	0.662299	0.658222	0.654221	0.650291	0.646425	0.642618	0.638866	0.635163	0.631506
'BSU22950'		1	0.98848	0.97747	0.966938	0.956857	0.947201	0.937945	0.929066	0.920544	0.912359	0.904493	0.896927	0.889647	0.882637	0.875883	0.869371	0.863088	0.857023	0.851163	0.8455	0.840021	0.834719	0.829582	0.824603	0.819774	0.815086	0.810531	0.806103	0.801795	0.797599	0.793511	0.789522	0.785628	0.781823	0.778101	0.774457	0.770887	0.767385	0.763946	0.760566	0.757241	0.753966	0.750737	0.74755	0.744402	0.741288	0.738205	0.73515
'BSU23090'		1	0.953346	0.911752	0.874446	0.840806	0.810323	0.782579	0.757225	0.733969	0.712566	0.692804	0.674506	0.657514	0.641697	0.626937	0.613132	0.600193	0.58804	0.576604	0.565822	0.555639	0.546004	0.536873	0.528206	0.519966	0.512121	0.504639	0.497495	0.490662	0.484118	0.477842	0.471815	0.466018	0.460436	0.455053	0.449856	0.44483	0.439965	0.435248	0.430669	0.426218	0.421887	0.417666	0.413548	0.409524	0.405588	0.401734	0.397954
'BSU23120'		1	0.98145	0.963966	0.947461	0.931859	0.917092	0.903098	0.889819	0.877205	0.86521	0.853789	0.842905	0.832522	0.822607	0.813129	0.804061	0.795376	0.787051	0.779064	0.771394	0.764021	0.756928	0.750098	0.743515	0.737164	0.731032	0.725106	0.719373	0.713821	0.708441	0.703221	0.698152	0.693224	0.688429	0.683759	0.679205	0.67476	0.670416	0.666167	0.662007	0.657928	0.653926	0.649994	0.646126	0.642318	0.638565	0.634861	0.631202
'BSU23150'		1	0.996651	0.993397	0.990237	0.987165	0.984181	0.981279	0.978458	0.975715	0.973047	0.970451	0.967926	0.965467	0.963073	0.960742	0.958471	0.956258	0.954101	0.951997	0.949945	0.947942	0.945987	0.944076	0.94221	0.940384	0.938598	0.93685	0.935138	0.933461	0.931815	0.9302	0.928615	0.927056	0.925523	0.924015	0.922528	0.921063	0.919617	0.918189	0.916777	0.91538	0.913996	0.912624	0.911262	0.909909	0.908564	0.907225	0.905891
'BSU23220'		1	0.90019	0.820146	0.754541	0.699803	0.653448	0.613697	0.579238	0.549086	0.522485	0.498847	0.477704	0.458684	0.441484	0.425856	0.411594	0.398527	0.38651	0.375421	0.365157	0.355627	0.346754	0.338471	0.330719	0.323448	0.316612	0.310171	0.30409	0.298336	0.292882	0.287703	0.282775	0.278078	0.273594	0.269305	0.265197	0.261255	0.257466	0.253819	0.250303	0.246908	0.243625	0.240446	0.237362	0.234368	0.231456	0.228619	0.225854
'BSU23490'		1	0.99454	0.989258	0.984147	0.9792	0.974411	0.969772	0.965279	0.960925	0.956704	0.952611	0.948641	0.944788	0.941049	0.937418	0.93389	0.930463	0.92713	0.923889	0.920735	0.917664	0.914674	0.911759	0.908918	0.906146	0.903439	0.900796	0.898213	0.895687	0.893214	0.890792	0.888418	0.88609	0.883804	0.881559	0.87935	0.877177	0.875036	0.872925	0.870842	0.868784	0.866749	0.864735	0.862739	0.86076	0.858795	0.856842	0.854899
'BSU23500'		1	0.916399	0.847147	0.788856	0.739124	0.696206	0.658798	0.62591	0.596774	0.570788	0.547469	0.526431	0.507355	0.489982	0.474095	0.45951	0.446075	0.433658	0.422147	0.411447	0.401473	0.392152	0.383421	0.375224	0.367512	0.36024	0.353371	0.346868	0.340701	0.334843	0.329267	0.323951	0.318874	0.314018	0.309366	0.304901	0.30061	0.29648	0.292498	0.288653	0.284936	0.281336	0.277845	0.274456	0.27116	0.26795	0.264821	0.261766
'BSU23550'		1	0.938741	0.885687	0.839305	0.79842	0.762117	0.729674	0.700512	0.674162	0.65024	0.628428	0.608461	0.590117	0.573208	0.557572	0.543071	0.529586	0.517014	0.505265	0.49426	0.483929	0.474211	0.465051	0.456401	0.448217	0.44046	0.433097	0.426094	0.419423	0.413059	0.406977	0.401157	0.395578	0.390224	0.385076	0.38012	0.375342	0.370729	0.366269	0.36195	0.357764	0.353699	0.349748	0.345901	0.342152	0.338492	0.334916	0.331417
'BSU23610'		1	0.9649	0.932881	0.903563	0.876624	0.85179	0.82883	0.807543	0.787757	0.769321	0.752104	0.735991	0.720882	0.706685	0.693323	0.680724	0.668824	0.657567	0.646902	0.636783	0.627167	0.618017	0.609298	0.600979	0.593031	0.585428	0.578144	0.571159	0.564451	0.558001	0.551792	0.545807	0.540031	0.534449	0.52905	0.523819	0.518747	0.513821	0.509032	0.50437	0.499826	0.495393	0.491061	0.486824	0.482674	0.478605	0.474611	0.470685
'BSU23620'		1	0.964045	0.931302	0.901366	0.873899	0.848612	0.82526	0.803635	0.783554	0.764862	0.747422	0.731113	0.715832	0.701486	0.687991	0.675275	0.663273	0.651926	0.641181	0.630991	0.621313	0.612108	0.603341	0.594979	0.586994	0.579358	0.572046	0.565035	0.558306	0.551837	0.545612	0.539613	0.533825	0.528234	0.522827	0.517591	0.512513	0.507584	0.502793	0.498131	0.493587	0.489155	0.484825	0.480591	0.476445	0.472381	0.468392	0.464472
'BSU23850'		1	0.965786	0.934521	0.905847	0.879461	0.855104	0.832557	0.811628	0.792153	0.77399	0.757011	0.741108	0.726182	0.712147	0.698928	0.686455	0.674667	0.663508	0.652931	0.642889	0.633341	0.624252	0.615587	0.607316	0.59941	0.591843	0.584593	0.577636	0.570953	0.564526	0.558335	0.552367	0.546605	0.541036	0.535646	0.530424	0.525358	0.520437	0.515652	0.510992	0.50645	0.502017	0.497684	0.493445	0.489293	0.485221	0.481222	0.477291
'BSU23860'		1	0.966508	0.935858	0.907712	0.88178	0.857816	0.835609	0.814977	0.795762	0.777825	0.761046	0.745317	0.730546	0.716648	0.703549	0.691183	0.67949	0.668416	0.657913	0.647937	0.638449	0.629412	0.620794	0.612564	0.604695	0.597161	0.58994	0.583009	0.576348	0.569941	0.563768	0.557815	0.552066	0.546508	0.541128	0.535914	0.530855	0.52594	0.521159	0.516503	0.511963	0.507531	0.503199	0.49896	0.494806	0.490732	0.486731	0.482797
'BSU23970'		1	0.916824	0.847865	0.789779	0.740194	0.697379	0.660045	0.62721	0.59811	0.572148	0.548845	0.527815	0.508743	0.49137	0.475479	0.460889	0.447447	0.435022	0.423502	0.412792	0.402808	0.393476	0.384735	0.376527	0.368804	0.361521	0.354641	0.348127	0.34195	0.336081	0.330494	0.325168	0.320082	0.315216	0.310554	0.306079	0.301779	0.297639	0.293648	0.289795	0.286068	0.28246	0.278961	0.275563	0.272259	0.269041	0.265904	0.262841
'BSU23980'		1	0.968934	0.940368	0.914019	0.889643	0.867033	0.846007	0.82641	0.808102	0.790964	0.77489	0.759785	0.745566	0.732159	0.719497	0.707519	0.696172	0.685408	0.675182	0.665453	0.656187	0.647349	0.638908	0.630838	0.623111	0.615706	0.608599	0.60177	0.595201	0.588875	0.582775	0.576887	0.571196	0.565688	0.560353	0.555178	0.550152	0.545266	0.54051	0.535875	0.531351	0.526933	0.522611	0.518379	0.51423	0.510157	0.506155	0.502218
'BSU23990'		1	0.96724	0.937218	0.909611	0.884144	0.860584	0.838728	0.818402	0.799455	0.781754	0.765181	0.749636	0.735026	0.721271	0.708298	0.696045	0.684451	0.673466	0.663043	0.653138	0.643713	0.634732	0.626164	0.617979	0.61015	0.602652	0.595462	0.58856	0.581925	0.575539	0.569386	0.56345	0.557716	0.552172	0.546803	0.541599	0.536548	0.53164	0.526865	0.522214	0.517677	0.513248	0.508918	0.504679	0.500526	0.496451	0.492448	0.488512
'BSU24050'		1	0.954236	0.913363	0.876646	0.84349	0.813407	0.785994	0.760917	0.737893	0.716683	0.697085	0.678923	0.662046	0.646326	0.631647	0.61791	0.605028	0.592923	0.581525	0.570775	0.560618	0.551004	0.541889	0.533235	0.525004	0.517164	0.509686	0.502542	0.495709	0.489162	0.482882	0.476849	0.471046	0.465456	0.460065	0.454858	0.449822	0.444945	0.440217	0.435626	0.431163	0.426819	0.422585	0.418453	0.414415	0.410465	0.406596	0.402801
'BSU24460'		1	0.916561	0.84742	0.789206	0.73953	0.696651	0.659271	0.626403	0.597281	0.571303	0.547991	0.526955	0.507881	0.490508	0.474619	0.460033	0.446595	0.434175	0.422661	0.411956	0.401978	0.392654	0.383919	0.375718	0.368001	0.360726	0.353852	0.347345	0.341174	0.335312	0.329732	0.324412	0.319332	0.314472	0.309816	0.305347	0.301053	0.296919	0.292933	0.289085	0.285365	0.281762	0.278268	0.274875	0.271576	0.268363	0.265231	0.262173
'BSU24520'		1	0.985491	0.971705	0.958592	0.946108	0.934211	0.922863	0.912029	0.901677	0.891776	0.882301	0.873224	0.864523	0.856175	0.848159	0.840457	0.833051	0.825924	0.819059	0.812443	0.806061	0.799901	0.79395	0.788196	0.782628	0.777236	0.77201	0.766941	0.762019	0.757237	0.752585	0.748057	0.743645	0.739342	0.735141	0.731036	0.72702	0.723088	0.719234	0.715453	0.711738	0.708086	0.704491	0.700949	0.697454	0.694004	0.690593	0.687217
'BSU24550'		1	0.94615	0.898822	0.856908	0.819538	0.786019	0.755791	0.728398	0.703463	0.680673	0.659765	0.64052	0.622747	0.606285	0.590996	0.576759	0.563469	0.551035	0.539377	0.528422	0.518108	0.50838	0.499187	0.490484	0.482231	0.474392	0.466934	0.459828	0.453046	0.446564	0.440359	0.434411	0.428701	0.423212	0.417927	0.412833	0.407914	0.403159	0.398556	0.394094	0.389762	0.385552	0.381455	0.377462	0.373566	0.36976	0.366036	0.362389
'BSU24560'		1	0.924732	0.861338	0.807226	0.760508	0.719774	0.683951	0.652207	0.623889	0.598474	0.575541	0.554746	0.535806	0.518484	0.502583	0.487935	0.474398	0.46185	0.450186	0.439315	0.429158	0.419645	0.410716	0.402316	0.394399	0.38692	0.379844	0.373135	0.366764	0.360702	0.354925	0.349411	0.344139	0.339089	0.334246	0.329594	0.325118	0.320805	0.316644	0.312622	0.30873	0.304958	0.301297	0.297739	0.294277	0.290903	0.287611	0.284395
'BSU24940'		1	0.932307	0.874427	0.824381	0.780691	0.742227	0.70811	0.677649	0.650291	0.62559	0.603179	0.582756	0.564071	0.546912	0.531101	0.516484	0.502933	0.490335	0.478591	0.467618	0.45734	0.447692	0.438617	0.430064	0.421986	0.414342	0.407097	0.400218	0.393675	0.38744	0.381491	0.375804	0.37036	0.36514	0.360128	0.355308	0.350665	0.346187	0.341862	0.337678	0.333626	0.329694	0.325876	0.322162	0.318545	0.315017	0.311572	0.308203
'BSU25130'		1	0.949341	0.904534	0.86463	0.828875	0.79666	0.767491	0.74096	0.716729	0.694516	0.674081	0.655222	0.637765	0.62156	0.60648	0.59241	0.579253	0.566923	0.555344	0.544448	0.534176	0.524475	0.515295	0.506595	0.498337	0.490484	0.483006	0.475873	0.46906	0.462543	0.456299	0.450309	0.444555	0.439018	0.433685	0.428539	0.423568	0.41876	0.414102	0.409585	0.405197	0.40093	0.396775	0.392723	0.388768	0.384902	0.381118	0.37741
'BSU25170'		1	0.903675	0.825885	0.761765	0.708015	0.662317	0.622996	0.58881	0.558822	0.532306	0.508696	0.487543	0.468483	0.451222	0.435517	0.421169	0.408008	0.395894	0.384705	0.374339	0.364706	0.355732	0.347349	0.339499	0.33213	0.325199	0.318664	0.312492	0.306649	0.301109	0.295845	0.290834	0.286057	0.281494	0.277129	0.272946	0.268931	0.26507	0.261353	0.257769	0.254307	0.250959	0.247715	0.244569	0.241512	0.238539	0.235642	0.232817
'BSU25240'		1	0.955735	0.916084	0.880369	0.84804	0.818643	0.791803	0.767205	0.744583	0.723712	0.704399	0.686478	0.669806	0.654258	0.639725	0.626111	0.613332	0.601314	0.589989	0.579299	0.569191	0.559617	0.550535	0.541906	0.533694	0.525868	0.518399	0.511261	0.504429	0.497881	0.491596	0.485557	0.479745	0.474144	0.468741	0.46352	0.458469	0.453576	0.44883	0.444221	0.439738	0.435374	0.431118	0.426965	0.422905	0.418931	0.415039	0.41122
'BSU25260'		1	0.936809	0.882292	0.834789	0.793038	0.756062	0.723094	0.69352	0.666847	0.642672	0.620664	0.600545	0.582085	0.565089	0.549389	0.534843	0.52133	0.508742	0.496988	0.485986	0.475665	0.465963	0.456824	0.448198	0.440042	0.432317	0.424986	0.418017	0.411382	0.405055	0.399011	0.393229	0.38769	0.382374	0.377266	0.372349	0.367611	0.363038	0.358618	0.354339	0.350192	0.346167	0.342255	0.338448	0.334739	0.331118	0.327582	0.324122
'BSU25270'		1	0.981296	0.96367	0.947038	0.93132	0.916446	0.902354	0.888986	0.87629	0.864219	0.852729	0.841781	0.831338	0.821368	0.811839	0.802723	0.793994	0.785629	0.777603	0.769897	0.762491	0.755367	0.748507	0.741896	0.73552	0.729364	0.723415	0.71766	0.712088	0.706689	0.701451	0.696364	0.69142	0.68661	0.681925	0.677357	0.672898	0.668542	0.664282	0.66011	0.65602	0.652007	0.648065	0.644188	0.64037	0.636608	0.632895	0.629228
'BSU25300'		1	0.954729	0.914257	0.877869	0.844983	0.815124	0.787899	0.762977	0.740084	0.718984	0.699477	0.681393	0.664583	0.648918	0.634286	0.620588	0.607739	0.595661	0.584287	0.573556	0.563413	0.553812	0.544707	0.53606	0.527835	0.519999	0.512524	0.505381	0.498548	0.492	0.485718	0.479683	0.473877	0.468283	0.462887	0.457675	0.452634	0.447752	0.443018	0.438421	0.433951	0.4296	0.425359	0.421219	0.417174	0.413216	0.409339	0.405536
'BSU25320'		1	0.999305	0.998626	0.997963	0.997315	0.996683	0.996065	0.995462	0.994873	0.994297	0.993735	0.993185	0.992648	0.992123	0.99161	0.991108	0.990617	0.990137	0.989667	0.989207	0.988757	0.988316	0.987883	0.987459	0.987043	0.986635	0.986235	0.985842	0.985455	0.985075	0.9847	0.984332	0.983969	0.983611	0.983258	0.982909	0.982564	0.982223	0.981885	0.98155	0.981218	0.980889	0.980561	0.980235	0.979911	0.979587	0.979265	0.978942
'BSU25400'		1	0.98617	0.973012	0.960481	0.948535	0.937139	0.926256	0.915855	0.905906	0.896383	0.88726	0.878513	0.870121	0.862063	0.854319	0.846874	0.839708	0.832808	0.826158	0.819744	0.813554	0.807575	0.801795	0.796204	0.790791	0.785546	0.78046	0.775524	0.770729	0.766068	0.761533	0.757115	0.75281	0.748608	0.744505	0.740494	0.736569	0.732724	0.728953	0.725253	0.721616	0.71804	0.714518	0.711046	0.707621	0.704237	0.700891	0.697579
'BSU25460'		1	0.942021	0.891479	0.847041	0.807673	0.772562	0.741059	0.712642	0.686882	0.663427	0.641984	0.622309	0.604192	0.587457	0.571953	0.557549	0.544133	0.531606	0.519883	0.508886	0.498551	0.488817	0.479633	0.47095	0.462727	0.454927	0.447515	0.44046	0.433734	0.427312	0.421172	0.415291	0.40965	0.404232	0.39902	0.394	0.389157	0.384479	0.379953	0.375569	0.371317	0.367186	0.363169	0.359256	0.355441	0.351715	0.348073	0.344507
'BSU25470'		1	0.963603	0.930487	0.900235	0.872497	0.846977	0.823426	0.801628	0.781399	0.762577	0.745023	0.728616	0.713249	0.698827	0.685266	0.672492	0.660438	0.649046	0.638262	0.628037	0.618328	0.609097	0.600306	0.591924	0.58392	0.576268	0.568942	0.56192	0.55518	0.548703	0.54247	0.536465	0.530672	0.525077	0.519667	0.514428	0.509349	0.504418	0.499627	0.494965	0.490422	0.485991	0.481663	0.477431	0.473287	0.469226	0.46524	0.461323
'BSU25510'		1	0.997394	0.994858	0.992391	0.989991	0.987655	0.985381	0.983168	0.981013	0.978914	0.97687	0.974879	0.972938	0.971047	0.969203	0.967405	0.965651	0.96394	0.962269	0.960638	0.959044	0.957487	0.955965	0.954475	0.953018	0.951591	0.950194	0.948824	0.94748	0.946161	0.944866	0.943593	0.942341	0.941109	0.939896	0.9387	0.93752	0.936354	0.935202	0.934063	0.932935	0.931816	0.930707	0.929606	0.928511	0.927421	0.926336	0.925254
'BSU25550'		1	0.993451	0.987129	0.981025	0.975129	0.969432	0.963924	0.958599	0.953447	0.948461	0.943635	0.938961	0.934433	0.930044	0.925789	0.921661	0.917655	0.913765	0.909987	0.906316	0.902746	0.899273	0.895892	0.8926	0.889392	0.886263	0.883211	0.88023	0.877318	0.874471	0.871685	0.868958	0.866284	0.863662	0.861089	0.85856	0.856073	0.853626	0.851215	0.848837	0.846491	0.844172	0.841878	0.839608	0.837358	0.835126	0.832909	0.830706
'BSU25660'		1	0.945159	0.897054	0.854527	0.816668	0.782758	0.752214	0.724566	0.699424	0.676466	0.655423	0.636067	0.618205	0.601672	0.586326	0.572044	0.55872	0.54626	0.534582	0.523614	0.513292	0.503559	0.494365	0.485665	0.477417	0.469586	0.462137	0.455041	0.448271	0.441803	0.435612	0.429679	0.423985	0.418512	0.413243	0.408166	0.403265	0.398527	0.393942	0.389498	0.385185	0.380994	0.376915	0.372941	0.369064	0.365277	0.361572	0.357945
'BSU25670'		1	0.995683	0.991497	0.987438	0.983501	0.979682	0.975975	0.972378	0.968885	0.965493	0.962198	0.958996	0.955885	0.952859	0.949917	0.947054	0.944268	0.941556	0.938914	0.93634	0.93383	0.931383	0.928995	0.926664	0.924387	0.922161	0.919985	0.917856	0.915772	0.913729	0.911727	0.909762	0.907833	0.905937	0.904073	0.902238	0.90043	0.898647	0.896888	0.895151	0.893433	0.891732	0.890048	0.888377	0.886719	0.885071	0.883433	0.881801
'BSU25870'		1	0.952965	0.911063	0.873506	0.83966	0.809008	0.781123	0.755652	0.7323	0.710815	0.690985	0.672629	0.65559	0.639732	0.624939	0.611106	0.598143	0.585971	0.574519	0.563724	0.55353	0.543887	0.53475	0.526079	0.517836	0.509988	0.502506	0.495361	0.488529	0.481987	0.475713	0.469688	0.463895	0.458317	0.452938	0.447745	0.442724	0.437863	0.433151	0.428578	0.424133	0.419807	0.415592	0.411479	0.407462	0.403532	0.399684	0.395911
'BSU26230'		1	0.975147	0.95201	0.930425	0.910244	0.891339	0.873596	0.856916	0.841207	0.82639	0.812394	0.799154	0.786611	0.774713	0.763412	0.752665	0.742432	0.732677	0.723368	0.714472	0.705964	0.697816	0.690005	0.682509	0.675307	0.668381	0.661713	0.655286	0.649086	0.643097	0.637306	0.631701	0.626269	0.621	0.615882	0.610907	0.606064	0.601346	0.596742	0.592246	0.58785	0.583546	0.579329	0.575191	0.571126	0.567129	0.563194	0.559315
'BSU26760'		1	0.971632	0.945408	0.921099	0.898507	0.877463	0.857816	0.839436	0.822206	0.806026	0.790804	0.776459	0.762919	0.75012	0.738002	0.726515	0.715609	0.705241	0.695373	0.685968	0.676994	0.66842	0.66022	0.652366	0.644837	0.63761	0.630665	0.623984	0.617548	0.611344	0.605354	0.599565	0.593964	0.588538	0.583277	0.578168	0.573203	0.568371	0.563663	0.55907	0.554586	0.550201	0.545908	0.541701	0.537574	0.533519	0.529532	0.525607
'BSU27020'		1	0.963592	0.930466	0.900205	0.87246	0.846935	0.823379	0.801577	0.781343	0.762518	0.744962	0.728552	0.713183	0.698758	0.685196	0.67242	0.660366	0.648972	0.638187	0.627961	0.618252	0.609019	0.600228	0.591845	0.583841	0.576189	0.568863	0.56184	0.5551	0.548622	0.542389	0.536384	0.530591	0.524996	0.519586	0.514347	0.509267	0.504337	0.499546	0.494883	0.490341	0.48591	0.481582	0.47735	0.473206	0.469145	0.465159	0.461243
'BSU27300'		1	0.933251	0.87607	0.82655	0.783257	0.745095	0.711211	0.680928	0.653706	0.629108	0.606775	0.586411	0.567768	0.550639	0.534846	0.520242	0.506695	0.494096	0.482348	0.471366	0.461077	0.451416	0.442326	0.433756	0.425661	0.417999	0.410735	0.403836	0.397272	0.391018	0.385048	0.379341	0.373876	0.368636	0.363603	0.358762	0.3541	0.349601	0.345256	0.341052	0.33698	0.333029	0.329191	0.325457	0.32182	0.318273	0.314809	0.311421
'BSU27320'		1	0.976049	0.953714	0.93284	0.913295	0.894958	0.877725	0.861503	0.846208	0.831765	0.818106	0.805172	0.792908	0.781264	0.770194	0.759658	0.749618	0.74004	0.730892	0.722146	0.713774	0.705753	0.698058	0.69067	0.683567	0.676733	0.67015	0.663803	0.657675	0.651754	0.646026	0.64048	0.635103	0.629884	0.624815	0.619884	0.615082	0.610402	0.605834	0.601372	0.597007	0.592733	0.588543	0.584431	0.58039	0.576415	0.572501	0.568642
'BSU27390'		1	0.99553	0.991197	0.986996	0.982923	0.978972	0.97514	0.971421	0.967811	0.964307	0.960903	0.957597	0.954384	0.951261	0.948224	0.94527	0.942396	0.939598	0.936874	0.934219	0.931633	0.92911	0.926649	0.924247	0.921902	0.91961	0.917369	0.915176	0.91303	0.910928	0.908866	0.906845	0.90486	0.902909	0.900991	0.899104	0.897245	0.895412	0.893604	0.891817	0.890051	0.888304	0.886573	0.884856	0.883153	0.88146	0.879777	0.878101
'BSU27410'		1	0.958576	0.921259	0.887476	0.856755	0.828704	0.802995	0.779351	0.757536	0.73735	0.71862	0.701195	0.684947	0.66976	0.655535	0.642185	0.62963	0.617803	0.60664	0.596087	0.586094	0.576617	0.567614	0.55905	0.550891	0.543107	0.535669	0.528554	0.521738	0.515199	0.508917	0.502875	0.497057	0.491445	0.486026	0.480787	0.475715	0.470798	0.466025	0.461387	0.456874	0.452477	0.448187	0.443997	0.439899	0.435887	0.431954	0.428094
'BSU27490'		1	0.975293	0.952286	0.930816	0.910737	0.891924	0.874263	0.857656	0.842014	0.827257	0.813315	0.800124	0.787625	0.775768	0.764504	0.753791	0.743588	0.733862	0.724578	0.715706	0.707219	0.699091	0.691298	0.683819	0.676633	0.669722	0.663067	0.656653	0.650464	0.644485	0.638704	0.633108	0.627685	0.622424	0.617314	0.612345	0.607509	0.602796	0.598198	0.593707	0.589316	0.585017	0.580804	0.576669	0.572608	0.568615	0.564683	0.560807
'BSU27500'		1	0.99331	0.986855	0.980623	0.974605	0.968791	0.963173	0.957741	0.952488	0.947406	0.942487	0.937724	0.933111	0.92864	0.924306	0.920103	0.916024	0.912065	0.90822	0.904484	0.900852	0.897319	0.893881	0.890532	0.88727	0.884089	0.880986	0.877957	0.874998	0.872105	0.869274	0.866503	0.863787	0.861124	0.858511	0.855943	0.853418	0.850934	0.848486	0.846073	0.843691	0.841338	0.839011	0.836707	0.834424	0.83216	0.829912	0.827677
'BSU27520'		1	0.938443	0.885162	0.838606	0.797585	0.761177	0.728652	0.699425	0.673024	0.649061	0.627218	0.607227	0.588864	0.571941	0.556294	0.541786	0.528296	0.515721	0.503971	0.492966	0.482636	0.47292	0.463763	0.455116	0.446937	0.439185	0.431826	0.424828	0.418163	0.411804	0.405728	0.399914	0.394341	0.388992	0.38385	0.378901	0.374129	0.369522	0.365068	0.360756	0.356575	0.352517	0.348571	0.344731	0.340987	0.337334	0.333764	0.330271
'BSU27550'		1	0.997533	0.995133	0.992797	0.990523	0.98831	0.986155	0.984057	0.982013	0.980023	0.978084	0.976195	0.974353	0.972558	0.970808	0.9691	0.967435	0.965809	0.964222	0.962671	0.961157	0.959677	0.958229	0.956813	0.955427	0.95407	0.95274	0.951437	0.950158	0.948903	0.94767	0.946458	0.945266	0.944093	0.942938	0.941798	0.940674	0.939563	0.938466	0.93738	0.936305	0.935239	0.934181	0.933131	0.932087	0.931048	0.930012	0.92898
'BSU27560'		1	0.987735	0.976029	0.964847	0.954159	0.943934	0.934145	0.924766	0.915774	0.907147	0.898865	0.890908	0.883258	0.875899	0.868814	0.861989	0.85541	0.849065	0.842939	0.837022	0.831303	0.825771	0.820417	0.81523	0.810202	0.805324	0.800588	0.795986	0.791511	0.787155	0.782913	0.778777	0.774741	0.770799	0.766945	0.763174	0.75948	0.755859	0.752305	0.748813	0.745379	0.741998	0.738667	0.73538	0.732135	0.728926	0.72575	0.722604
'BSU27650'		1	0.98768	0.975922	0.964693	0.953961	0.943694	0.933866	0.924451	0.915425	0.906766	0.898453	0.890467	0.882791	0.875406	0.868297	0.86145	0.85485	0.848484	0.842339	0.836404	0.830668	0.82512	0.819749	0.814547	0.809505	0.804613	0.799864	0.79525	0.790763	0.786396	0.782143	0.777996	0.77395	0.769998	0.766135	0.762355	0.758653	0.755023	0.75146	0.747961	0.744519	0.741131	0.737793	0.734499	0.731246	0.728031	0.724849	0.721696
'BSU27710'		1	0.987929	0.976405	0.965393	0.954863	0.944785	0.935135	0.925886	0.917016	0.908504	0.900329	0.892473	0.884919	0.877649	0.87065	0.863906	0.857403	0.85113	0.845073	0.839221	0.833564	0.828091	0.822792	0.817659	0.812681	0.807852	0.803162	0.798605	0.794173	0.789858	0.785655	0.781556	0.777556	0.773649	0.769829	0.766091	0.762428	0.758837	0.755312	0.751849	0.748443	0.745089	0.741783	0.738522	0.735301	0.732116	0.728964	0.725841
'BSU27880'		1	0.984429	0.969664	0.955649	0.942331	0.929662	0.917599	0.906101	0.895131	0.884657	0.874645	0.865068	0.8559	0.847114	0.838689	0.830603	0.822835	0.815368	0.808184	0.801267	0.794601	0.788172	0.781967	0.775973	0.770178	0.76457	0.759139	0.753875	0.748768	0.743808	0.738988	0.734299	0.729733	0.725283	0.720941	0.716701	0.712555	0.708498	0.704524	0.700627	0.696801	0.693041	0.689342	0.685699	0.682107	0.678563	0.67506	0.671596
'BSU27890'		1	0.995727	0.991583	0.987565	0.983667	0.979885	0.976215	0.972653	0.969193	0.965834	0.96257	0.959399	0.956316	0.953319	0.950404	0.947568	0.944807	0.942119	0.939501	0.93695	0.934463	0.932037	0.929671	0.92736	0.925103	0.922897	0.92074	0.918629	0.916562	0.914537	0.912551	0.910603	0.90869	0.90681	0.904961	0.903141	0.901348	0.899581	0.897836	0.896112	0.894408	0.892722	0.891051	0.889394	0.887748	0.886114	0.884488	0.882869
'BSU27990'		1	0.98415	0.969129	0.954878	0.941343	0.928473	0.916224	0.904555	0.893426	0.882803	0.872654	0.862948	0.85366	0.844763	0.836233	0.828049	0.82019	0.812637	0.805372	0.798378	0.791641	0.785144	0.778875	0.772821	0.766968	0.761307	0.755824	0.750512	0.745358	0.740355	0.735493	0.730764	0.72616	0.721673	0.717297	0.713023	0.708845	0.704758	0.700754	0.696829	0.692976	0.689189	0.685465	0.681798	0.678182	0.674614	0.67109	0.667604
'BSU28030'		1	0.988229	0.976983	0.966232	0.955945	0.946096	0.936659	0.927611	0.918929	0.910594	0.902586	0.894887	0.887481	0.880352	0.873485	0.866866	0.860482	0.854321	0.84837	0.84262	0.837059	0.831678	0.826466	0.821416	0.816519	0.811765	0.807148	0.802661	0.798295	0.794044	0.789903	0.785863	0.78192	0.778068	0.7743	0.770613	0.767	0.763456	0.759978	0.756559	0.753196	0.749884	0.74662	0.743399	0.740217	0.73707	0.733955	0.730868
'BSU28080'		1	0.988684	0.977863	0.967509	0.957594	0.948094	0.938984	0.930243	0.921851	0.913788	0.906036	0.898579	0.891402	0.884489	0.877826	0.871401	0.865201	0.859214	0.853429	0.847836	0.842425	0.837187	0.832111	0.827191	0.822418	0.817783	0.81328	0.808901	0.80464	0.800489	0.796444	0.792497	0.788644	0.784877	0.781193	0.777586	0.77405	0.770582	0.767176	0.763828	0.760534	0.757289	0.75409	0.750932	0.747811	0.744725	0.741669	0.738639
'BSU28090'		1	0.988011	0.976562	0.965621	0.955157	0.945142	0.935549	0.926355	0.917536	0.909072	0.900942	0.893129	0.885615	0.878384	0.87142	0.86471	0.85824	0.851997	0.845969	0.840144	0.834513	0.829065	0.82379	0.818679	0.813723	0.808914	0.804244	0.799706	0.795291	0.790994	0.786807	0.782725	0.77874	0.774848	0.771042	0.767317	0.763668	0.76009	0.756577	0.753126	0.749731	0.746389	0.743095	0.739844	0.736634	0.733459	0.730317	0.727204
'BSU28120'		1	0.996933	0.993952	0.991055	0.988238	0.985499	0.982835	0.980244	0.977723	0.97527	0.972882	0.970558	0.968294	0.96609	0.963942	0.961849	0.959808	0.957818	0.955877	0.953983	0.952133	0.950327	0.948562	0.946836	0.945148	0.943497	0.94188	0.940295	0.938742	0.937218	0.935723	0.934254	0.932809	0.931389	0.92999	0.928611	0.927252	0.92591	0.924585	0.923274	0.921976	0.920691	0.919416	0.918151	0.916894	0.915643	0.914398	0.913157
'BSU28220'		1	0.9938	0.98781	0.982024	0.97643	0.971022	0.965791	0.96073	0.955831	0.951088	0.946494	0.942042	0.937727	0.933543	0.929485	0.925546	0.921722	0.918007	0.914397	0.910888	0.907475	0.904152	0.900918	0.897766	0.894694	0.891697	0.888772	0.885915	0.883123	0.880393	0.87772	0.875102	0.872535	0.870018	0.867546	0.865116	0.862726	0.860374	0.858055	0.855768	0.853511	0.851279	0.849072	0.846886	0.844719	0.842569	0.840433	0.83831
'BSU28230'		1	0.970712	0.943686	0.918676	0.89547	0.873885	0.85376	0.834956	0.81735	0.800835	0.785314	0.770701	0.756922	0.743908	0.731597	0.719935	0.708872	0.698362	0.688366	0.678845	0.669765	0.661095	0.652807	0.644875	0.637273	0.629981	0.622976	0.61624	0.609756	0.603505	0.597474	0.591648	0.586012	0.580556	0.575266	0.570132	0.565143	0.560289	0.555562	0.550952	0.546452	0.542053	0.537748	0.53353	0.529393	0.52533	0.521336	0.517404
'BSU28270'		1	0.984985	0.970733	0.95719	0.944308	0.932042	0.920352	0.9092	0.898551	0.888376	0.878643	0.869326	0.8604	0.851841	0.843628	0.835741	0.82816	0.820869	0.81385	0.807088	0.800569	0.794279	0.788205	0.782334	0.776656	0.771159	0.765834	0.76067	0.755658	0.750789	0.746056	0.741449	0.736962	0.732587	0.728318	0.724146	0.720067	0.716074	0.712161	0.708323	0.704554	0.700849	0.697203	0.693611	0.690069	0.686572	0.683116	0.679697
'BSU28350'		1	0.91349	0.842242	0.78256	0.73185	0.68824	0.650344	0.617115	0.587745	0.561604	0.53819	0.517101	0.498008	0.480643	0.464782	0.450238	0.436855	0.424498	0.413053	0.402423	0.392522	0.383276	0.374621	0.3665	0.358864	0.351669	0.344874	0.338446	0.332353	0.326567	0.321062	0.315816	0.310809	0.30602	0.301434	0.297035	0.292808	0.28874	0.28482	0.281036	0.277379	0.273838	0.270405	0.267073	0.263834	0.26068	0.257606	0.254605
'BSU28370'		1	0.980153	0.961494	0.943922	0.92735	0.911699	0.896896	0.882878	0.869586	0.856968	0.844974	0.833562	0.822691	0.812325	0.802429	0.792974	0.78393	0.775271	0.766973	0.759013	0.751369	0.744023	0.736957	0.730152	0.723594	0.717266	0.711156	0.705251	0.699537	0.694003	0.688638	0.683432	0.678375	0.673457	0.66867	0.664006	0.659455	0.655012	0.650668	0.646417	0.642252	0.638167	0.634156	0.630213	0.626333	0.62251	0.61874	0.615018
'BSU28390'		1	0.976938	0.955393	0.935226	0.916312	0.898543	0.88182	0.866058	0.851179	0.837113	0.823797	0.811174	0.799194	0.787808	0.776975	0.766656	0.756815	0.747419	0.738439	0.729848	0.721619	0.713729	0.706156	0.69888	0.691882	0.685145	0.678652	0.672388	0.666338	0.660489	0.654829	0.649346	0.644028	0.638864	0.633846	0.628963	0.624207	0.619569	0.615041	0.610616	0.606286	0.602045	0.597886	0.593802	0.589789	0.585839	0.581949	0.578112
'BSU28420'		1	0.938644	0.885517	0.839078	0.798149	0.761812	0.729343	0.700159	0.673793	0.649857	0.628035	0.608061	0.589711	0.572797	0.557157	0.542654	0.529167	0.516595	0.504845	0.49384	0.483509	0.473792	0.464633	0.455984	0.447801	0.440046	0.432684	0.425683	0.419014	0.412651	0.406571	0.400753	0.395177	0.389824	0.384678	0.379724	0.374948	0.370337	0.365879	0.361562	0.357378	0.353315	0.349366	0.345521	0.341774	0.338116	0.334542	0.331045
'BSU28430'		1	0.95058	0.906761	0.867651	0.832539	0.800848	0.772108	0.745929	0.721989	0.700016	0.679779	0.661084	0.643762	0.627669	0.61268	0.598686	0.58559	0.573309	0.561768	0.550903	0.540653	0.530968	0.5218	0.513107	0.50485	0.496997	0.489514	0.482375	0.475554	0.469026	0.46277	0.456767	0.450997	0.445445	0.440094	0.434931	0.429942	0.425115	0.420438	0.4159	0.411492	0.407204	0.403027	0.398954	0.394977	0.391088	0.387282	0.383551
'BSU28440'		1	0.911759	0.839337	0.778844	0.727569	0.683564	0.645392	0.611973	0.582476	0.556253	0.532791	0.511679	0.492582	0.475227	0.459386	0.444872	0.431522	0.419204	0.407801	0.397214	0.387358	0.378158	0.369549	0.361475	0.353885	0.346736	0.339987	0.333603	0.327554	0.321811	0.316349	0.311145	0.306178	0.30143	0.296883	0.292522	0.288333	0.284303	0.280419	0.276671	0.273049	0.269543	0.266144	0.262846	0.259639	0.256518	0.253476	0.250507
'BSU28470'		1	0.977715	0.956864	0.937317	0.918961	0.901694	0.885425	0.870073	0.855565	0.841837	0.828828	0.816485	0.80476	0.793608	0.78299	0.772868	0.763208	0.753979	0.745153	0.736703	0.728605	0.720837	0.713376	0.706205	0.699304	0.692657	0.686248	0.680062	0.674085	0.668305	0.662709	0.657285	0.652022	0.646912	0.641942	0.637106	0.632393	0.627796	0.623306	0.618917	0.614622	0.610412	0.606283	0.602229	0.598242	0.594318	0.590451	0.586637
'BSU28500'		1	0.956501	0.917477	0.882279	0.850378	0.821338	0.794797	0.77045	0.74804	0.727348	0.708187	0.690395	0.673832	0.658377	0.643923	0.630376	0.617654	0.605683	0.594399	0.583743	0.573663	0.564112	0.555049	0.546435	0.538235	0.530419	0.522956	0.515822	0.508993	0.502446	0.496161	0.490119	0.484304	0.478699	0.47329	0.468063	0.463006	0.458105	0.453351	0.448733	0.444242	0.439868	0.435602	0.431438	0.427367	0.423383	0.419479	0.415648
'BSU28520'		1	0.977418	0.956301	0.936517	0.917947	0.900488	0.884045	0.868535	0.853885	0.840026	0.826899	0.814449	0.802625	0.791383	0.780682	0.770483	0.760753	0.75146	0.742575	0.73407	0.725921	0.718105	0.710601	0.703389	0.696451	0.689769	0.683327	0.67711	0.671105	0.665298	0.659677	0.65423	0.648946	0.643814	0.638826	0.633971	0.629242	0.624628	0.620124	0.615721	0.611411	0.60719	0.603049	0.598982	0.594985	0.591051	0.587175	0.583352
'BSU28530'		1	0.913872	0.842885	0.783383	0.732799	0.689278	0.651444	0.618258	0.588917	0.562795	0.539393	0.518309	0.499218	0.481851	0.465986	0.451437	0.438046	0.425681	0.414227	0.403587	0.393676	0.38442	0.375755	0.367625	0.359979	0.352773	0.345969	0.339531	0.333428	0.327632	0.322118	0.316863	0.311846	0.307049	0.302454	0.298046	0.293811	0.289735	0.285807	0.282015	0.27835	0.274801	0.271361	0.268022	0.264775	0.261614	0.258532	0.255525
'BSU28540'		1	0.940613	0.888989	0.84371	0.803683	0.768053	0.736139	0.707394	0.681374	0.657713	0.636106	0.6163	0.598081	0.581267	0.565702	0.551253	0.537805	0.525256	0.513518	0.502516	0.49218	0.482451	0.473275	0.464605	0.456398	0.448615	0.441222	0.434188	0.427485	0.421087	0.414971	0.409116	0.403501	0.39811	0.392925	0.387932	0.383116	0.378465	0.373968	0.369611	0.365387	0.361285	0.357295	0.353411	0.349623	0.345926	0.342312	0.338775
'BSU28590'		1	0.996293	0.992694	0.9892	0.985807	0.982512	0.979311	0.9762	0.973178	0.970239	0.967382	0.964604	0.961901	0.95927	0.95671	0.954217	0.951789	0.949422	0.947116	0.944867	0.942673	0.940532	0.938442	0.9364	0.934403	0.932451	0.930541	0.928671	0.926839	0.925043	0.923281	0.921551	0.919852	0.918181	0.916537	0.914918	0.913323	0.911748	0.910194	0.908658	0.907138	0.905633	0.904142	0.902662	0.901192	0.899731	0.898278	0.896829
'BSU28890'		1	0.962502	0.928458	0.89742	0.869014	0.842923	0.818882	0.796661	0.776066	0.756928	0.7391	0.722454	0.706878	0.692273	0.678553	0.66564	0.653464	0.641965	0.631086	0.620779	0.610999	0.601704	0.592858	0.584428	0.576382	0.568694	0.561337	0.554288	0.547525	0.541028	0.534779	0.528761	0.522958	0.517354	0.511937	0.506694	0.501613	0.496682	0.491891	0.48723	0.482691	0.478264	0.473941	0.469715	0.465579	0.461526	0.457549	0.453642
'BSU28950'		1	0.980787	0.962702	0.94565	0.929551	0.91433	0.89992	0.886261	0.873297	0.86098	0.849264	0.838107	0.827472	0.817323	0.807629	0.79836	0.789489	0.78099	0.772841	0.76502	0.757506	0.750282	0.743328	0.736629	0.73017	0.723936	0.717913	0.71209	0.706453	0.700992	0.695696	0.690555	0.68556	0.6807	0.675968	0.671356	0.666855	0.662459	0.65816	0.653952	0.649827	0.645781	0.641807	0.637899	0.634053	0.630263	0.626524	0.622831
'BSU29000'		1	0.996394	0.992892	0.989493	0.98619	0.982983	0.979866	0.976837	0.973893	0.971031	0.968247	0.96554	0.962906	0.960342	0.957846	0.955415	0.953047	0.95074	0.94849	0.946296	0.944156	0.942067	0.940027	0.938034	0.936085	0.93418	0.932315	0.930489	0.9287	0.926946	0.925225	0.923536	0.921876	0.920244	0.918637	0.917056	0.915496	0.913958	0.912438	0.910937	0.909451	0.90798	0.906522	0.905075	0.903638	0.902209	0.900787	0.899371
'BSU29060'		1	0.98251	0.96599	0.950364	0.935566	0.921535	0.908215	0.895557	0.883514	0.872045	0.86111	0.850676	0.84071	0.831181	0.822062	0.813327	0.804954	0.796919	0.789203	0.781786	0.774651	0.76778	0.761158	0.754771	0.748605	0.742647	0.736884	0.731306	0.725901	0.720659	0.71557	0.710625	0.705815	0.701132	0.696568	0.692115	0.687767	0.683515	0.679355	0.675279	0.671281	0.667356	0.663497	0.659701	0.655961	0.652273	0.648633	0.645035
'BSU29110'		1	0.993619	0.987457	0.981506	0.975756	0.970197	0.964823	0.959624	0.954594	0.949725	0.945011	0.940443	0.936018	0.931727	0.927566	0.923529	0.91961	0.915804	0.912107	0.908513	0.905018	0.901618	0.898307	0.895082	0.891939	0.888873	0.885882	0.882961	0.880106	0.877315	0.874583	0.871907	0.869285	0.866713	0.864188	0.861707	0.859266	0.856864	0.854497	0.852163	0.849859	0.847582	0.84533	0.843099	0.840889	0.838696	0.836518	0.834353
'BSU29140'		1	0.973619	0.949134	0.926355	0.905113	0.885264	0.866678	0.849242	0.832855	0.817428	0.802882	0.789144	0.776152	0.763845	0.752174	0.741089	0.730549	0.720514	0.710947	0.701817	0.693093	0.684748	0.676756	0.669093	0.661738	0.654671	0.647872	0.641325	0.635013	0.628921	0.623035	0.617342	0.611829	0.606484	0.601296	0.596256	0.591353	0.586578	0.581922	0.577378	0.572937	0.568592	0.564336	0.560163	0.556065	0.552038	0.548075	0.544171
'BSU29180'		1	0.979915	0.96104	0.943274	0.926526	0.910714	0.895765	0.881613	0.868199	0.855469	0.843372	0.831866	0.820908	0.810461	0.800492	0.790968	0.781861	0.773143	0.76479	0.756779	0.749088	0.741698	0.734589	0.727746	0.721152	0.714791	0.708649	0.702713	0.696971	0.691411	0.686021	0.680792	0.675712	0.670774	0.665967	0.661284	0.656716	0.652255	0.647896	0.643629	0.63945	0.635351	0.631327	0.627371	0.623479	0.619645	0.615863	0.612131
'BSU29200'		1	0.982869	0.966676	0.95135	0.936826	0.923047	0.909959	0.897513	0.885667	0.87438	0.863614	0.853336	0.843514	0.834119	0.825126	0.816508	0.808244	0.800311	0.79269	0.785363	0.778311	0.771519	0.764972	0.758654	0.752554	0.746657	0.740953	0.73543	0.730077	0.724885	0.719843	0.714942	0.710175	0.705533	0.701007	0.696591	0.692278	0.68806	0.683932	0.679886	0.675918	0.672021	0.66819	0.66442	0.660705	0.657042	0.653424	0.649849
'BSU29250'		1	0.977992	0.957388	0.938064	0.919908	0.902821	0.886715	0.871511	0.857138	0.843531	0.830634	0.818393	0.806761	0.795695	0.785155	0.775104	0.765511	0.756343	0.747573	0.739176	0.731126	0.723402	0.715983	0.708851	0.701986	0.695372	0.688994	0.682837	0.676888	0.671133	0.665561	0.660159	0.654918	0.649827	0.644876	0.640057	0.63536	0.630779	0.626304	0.621928	0.617646	0.613449	0.609331	0.605287	0.601311	0.597397	0.59354	0.589734
'BSU29470'		1	0.986931	0.974478	0.962601	0.951265	0.940434	0.93008	0.920171	0.910684	0.901591	0.892872	0.884504	0.876467	0.868743	0.861315	0.854165	0.84728	0.840644	0.834243	0.828066	0.822099	0.816332	0.810754	0.805354	0.800123	0.795051	0.79013	0.785352	0.780708	0.776191	0.771793	0.767508	0.763329	0.759249	0.755263	0.751364	0.747547	0.743807	0.740137	0.736534	0.732992	0.729507	0.726074	0.722688	0.719346	0.716044	0.712777	0.709541
'BSU29540'		1	0.982191	0.965379	0.949487	0.934446	0.920191	0.906666	0.893819	0.881603	0.869973	0.85889	0.848318	0.838224	0.828577	0.819348	0.810511	0.802042	0.793918	0.786119	0.778624	0.771415	0.764476	0.75779	0.751342	0.745119	0.739107	0.733293	0.727667	0.722216	0.716931	0.711801	0.706818	0.701971	0.697253	0.692656	0.688172	0.683793	0.679513	0.675324	0.671222	0.667199	0.663249	0.659368	0.655549	0.651787	0.648079	0.644418	0.640801
'BSU29670'		1	0.993065	0.986376	0.979922	0.973692	0.967676	0.961865	0.956249	0.95082	0.945569	0.940489	0.935572	0.930811	0.926199	0.921729	0.917396	0.913192	0.909113	0.905152	0.901304	0.897565	0.893929	0.890391	0.886946	0.883591	0.880321	0.877131	0.874017	0.870977	0.868004	0.865097	0.862251	0.859463	0.85673	0.854047	0.851413	0.848823	0.846274	0.843764	0.84129	0.838848	0.836436	0.834051	0.831691	0.829352	0.827033	0.82473	0.822442
'BSU29680'		1	0.956985	0.918358	0.883488	0.851861	0.823049	0.796699	0.772513	0.750239	0.729663	0.710599	0.692891	0.676399	0.661004	0.646601	0.633098	0.620413	0.608474	0.597217	0.586583	0.576522	0.566988	0.557937	0.549334	0.541142	0.533332	0.525875	0.518744	0.511917	0.505371	0.499086	0.493044	0.487227	0.48162	0.476208	0.470978	0.465916	0.461011	0.456253	0.45163	0.447133	0.442753	0.438481	0.434311	0.430233	0.426242	0.422331	0.418493
'BSU29740'		1	0.960979	0.925659	0.893546	0.864228	0.837363	0.81266	0.789872	0.768789	0.749229	0.731037	0.714076	0.698226	0.683384	0.669456	0.656362	0.644029	0.632393	0.621395	0.610985	0.601114	0.59174	0.582827	0.574338	0.566242	0.558511	0.551117	0.544037	0.537249	0.530731	0.524465	0.518433	0.51262	0.50701	0.501589	0.496344	0.491262	0.486334	0.481547	0.476893	0.472361	0.467943	0.463631	0.459417	0.455293	0.451254	0.447292	0.443401
'BSU29770'		1	0.97635	0.954281	0.933646	0.914313	0.896168	0.879107	0.863039	0.847883	0.833567	0.820023	0.807193	0.795023	0.783465	0.772475	0.762011	0.752037	0.74252	0.733428	0.724733	0.716409	0.708431	0.700777	0.693426	0.686358	0.679556	0.673003	0.666682	0.660581	0.654683	0.648978	0.643452	0.638094	0.632894	0.627841	0.622926	0.618139	0.613473	0.608918	0.604468	0.600115	0.595851	0.591671	0.587568	0.583536	0.579569	0.575663	0.571811
'BSU29780'		1	0.911401	0.838738	0.778079	0.726689	0.682603	0.644376	0.610918	0.581396	0.555157	0.531686	0.51057	0.491473	0.47412	0.458285	0.443776	0.430434	0.418124	0.40673	0.396152	0.386305	0.377115	0.368516	0.360452	0.352871	0.345731	0.338992	0.332617	0.326577	0.320843	0.31539	0.310195	0.305236	0.300496	0.295958	0.291605	0.287424	0.283401	0.279525	0.275784	0.272169	0.26867	0.265279	0.261987	0.258787	0.255673	0.252637	0.249675
'BSU29790'		1	0.997218	0.994513	0.991882	0.989323	0.986833	0.98441	0.982053	0.979758	0.977524	0.975348	0.973229	0.971165	0.969154	0.967194	0.965282	0.963418	0.9616	0.959826	0.958093	0.956401	0.954748	0.953133	0.951553	0.950007	0.948493	0.947011	0.945559	0.944134	0.942737	0.941364	0.940016	0.93869	0.937385	0.9361	0.934833	0.933584	0.93235	0.931132	0.929926	0.928732	0.927549	0.926376	0.925211	0.924054	0.922902	0.921755	0.920611
'BSU29820'		1	0.971017	0.944257	0.919479	0.896476	0.875069	0.855101	0.836437	0.818955	0.80255	0.787127	0.772602	0.758901	0.745957	0.73371	0.722105	0.711093	0.70063	0.690675	0.681192	0.672146	0.663508	0.655248	0.647341	0.639763	0.632492	0.625506	0.618788	0.612319	0.606084	0.600066	0.594251	0.588627	0.58318	0.577899	0.572773	0.567792	0.562945	0.558224	0.55362	0.549124	0.544729	0.540428	0.536214	0.53208	0.52802	0.524027	0.520097
'BSU29830'		1	0.948242	0.902562	0.86196	0.825641	0.792969	0.763428	0.736593	0.712112	0.689694	0.66909	0.650092	0.632521	0.616223	0.601066	0.586934	0.573728	0.561359	0.549749	0.53883	0.528541	0.518828	0.509641	0.500938	0.49268	0.48483	0.477357	0.470232	0.463428	0.456922	0.45069	0.444714	0.438974	0.433453	0.428135	0.423006	0.418053	0.413262	0.408622	0.404123	0.399755	0.395507	0.391371	0.387339	0.383404	0.379558	0.375794	0.372107
'BSU29850'		1	0.932469	0.874709	0.824754	0.781132	0.742719	0.708641	0.678211	0.650876	0.626192	0.603794	0.583382	0.564704	0.54755	0.531741	0.517127	0.503576	0.490978	0.479233	0.468258	0.457979	0.448329	0.439251	0.430694	0.422613	0.414967	0.407718	0.400836	0.394289	0.388051	0.382098	0.376408	0.37096	0.365737	0.360721	0.355897	0.351251	0.34677	0.342441	0.338254	0.334198	0.330263	0.326441	0.322724	0.319103	0.315572	0.312124	0.308752
'BSU29870'		1	0.936454	0.88167	0.833963	0.792056	0.754959	0.721896	0.692248	0.665518	0.641299	0.619256	0.599111	0.580631	0.563619	0.547909	0.533357	0.519839	0.507249	0.495494	0.484493	0.474175	0.464476	0.455341	0.446721	0.438571	0.430851	0.423526	0.416564	0.409936	0.403616	0.397579	0.391805	0.386272	0.380964	0.375863	0.370954	0.366223	0.361657	0.357244	0.352973	0.348834	0.344816	0.340912	0.337112	0.333409	0.329796	0.326267	0.322814
'BSU29970'		1	0.936134	0.881109	0.833219	0.791171	0.753964	0.720817	0.691104	0.664322	0.640063	0.61799	0.597821	0.579324	0.562299	0.546579	0.53202	0.518499	0.505907	0.494152	0.483153	0.472837	0.463141	0.454011	0.445395	0.43725	0.429535	0.422216	0.41526	0.408638	0.402324	0.396294	0.390526	0.385001	0.379699	0.374605	0.369703	0.364978	0.360419	0.356013	0.351749	0.347616	0.343605	0.339707	0.335914	0.332217	0.328611	0.325088	0.321642
'BSU29980'		1	0.942524	0.892372	0.848237	0.809108	0.774185	0.742833	0.714535	0.68887	0.665492	0.644111	0.624483	0.606405	0.5897	0.574219	0.559833	0.54643	0.533912	0.522194	0.511201	0.500867	0.491132	0.481945	0.473258	0.465031	0.457225	0.449806	0.442744	0.43601	0.429581	0.423431	0.417542	0.411892	0.406465	0.401244	0.396214	0.391361	0.386673	0.382138	0.377744	0.373482	0.369341	0.365314	0.361391	0.357566	0.35383	0.350178	0.346602
'BSU30060'		1	0.996204	0.99252	0.988944	0.985472	0.9821	0.978825	0.975644	0.972552	0.969548	0.966627	0.963786	0.961023	0.958335	0.955718	0.953171	0.95069	0.948273	0.945917	0.94362	0.94138	0.939194	0.937059	0.934974	0.932936	0.930944	0.928995	0.927086	0.925217	0.923384	0.921586	0.919822	0.918088	0.916384	0.914707	0.913056	0.911429	0.909824	0.908239	0.906673	0.905123	0.903589	0.902069	0.900561	0.899063	0.897574	0.896093	0.894617
'BSU30190'		1	0.998948	0.997921	0.996919	0.995941	0.994987	0.994055	0.993146	0.992258	0.991392	0.990545	0.989719	0.988912	0.988123	0.987353	0.9866	0.985864	0.985144	0.98444	0.983751	0.983076	0.982416	0.981769	0.981136	0.980514	0.979905	0.979307	0.97872	0.978143	0.977576	0.977018	0.976469	0.975928	0.975395	0.974869	0.97435	0.973837	0.97333	0.972828	0.972331	0.971837	0.971348	0.970862	0.970378	0.969897	0.969417	0.968939	0.968461
'BSU30200'		1	0.973223	0.948391	0.925305	0.903792	0.883702	0.864901	0.847274	0.830716	0.815136	0.800451	0.786589	0.773484	0.761077	0.749313	0.738145	0.727529	0.717425	0.707796	0.698608	0.689832	0.681439	0.673402	0.665699	0.658308	0.651206	0.644377	0.637801	0.631463	0.625346	0.619438	0.613724	0.608192	0.602829	0.597625	0.59257	0.587653	0.582866	0.578198	0.573643	0.569192	0.564838	0.560574	0.556393	0.552288	0.548254	0.544285	0.540376
'BSU30210'		1	0.98953	0.979502	0.969891	0.960674	0.951829	0.943335	0.935174	0.927329	0.919782	0.912518	0.905522	0.89878	0.89228	0.886009	0.879955	0.874108	0.868456	0.862991	0.857702	0.852581	0.847619	0.842808	0.83814	0.833608	0.829205	0.824923	0.820757	0.816701	0.812747	0.808891	0.805126	0.801448	0.797852	0.794332	0.790883	0.787501	0.784182	0.78092	0.777713	0.774555	0.771443	0.768373	0.765341	0.762344	0.759379	0.756441	0.753527
'BSU30220'		1	0.996163	0.992439	0.988825	0.985316	0.981909	0.9786	0.975386	0.972263	0.969227	0.966276	0.963407	0.960616	0.957901	0.955259	0.952686	0.950181	0.94774	0.945362	0.943043	0.940781	0.938574	0.936419	0.934314	0.932257	0.930246	0.928279	0.926352	0.924466	0.922616	0.920802	0.919021	0.917272	0.915553	0.913861	0.912195	0.910553	0.908933	0.907334	0.905754	0.904191	0.902644	0.90111	0.899589	0.898078	0.896577	0.895082	0.893594
'BSU30230'		1	0.967106	0.936969	0.909263	0.883711	0.860076	0.838156	0.817774	0.798777	0.781032	0.764421	0.748842	0.734202	0.720421	0.707425	0.69515	0.683538	0.672537	0.662098	0.65218	0.642743	0.633752	0.625175	0.616982	0.609145	0.60164	0.594444	0.587536	0.580897	0.574507	0.56835	0.562411	0.556674	0.551127	0.545756	0.54055	0.535498	0.530588	0.525812	0.52116	0.516623	0.512193	0.507862	0.503623	0.49947	0.495395	0.491392	0.487456
'BSU30240'		1	0.994178	0.988551	0.983109	0.977846	0.972754	0.967825	0.963053	0.958432	0.953955	0.949616	0.945409	0.941329	0.937371	0.933529	0.929799	0.926176	0.922655	0.919232	0.915903	0.912663	0.909509	0.906436	0.903441	0.90052	0.89767	0.894888	0.892169	0.889511	0.88691	0.884364	0.881869	0.879423	0.877022	0.874664	0.872346	0.870065	0.867818	0.865604	0.86342	0.861262	0.85913	0.857019	0.854929	0.852856	0.850799	0.848754	0.846721
'BSU30310'		1	0.931558	0.873124	0.822665	0.778662	0.73996	0.705662	0.675063	0.6476	0.622819	0.600348	0.579881	0.561164	0.543983	0.528158	0.513534	0.49998	0.487383	0.475644	0.464678	0.45441	0.444773	0.435711	0.427171	0.419107	0.411479	0.404249	0.397386	0.390858	0.38464	0.378707	0.373037	0.36761	0.362406	0.35741	0.352606	0.34798	0.343518	0.339209	0.335041	0.331004	0.327089	0.323286	0.319588	0.315986	0.312473	0.309043	0.30569
'BSU30320'		1	0.957461	0.919225	0.884679	0.853321	0.824735	0.798575	0.774549	0.75241	0.731949	0.712983	0.695358	0.678937	0.663603	0.649252	0.635793	0.623146	0.611239	0.600009	0.589398	0.579357	0.569838	0.560801	0.552209	0.544026	0.536223	0.528771	0.521645	0.51482	0.508275	0.501991	0.495948	0.490131	0.484522	0.479107	0.473874	0.468809	0.4639	0.459137	0.454509	0.450007	0.445621	0.441344	0.437168	0.433084	0.429086	0.425168	0.421323
'BSU30550'		1	0.995891	0.991906	0.98804	0.984288	0.980647	0.977113	0.973681	0.970348	0.96711	0.963964	0.960906	0.957932	0.955041	0.952228	0.94949	0.946825	0.94423	0.941702	0.939237	0.936834	0.93449	0.932203	0.929969	0.927786	0.925653	0.923567	0.921525	0.919525	0.917565	0.915643	0.913758	0.911906	0.910085	0.908295	0.906532	0.904796	0.903083	0.901392	0.899722	0.898071	0.896436	0.894816	0.893209	0.891614	0.890028	0.888451	0.886881
'BSU30560'		1	0.967838	0.938329	0.911164	0.88608	0.862852	0.841286	0.821214	0.80249	0.784984	0.768585	0.753192	0.738717	0.725082	0.712216	0.700057	0.688549	0.677639	0.667283	0.657438	0.648067	0.639135	0.63061	0.622464	0.614669	0.607202	0.60004	0.593162	0.586549	0.580183	0.574047	0.568127	0.562407	0.556875	0.551517	0.546322	0.541279	0.536378	0.531608	0.526962	0.522429	0.518003	0.513675	0.509438	0.505285	0.50121	0.497207	0.49327
'BSU30660'		1	0.923632	0.859452	0.804772	0.757637	0.716597	0.680548	0.648638	0.620198	0.594696	0.571702	0.550865	0.531899	0.514564	0.498658	0.484013	0.470485	0.45795	0.446303	0.435452	0.425316	0.415827	0.406922	0.398547	0.390655	0.383203	0.376153	0.369471	0.363126	0.35709	0.35134	0.345851	0.340604	0.33558	0.330762	0.326135	0.321683	0.317394	0.313257	0.309258	0.30539	0.301641	0.298003	0.294467	0.291027	0.287676	0.284406	0.281211
'BSU30670'		1	0.90847	0.83384	0.77184	0.719526	0.674802	0.636136	0.602382	0.572665	0.546305	0.522769	0.501627	0.482535	0.465209	0.449417	0.434964	0.421686	0.409446	0.398127	0.387627	0.377859	0.368749	0.36023	0.352246	0.344746	0.337684	0.331022	0.324724	0.318759	0.313098	0.307717	0.302592	0.297703	0.29303	0.288558	0.28427	0.280152	0.276192	0.272377	0.268696	0.26514	0.261699	0.258364	0.255129	0.251984	0.248924	0.245942	0.243033
'BSU30800'		1	0.966419	0.935694	0.907483	0.881495	0.857482	0.835234	0.814565	0.795318	0.777353	0.760549	0.744798	0.730008	0.716093	0.702979	0.690599	0.678894	0.66781	0.657297	0.647313	0.637818	0.628774	0.62015	0.611915	0.604041	0.596504	0.589278	0.582344	0.575681	0.569271	0.563096	0.557141	0.55139	0.545831	0.54045	0.535235	0.530174	0.525259	0.520477	0.515821	0.51128	0.506848	0.502516	0.498277	0.494123	0.490049	0.486049	0.482115
'BSU31010'		1	0.990626	0.981628	0.972986	0.964682	0.956698	0.949017	0.941624	0.934504	0.927644	0.921031	0.914652	0.908497	0.902553	0.89681	0.89126	0.885892	0.880697	0.875667	0.870795	0.866071	0.861489	0.857042	0.852723	0.848526	0.844444	0.840471	0.836602	0.83283	0.829152	0.825561	0.822053	0.818622	0.815265	0.811977	0.808753	0.805589	0.802481	0.799425	0.796418	0.793455	0.790534	0.78765	0.7848	0.78198	0.779189	0.776421	0.773675
'BSU31030'		1	0.978618	0.958575	0.939756	0.922054	0.905378	0.889644	0.874778	0.860712	0.847385	0.834743	0.822736	0.811318	0.800448	0.790088	0.780204	0.770763	0.761737	0.753098	0.744822	0.736884	0.729265	0.721943	0.7149	0.708119	0.701584	0.695279	0.68919	0.683305	0.67761	0.672093	0.666744	0.661553	0.656508	0.651601	0.646823	0.642166	0.637621	0.633181	0.628838	0.624586	0.620419	0.616329	0.612311	0.60836	0.60447	0.600635	0.596851
'BSU31120'		1	0.91669	0.847638	0.789487	0.739855	0.697008	0.659651	0.626798	0.597687	0.571717	0.548409	0.527376	0.508304	0.490931	0.475041	0.460452	0.447012	0.43459	0.423073	0.412366	0.402384	0.393057	0.384318	0.376114	0.368394	0.361115	0.354238	0.347728	0.341554	0.335688	0.330105	0.324782	0.319699	0.314836	0.310177	0.305706	0.301408	0.297272	0.293283	0.289433	0.285709	0.282104	0.278607	0.275212	0.27191	0.268695	0.26556	0.2625
'BSU31170'		1	0.933515	0.87653	0.827157	0.783977	0.745901	0.712082	0.681849	0.654666	0.630098	0.607788	0.58744	0.56881	0.551689	0.535903	0.521301	0.507756	0.495157	0.483408	0.472424	0.462132	0.452468	0.443374	0.434799	0.426699	0.419032	0.411763	0.404858	0.398289	0.392029	0.386054	0.380341	0.374871	0.369625	0.364586	0.35974	0.355071	0.350567	0.346216	0.342007	0.337929	0.333972	0.330129	0.32639	0.322747	0.319195	0.315725	0.312332
'BSU31260'		1	0.947357	0.900978	0.859818	0.823052	0.790019	0.760183	0.733109	0.708433	0.685854	0.665119	0.646014	0.628355	0.611986	0.596771	0.582593	0.569349	0.556951	0.545319	0.534384	0.524083	0.514362	0.505172	0.496468	0.488211	0.480365	0.472898	0.46578	0.458985	0.452489	0.446268	0.440303	0.434575	0.429067	0.423763	0.418648	0.413709	0.408933	0.404309	0.399825	0.395472	0.39124	0.38712	0.383105	0.379186	0.375357	0.37161	0.367939
'BSU31350'		1	0.936427	0.881621	0.833899	0.791979	0.754872	0.721802	0.692149	0.665414	0.641191	0.619146	0.598999	0.580517	0.563504	0.547793	0.53324	0.519722	0.507132	0.495377	0.484376	0.474058	0.46436	0.455225	0.446605	0.438456	0.430736	0.423412	0.41645	0.409823	0.403503	0.397467	0.391693	0.386161	0.380854	0.375753	0.370845	0.366115	0.361549	0.357137	0.352867	0.348728	0.344711	0.340807	0.337007	0.333305	0.329693	0.326164	0.322712
'BSU31370'		1	0.970194	0.942719	0.917317	0.893768	0.871881	0.85149	0.832452	0.814639	0.797939	0.782253	0.767494	0.753584	0.740452	0.728036	0.716279	0.705131	0.694544	0.684478	0.674895	0.665758	0.657037	0.648703	0.640728	0.633089	0.625761	0.618725	0.61196	0.60545	0.599176	0.593123	0.587277	0.581624	0.576152	0.570847	0.5657	0.560699	0.555835	0.551099	0.54648	0.541972	0.537567	0.533256	0.529033	0.524892	0.520825	0.516828	0.512893
'BSU31410'		1	0.948106	0.902319	0.861631	0.825243	0.792516	0.762929	0.736057	0.711546	0.689103	0.668479	0.649464	0.631879	0.61557	0.600404	0.586265	0.573053	0.560679	0.549066	0.538144	0.527853	0.518139	0.508951	0.500248	0.49199	0.484141	0.476669	0.469545	0.462742	0.456237	0.450007	0.444033	0.438294	0.432775	0.427459	0.422333	0.417381	0.412593	0.407956	0.403459	0.399092	0.394847	0.390714	0.386685	0.382752	0.378908	0.375147	0.371462
'BSU31440'		1	0.9685	0.939561	0.912888	0.888231	0.865375	0.844134	0.824347	0.805873	0.788589	0.772384	0.757164	0.742843	0.729344	0.7166	0.70455	0.693138	0.682315	0.672036	0.662261	0.652952	0.644075	0.635601	0.627499	0.619745	0.612315	0.605185	0.598337	0.59175	0.585407	0.579293	0.573391	0.567688	0.56217	0.556825	0.551642	0.546609	0.541716	0.536955	0.532314	0.527787	0.523365	0.51904	0.514806	0.510655	0.506581	0.502578	0.498641
'BSU31540'		1	0.92792	0.866824	0.814392	0.768914	0.7291	0.693962	0.662728	0.634787	0.609648	0.586912	0.566255	0.547404	0.530136	0.514259	0.499612	0.486059	0.47348	0.461775	0.450853	0.440639	0.431064	0.422069	0.4136	0.405611	0.39806	0.39091	0.384127	0.377681	0.371544	0.365693	0.360105	0.354759	0.349637	0.344722	0.339998	0.335452	0.331069	0.326838	0.322748	0.318789	0.31495	0.311223	0.307599	0.304072	0.300634	0.297278	0.293998
'BSU31680'		1	0.941824	0.891131	0.846575	0.807114	0.771929	0.740369	0.711905	0.686108	0.662624	0.641158	0.621463	0.603331	0.586585	0.571072	0.556662	0.543241	0.530711	0.518985	0.507988	0.497652	0.487919	0.478735	0.470054	0.461834	0.454035	0.446626	0.439574	0.432851	0.426433	0.420295	0.414418	0.408781	0.403366	0.398158	0.393142	0.388303	0.383628	0.379106	0.374726	0.370478	0.366351	0.362338	0.358429	0.354617	0.350896	0.347257	0.343696
'BSU31945'		1	0.907543	0.832298	0.769881	0.717283	0.672364	0.633566	0.599723	0.569949	0.543556	0.520002	0.498855	0.479767	0.462452	0.446675	0.432241	0.418985	0.406768	0.395473	0.384998	0.375256	0.366172	0.357679	0.34972	0.342245	0.335209	0.328571	0.322297	0.316356	0.310719	0.30536	0.300257	0.29539	0.290739	0.286287	0.28202	0.277922	0.273981	0.270185	0.266523	0.262985	0.259562	0.256246	0.253027	0.2499	0.246857	0.243892	0.240999
'BSU32160'		1	0.957048	0.918472	0.883645	0.852052	0.82327	0.796945	0.77278	0.750524	0.729963	0.710912	0.693214	0.676731	0.661345	0.646948	0.633451	0.620771	0.608836	0.597582	0.586952	0.576893	0.567361	0.558312	0.54971	0.54152	0.53371	0.526254	0.519124	0.512297	0.505751	0.499466	0.493424	0.487607	0.482	0.476587	0.471357	0.466294	0.461389	0.45663	0.452006	0.447508	0.443128	0.438856	0.434684	0.430606	0.426614	0.422702	0.418863
'BSU32200'		1	0.984427	0.969661	0.955645	0.942325	0.929655	0.917591	0.906092	0.895121	0.884646	0.874633	0.865056	0.855887	0.8471	0.838674	0.830588	0.82282	0.815352	0.808168	0.80125	0.794584	0.788155	0.781949	0.775954	0.770159	0.764551	0.759119	0.753855	0.748747	0.743788	0.738968	0.734278	0.729712	0.725262	0.720919	0.716679	0.712533	0.708476	0.704502	0.700604	0.696778	0.693018	0.689319	0.685676	0.682084	0.678539	0.675036	0.671572
'BSU32220'		1	0.981835	0.964699	0.948512	0.933201	0.9187	0.904948	0.891893	0.879484	0.867677	0.856432	0.845709	0.835475	0.825698	0.816348	0.807399	0.798825	0.790604	0.782713	0.775133	0.767844	0.76083	0.754074	0.74756	0.741275	0.735205	0.729336	0.723658	0.718158	0.712826	0.707652	0.702627	0.697741	0.692985	0.688352	0.683833	0.679422	0.675111	0.670893	0.666762	0.662712	0.658736	0.65483	0.650987	0.647203	0.643472	0.63979	0.636152
'BSU32260'		1	0.986835	0.974293	0.962334	0.95092	0.940018	0.929596	0.919625	0.910079	0.900932	0.892161	0.883745	0.875663	0.867896	0.860427	0.85324	0.846319	0.839648	0.833216	0.827008	0.821013	0.815218	0.809614	0.80419	0.798935	0.793841	0.788899	0.7841	0.779437	0.774901	0.770486	0.766183	0.761988	0.757892	0.753891	0.749977	0.746146	0.742392	0.73871	0.735094	0.73154	0.728042	0.724598	0.721201	0.717848	0.714535	0.711257	0.708012
'BSU32290'		1	0.98968	0.979793	0.970314	0.961221	0.952493	0.944109	0.936053	0.928305	0.920851	0.913675	0.906762	0.900099	0.893673	0.887473	0.881487	0.875703	0.870113	0.864705	0.859472	0.854404	0.849492	0.844729	0.840108	0.83562	0.831259	0.827019	0.822892	0.818873	0.814955	0.811134	0.807403	0.803758	0.800193	0.796703	0.793284	0.78993	0.786639	0.783404	0.780223	0.77709	0.774003	0.770957	0.767949	0.764975	0.762032	0.759116	0.756224
'BSU32300'		1	0.956547	0.91756	0.882392	0.850517	0.821499	0.794976	0.770644	0.748247	0.727566	0.708413	0.690629	0.674073	0.658623	0.644174	0.630631	0.617912	0.605945	0.594663	0.584009	0.573931	0.564382	0.55532	0.546706	0.538508	0.530691	0.52323	0.516096	0.509267	0.50272	0.496435	0.490393	0.484578	0.478973	0.473563	0.468336	0.463278	0.458377	0.453623	0.449004	0.444512	0.440138	0.435872	0.431707	0.427635	0.42365	0.419746	0.415914
'BSU32560'		1	0.979525	0.960299	0.942216	0.925179	0.909106	0.893919	0.879551	0.865939	0.853027	0.840764	0.829105	0.818006	0.80743	0.797341	0.787707	0.778497	0.769684	0.761243	0.75315	0.745383	0.737922	0.730748	0.723843	0.717191	0.710775	0.704583	0.6986	0.692813	0.687211	0.681781	0.676514	0.6714	0.666428	0.66159	0.656877	0.652281	0.647794	0.643408	0.639118	0.634916	0.630795	0.62675	0.622775	0.618864	0.615011	0.611213	0.607464
'BSU32660'		1	0.898967	0.81814	0.752024	0.696951	0.650376	0.610482	0.575935	0.545732	0.519106	0.495462	0.474327	0.455325	0.438149	0.422549	0.408319	0.395286	0.383304	0.372252	0.362024	0.35253	0.343693	0.335446	0.32773	0.320493	0.31369	0.307282	0.301232	0.29551	0.290086	0.284936	0.280037	0.275369	0.270912	0.266649	0.262567	0.25865	0.254886	0.251263	0.247771	0.244399	0.241138	0.237982	0.23492	0.231947	0.229056	0.226241	0.223495
'BSU32670'		1	0.984059	0.968954	0.954627	0.941021	0.928086	0.915777	0.904051	0.89287	0.882199	0.872006	0.862259	0.852932	0.843998	0.835435	0.827219	0.81933	0.811749	0.804458	0.79744	0.790679	0.784161	0.777872	0.771798	0.765927	0.760248	0.754749	0.74942	0.744252	0.739235	0.73436	0.729618	0.725002	0.720503	0.716115	0.711831	0.707643	0.703546	0.699533	0.695598	0.691736	0.687942	0.684209	0.680534	0.676911	0.673336	0.669804	0.666311
'BSU32680'		1	0.990612	0.981601	0.972947	0.964631	0.956636	0.948945	0.941542	0.934413	0.927544	0.920922	0.914536	0.908372	0.902421	0.896672	0.891115	0.88574	0.88054	0.875504	0.870626	0.865898	0.861311	0.856859	0.852535	0.848334	0.844247	0.84027	0.836397	0.832622	0.82894	0.825346	0.821834	0.8184	0.81504	0.811748	0.808521	0.805354	0.802244	0.799185	0.796176	0.79321	0.790286	0.7874	0.784547	0.781725	0.778931	0.776162	0.773413
'BSU32690'		1	0.978851	0.959019	0.940388	0.922857	0.906335	0.890741	0.876002	0.862052	0.848831	0.836285	0.824366	0.81303	0.802234	0.791943	0.782122	0.77274	0.763768	0.755179	0.746949	0.739054	0.731475	0.72419	0.717182	0.710433	0.703928	0.697651	0.691589	0.685728	0.680056	0.674562	0.669233	0.664061	0.659034	0.654145	0.649383	0.64474	0.64021	0.635783	0.631454	0.627214	0.623058	0.618979	0.614972	0.611031	0.60715	0.603324	0.599548
'BSU32710'		1	0.990295	0.980986	0.972051	0.963471	0.955225	0.947297	0.939671	0.93233	0.92526	0.918448	0.911881	0.905546	0.899432	0.893527	0.887822	0.882306	0.876971	0.871807	0.866806	0.86196	0.857261	0.852701	0.848274	0.843973	0.839792	0.835723	0.831762	0.827902	0.824138	0.820464	0.816876	0.813369	0.809937	0.806576	0.803282	0.80005	0.796876	0.793756	0.790686	0.787662	0.784681	0.781738	0.778831	0.775956	0.77311	0.770288	0.76749
'BSU32730'		1	0.947314	0.900902	0.859715	0.822927	0.789876	0.760027	0.73294	0.708255	0.685669	0.664928	0.645817	0.628154	0.611781	0.596564	0.582384	0.569139	0.556739	0.545106	0.53417	0.523869	0.514148	0.504957	0.496253	0.487996	0.480151	0.472684	0.465566	0.458772	0.452276	0.446056	0.440091	0.434364	0.428857	0.423553	0.418439	0.413501	0.408726	0.404102	0.399619	0.395266	0.391035	0.386916	0.382902	0.378984	0.375155	0.371409	0.367739
'BSU32820'		1	0.981443	0.963951	0.94744	0.931832	0.91706	0.90306	0.889777	0.877159	0.86516	0.853736	0.842849	0.832462	0.822544	0.813064	0.803993	0.795306	0.786979	0.77899	0.771318	0.763944	0.756849	0.750017	0.743433	0.737081	0.730948	0.72502	0.719286	0.713734	0.708352	0.703131	0.698061	0.693133	0.688337	0.683666	0.679111	0.674665	0.670321	0.666072	0.661911	0.657832	0.653829	0.649896	0.646028	0.64222	0.638466	0.634761	0.631102
'BSU33040'		1	0.932894	0.875448	0.825729	0.782285	0.744008	0.710035	0.679684	0.652411	0.627773	0.605411	0.585024	0.566365	0.549224	0.533424	0.518815	0.505267	0.492667	0.480921	0.469942	0.459657	0.450001	0.440917	0.432353	0.424264	0.416609	0.409352	0.402461	0.395905	0.389658	0.383696	0.377996	0.372539	0.367307	0.362282	0.357449	0.352793	0.348303	0.343965	0.339769	0.335704	0.33176	0.32793	0.324204	0.320574	0.317034	0.313577	0.310197
'BSU33180'		1	0.962264	0.928021	0.896815	0.868265	0.842052	0.817906	0.795596	0.774924	0.755719	0.737832	0.721136	0.705516	0.690874	0.67712	0.664178	0.651977	0.640455	0.629557	0.619233	0.609438	0.60013	0.591273	0.582833	0.574779	0.567084	0.55972	0.552666	0.545899	0.539398	0.533146	0.527126	0.52132	0.515716	0.510298	0.505054	0.499972	0.495041	0.490251	0.485591	0.481052	0.476627	0.472305	0.468081	0.463947	0.459895	0.455921	0.452016
'BSU33190'		1	0.975058	0.951844	0.930188	0.909945	0.890985	0.873193	0.856468	0.840719	0.825867	0.811838	0.798568	0.785998	0.774076	0.762753	0.751986	0.741734	0.731963	0.722637	0.713728	0.705206	0.697046	0.689224	0.681718	0.674507	0.667572	0.660896	0.654462	0.648255	0.642259	0.636462	0.630852	0.625415	0.620141	0.615019	0.61004	0.605193	0.600471	0.595864	0.591365	0.586966	0.58266	0.57844	0.574299	0.570233	0.566233	0.562296	0.558416
'BSU33221'		1	0.932734	0.87517	0.825362	0.781851	0.743523	0.709511	0.67913	0.651834	0.627178	0.604802	0.584406	0.56574	0.548594	0.532791	0.518179	0.50463	0.492031	0.480285	0.469308	0.459025	0.449372	0.44029	0.431728	0.423642	0.41599	0.408737	0.401849	0.395296	0.389052	0.383094	0.377398	0.371944	0.366715	0.361694	0.356864	0.352212	0.347725	0.343391	0.339198	0.335136	0.331196	0.327369	0.323646	0.32002	0.316483	0.31303	0.309653
'BSU33280'		1	0.988401	0.977316	0.966715	0.956569	0.946851	0.937538	0.928605	0.920033	0.9118	0.903889	0.896281	0.888961	0.881913	0.875123	0.868577	0.862262	0.856166	0.850278	0.844587	0.839082	0.833754	0.828594	0.823593	0.818741	0.814032	0.809458	0.805011	0.800685	0.796472	0.792366	0.788361	0.784452	0.780631	0.776895	0.773237	0.769653	0.766138	0.762686	0.759294	0.755957	0.75267	0.74943	0.746232	0.743073	0.739949	0.736856	0.73379
'BSU33320'		1	0.981606	0.964263	0.947887	0.932402	0.917743	0.903846	0.890658	0.878127	0.866208	0.854858	0.844039	0.833716	0.823856	0.81443	0.80541	0.79677	0.788486	0.780538	0.772904	0.765565	0.758504	0.751703	0.745148	0.738824	0.732717	0.726813	0.721102	0.715572	0.710211	0.705009	0.699958	0.695047	0.690267	0.685612	0.681072	0.676641	0.67231	0.668074	0.663925	0.659858	0.655866	0.651944	0.648086	0.644288	0.640543	0.636848	0.633198
'BSU33400'		1	0.959328	0.922634	0.889371	0.859085	0.831401	0.806001	0.78262	0.76103	0.741035	0.722469	0.705185	0.689057	0.673974	0.659839	0.646565	0.634077	0.622306	0.611192	0.600681	0.590724	0.581276	0.572299	0.563757	0.555615	0.547846	0.540421	0.533315	0.526505	0.519972	0.513694	0.507654	0.501835	0.496223	0.490802	0.48556	0.480484	0.475563	0.470785	0.466141	0.461621	0.457217	0.452919	0.448721	0.444614	0.440593	0.43665	0.43278
'BSU33430'		1	0.959122	0.922257	0.888851	0.858446	0.83066	0.805176	0.781722	0.76007	0.740022	0.721411	0.704088	0.687926	0.672815	0.658655	0.64536	0.632853	0.621066	0.609939	0.599416	0.589448	0.579993	0.571008	0.56246	0.554313	0.546539	0.539111	0.532002	0.525191	0.518655	0.512376	0.506336	0.500517	0.494905	0.489485	0.484243	0.479168	0.474248	0.469472	0.464829	0.460311	0.455908	0.451613	0.447417	0.443313	0.439294	0.435354	0.431486
'BSU33440'		1	0.941696	0.890904	0.846271	0.80675	0.771518	0.73992	0.711426	0.685605	0.662102	0.640621	0.620914	0.602773	0.586019	0.570501	0.556086	0.542662	0.53013	0.518403	0.507405	0.497069	0.487336	0.478153	0.469473	0.461254	0.453457	0.446049	0.438999	0.432279	0.425862	0.419727	0.413852	0.408217	0.402805	0.3976	0.392585	0.387749	0.383077	0.378557	0.37418	0.369934	0.36581	0.361799	0.357893	0.354084	0.350365	0.346729	0.34317
'BSU33510'		1	0.941927	0.891313	0.846819	0.807407	0.772261	0.740731	0.712291	0.686513	0.663045	0.641591	0.621906	0.603782	0.587042	0.571534	0.557127	0.543709	0.53118	0.519455	0.508459	0.498123	0.48839	0.479205	0.470524	0.462302	0.454503	0.447091	0.440038	0.433314	0.426894	0.420754	0.414875	0.409236	0.40382	0.39861	0.393591	0.38875	0.384074	0.37955	0.375168	0.370917	0.366789	0.362773	0.358862	0.355049	0.351325	0.347684	0.344121
'BSU33540'		1	0.938435	0.885148	0.838587	0.797563	0.761152	0.728625	0.699396	0.672993	0.64903	0.627186	0.607194	0.588831	0.571907	0.55626	0.541752	0.528262	0.515687	0.503937	0.492931	0.482602	0.472886	0.463729	0.455082	0.446903	0.439151	0.431792	0.424794	0.418129	0.411771	0.405695	0.399881	0.394308	0.38896	0.383818	0.378868	0.374097	0.36949	0.365036	0.360724	0.356544	0.352485	0.34854	0.3447	0.340957	0.337303	0.333733	0.33024
'BSU33620'		1	0.984833	0.97044	0.956768	0.943766	0.93139	0.919597	0.90835	0.897613	0.887355	0.877545	0.868157	0.859164	0.850543	0.842271	0.834329	0.826697	0.819357	0.812292	0.805487	0.798928	0.792599	0.786488	0.780583	0.774873	0.769345	0.76399	0.758799	0.75376	0.748866	0.744109	0.739479	0.73497	0.730574	0.726284	0.722094	0.717996	0.713985	0.710056	0.706201	0.702416	0.698696	0.695035	0.691429	0.687873	0.684362	0.680893	0.677461
'BSU33770'		1	0.901474	0.822256	0.757192	0.702813	0.656695	0.617098	0.582736	0.552641	0.526069	0.502439	0.481291	0.462254	0.445031	0.429373	0.415079	0.401976	0.389923	0.378797	0.368494	0.358926	0.350016	0.341696	0.333908	0.326601	0.31973	0.313254	0.307139	0.301353	0.295867	0.290657	0.285699	0.280972	0.276459	0.272142	0.268007	0.264037	0.260223	0.25655	0.253009	0.249589	0.246282	0.24308	0.239973	0.236956	0.234022	0.231163	0.228376
'BSU33810'		1	0.901449	0.822215	0.757141	0.702754	0.656632	0.617032	0.582668	0.552572	0.525999	0.502369	0.48122	0.462185	0.444961	0.429304	0.41501	0.401909	0.389856	0.37873	0.368429	0.358862	0.349952	0.341633	0.333845	0.326539	0.319669	0.313194	0.307079	0.301294	0.295809	0.290599	0.285641	0.280916	0.276403	0.272087	0.267951	0.263983	0.260168	0.256496	0.252956	0.249537	0.24623	0.243028	0.239922	0.236905	0.233971	0.231114	0.228327
'BSU33830'		1	0.978737	0.958802	0.940079	0.922464	0.905867	0.890205	0.875403	0.861396	0.848123	0.83553	0.823568	0.812192	0.80136	0.791035	0.781183	0.771772	0.762774	0.75416	0.745907	0.737992	0.730392	0.723089	0.716064	0.7093	0.70278	0.696489	0.690414	0.684541	0.678858	0.673352	0.668014	0.662832	0.657797	0.652898	0.648129	0.643479	0.638941	0.634508	0.630172	0.625926	0.621765	0.617681	0.613668	0.609722	0.605836	0.602006	0.598226
'BSU33880'		1	0.940885	0.889469	0.844351	0.804451	0.76892	0.737084	0.708402	0.682431	0.658809	0.637233	0.617452	0.599252	0.582453	0.566899	0.552459	0.539016	0.526471	0.514736	0.503734	0.493398	0.483668	0.47449	0.465818	0.457607	0.449821	0.442424	0.435386	0.428679	0.422276	0.416155	0.410294	0.404675	0.399278	0.394088	0.38909	0.384269	0.379613	0.375109	0.370748	0.366518	0.36241	0.358415	0.354525	0.350733	0.34703	0.34341	0.339868
'BSU33900'		1	0.967496	0.937694	0.910275	0.884972	0.861554	0.839822	0.819605	0.800752	0.783134	0.766636	0.751155	0.736603	0.722899	0.709972	0.697758	0.686201	0.675248	0.664853	0.654973	0.645571	0.636611	0.628061	0.619893	0.612078	0.604593	0.597415	0.590523	0.583897	0.577519	0.571374	0.565444	0.559716	0.554177	0.548813	0.543613	0.538565	0.53366	0.528887	0.524237	0.519703	0.515274	0.510945	0.506707	0.502554	0.498479	0.494476	0.490539
'BSU33920'		1	0.982382	0.965744	0.950011	0.935115	0.920994	0.907592	0.894858	0.882745	0.87121	0.860216	0.849727	0.839709	0.830132	0.820969	0.812193	0.803781	0.79571	0.78796	0.780512	0.773346	0.766448	0.7598	0.753389	0.7472	0.74122	0.735436	0.729839	0.724415	0.719155	0.71405	0.709089	0.704264	0.699567	0.69499	0.690524	0.686164	0.681901	0.677729	0.673642	0.669634	0.665698	0.661831	0.658025	0.654277	0.65058	0.646932	0.643326
'BSU33930'		1	0.971188	0.944577	0.919929	0.89704	0.875733	0.855855	0.837269	0.819857	0.803514	0.788146	0.773671	0.760015	0.747111	0.734899	0.723326	0.712343	0.701906	0.691976	0.682514	0.673488	0.664867	0.656624	0.648731	0.641167	0.633907	0.626933	0.620225	0.613765	0.607538	0.601527	0.59572	0.590102	0.584661	0.579385	0.574264	0.569287	0.564444	0.559726	0.555125	0.550633	0.54624	0.541942	0.537729	0.533597	0.529538	0.525547	0.521618
'BSU34050'		1	0.978934	0.959176	0.940613	0.923143	0.906676	0.891132	0.876438	0.862529	0.849346	0.836835	0.824948	0.81364	0.802872	0.792605	0.782807	0.773446	0.764493	0.755922	0.747709	0.73983	0.732264	0.724993	0.717997	0.71126	0.704766	0.698499	0.692446	0.686595	0.680931	0.675444	0.670123	0.664958	0.659938	0.655054	0.650298	0.645661	0.641136	0.636714	0.632389	0.628154	0.624002	0.619928	0.615924	0.611986	0.608109	0.604286	0.600514
'BSU34390'		1	0.975062	0.951851	0.930199	0.909959	0.891001	0.873211	0.856488	0.840741	0.82589	0.811863	0.798594	0.786026	0.774105	0.762783	0.752016	0.741766	0.731995	0.72267	0.713761	0.70524	0.697081	0.689259	0.681753	0.674543	0.667609	0.660933	0.654499	0.648292	0.642297	0.636501	0.63089	0.625453	0.62018	0.615058	0.610079	0.605233	0.60051	0.595904	0.591405	0.587006	0.5827	0.57848	0.57434	0.570273	0.566274	0.562337	0.558457
'BSU34440'		1	0.952218	0.909714	0.871668	0.837421	0.80644	0.778283	0.752586	0.729046	0.707404	0.687443	0.668978	0.651847	0.635913	0.621055	0.607169	0.594162	0.581954	0.570472	0.559653	0.54944	0.539783	0.530634	0.521955	0.513706	0.505855	0.498372	0.491228	0.484398	0.47786	0.471591	0.465572	0.459785	0.454215	0.448844	0.44366	0.438648	0.433797	0.429096	0.424533	0.420099	0.415785	0.411582	0.407481	0.403476	0.399559	0.395724	0.391963
'BSU34540'		1	0.985607	0.971928	0.958914	0.946522	0.93471	0.923441	0.912681	0.902397	0.892561	0.883145	0.874124	0.865475	0.857176	0.849206	0.841547	0.834182	0.827092	0.820264	0.813682	0.807332	0.801202	0.79528	0.789553	0.784011	0.778644	0.773441	0.768394	0.763494	0.758732	0.7541	0.74959	0.745196	0.74091	0.736725	0.732636	0.728635	0.724717	0.720877	0.717109	0.713408	0.709768	0.706185	0.702654	0.699172	0.695732	0.692332	0.688967
'BSU34680'		1	0.942196	0.89179	0.847458	0.808173	0.773128	0.741677	0.713301	0.687575	0.664146	0.642725	0.623066	0.604962	0.588238	0.572742	0.558344	0.544933	0.532409	0.520687	0.509692	0.499357	0.489623	0.480437	0.471753	0.463529	0.455726	0.448312	0.441254	0.434526	0.428102	0.421958	0.416074	0.41043	0.405009	0.399794	0.39477	0.389924	0.385242	0.380713	0.376326	0.37207	0.367936	0.363915	0.359999	0.35618	0.35245	0.348805	0.345236
'BSU34700'		1	0.94811	0.902325	0.861639	0.825254	0.792528	0.762942	0.73607	0.711561	0.689118	0.668494	0.64948	0.631895	0.615587	0.600421	0.586282	0.57307	0.560696	0.549083	0.538162	0.527871	0.518156	0.508969	0.500266	0.492008	0.484158	0.476686	0.469562	0.46276	0.456255	0.450025	0.44405	0.438312	0.432792	0.427477	0.42235	0.417399	0.41261	0.407973	0.403476	0.399109	0.394864	0.390731	0.386701	0.382769	0.378925	0.375164	0.371479
'BSU34760'		1	0.997051	0.994184	0.991396	0.988685	0.986049	0.983484	0.980989	0.978561	0.976198	0.973897	0.971658	0.969476	0.967351	0.96528	0.963262	0.961294	0.959374	0.957502	0.955674	0.953889	0.952145	0.950441	0.948776	0.947146	0.945551	0.943989	0.942459	0.940958	0.939486	0.938041	0.936621	0.935225	0.933852	0.9325	0.931167	0.929853	0.928555	0.927273	0.926005	0.92475	0.923507	0.922274	0.921049	0.919833	0.918623	0.917418	0.916216
'BSU34770'		1	0.982732	0.966413	0.950972	0.936343	0.922467	0.90929	0.896763	0.884842	0.873484	0.862654	0.852315	0.842438	0.832992	0.82395	0.815288	0.806981	0.799009	0.791352	0.78399	0.776906	0.770083	0.763507	0.757163	0.751037	0.745117	0.73939	0.733846	0.728473	0.723261	0.718201	0.713283	0.708499	0.703841	0.699301	0.694871	0.690544	0.686313	0.682172	0.678115	0.674135	0.670227	0.666385	0.662605	0.658881	0.655208	0.651581	0.647997
'BSU34790'		1	0.938725	0.885659	0.839268	0.798376	0.762067	0.72962	0.700454	0.674101	0.650177	0.628363	0.608395	0.59005	0.57314	0.557503	0.543002	0.529517	0.516945	0.505196	0.494191	0.48386	0.474142	0.464982	0.456332	0.448148	0.440392	0.433028	0.426026	0.419355	0.412991	0.40691	0.40109	0.395512	0.390158	0.38501	0.380055	0.375277	0.370664	0.366204	0.361886	0.3577	0.353636	0.349685	0.345839	0.34209	0.33843	0.334855	0.331356
'BSU34850'		1	0.964445	0.93204	0.902393	0.875172	0.850097	0.826927	0.80546	0.785516	0.766943	0.749606	0.733389	0.718187	0.70391	0.690476	0.677815	0.66586	0.654554	0.643846	0.633689	0.624039	0.61486	0.606115	0.597773	0.589804	0.582183	0.574884	0.567885	0.561165	0.554705	0.548487	0.542494	0.536712	0.531125	0.525721	0.520487	0.515412	0.510484	0.505694	0.501032	0.496488	0.492055	0.487724	0.483489	0.479341	0.475274	0.471282	0.46736
'BSU34860'		1	0.915913	0.846326	0.787799	0.737902	0.694865	0.657374	0.624427	0.59525	0.569236	0.5459	0.524852	0.505773	0.4884	0.472516	0.457938	0.444511	0.432103	0.420604	0.409914	0.399952	0.390644	0.381926	0.373741	0.366042	0.358783	0.351925	0.345435	0.339281	0.333434	0.32787	0.322566	0.317501	0.312656	0.308015	0.303561	0.299281	0.295161	0.291189	0.287355	0.283647	0.280058	0.276577	0.273197	0.26991	0.26671	0.26359	0.260544
'BSU34870'		1	0.988992	0.978461	0.968377	0.958716	0.949453	0.940567	0.932037	0.923843	0.915966	0.908391	0.901101	0.894081	0.887317	0.880795	0.874504	0.86843	0.862564	0.856894	0.851411	0.846104	0.840964	0.835984	0.831154	0.826467	0.821915	0.817491	0.813188	0.809	0.80492	0.800942	0.79706	0.793269	0.789564	0.785938	0.782387	0.778906	0.775491	0.772136	0.768838	0.765592	0.762394	0.759241	0.756128	0.753051	0.750007	0.746993	0.744004
'BSU34880'		1	0.940911	0.889516	0.844414	0.804526	0.769004	0.737177	0.708501	0.682535	0.658916	0.637343	0.617564	0.599366	0.582568	0.567016	0.552576	0.539134	0.526589	0.514855	0.503853	0.493517	0.483787	0.474609	0.465936	0.457725	0.449939	0.442542	0.435503	0.428795	0.422392	0.416271	0.41041	0.404789	0.399392	0.394202	0.389203	0.384381	0.379725	0.375221	0.370859	0.366628	0.36252	0.358525	0.354634	0.350841	0.347138	0.343518	0.339974
'BSU34890'		1	0.945545	0.897742	0.855453	0.817784	0.784025	0.753604	0.726054	0.700992	0.678099	0.657108	0.637795	0.619967	0.603461	0.588137	0.573872	0.560561	0.548111	0.53644	0.525477	0.515158	0.505427	0.496233	0.487532	0.479282	0.471447	0.463995	0.456895	0.45012	0.443646	0.43745	0.431511	0.42581	0.420331	0.415056	0.409972	0.405064	0.40032	0.395727	0.391276	0.386956	0.382758	0.378672	0.37469	0.370806	0.367011	0.363299	0.359663
'BSU34910'		1	0.970056	0.942461	0.916955	0.893314	0.871347	0.850887	0.831786	0.813918	0.797169	0.78144	0.766643	0.752698	0.739535	0.727091	0.71531	0.704139	0.693532	0.683448	0.673848	0.664697	0.655963	0.647616	0.63963	0.631981	0.624644	0.6176	0.610828	0.604311	0.598031	0.591973	0.586122	0.580464	0.574987	0.569679	0.564529	0.559525	0.554658	0.549919	0.545299	0.540789	0.536382	0.532069	0.527845	0.523703	0.519636	0.515637	0.511703
'BSU34920'		1	0.981433	0.963933	0.947414	0.9318	0.917021	0.903016	0.889728	0.877105	0.865101	0.853673	0.842782	0.832392	0.822471	0.812987	0.803914	0.795224	0.786895	0.778904	0.771229	0.763853	0.756756	0.749923	0.743337	0.736983	0.730849	0.72492	0.719184	0.713631	0.708248	0.703026	0.697955	0.693026	0.688229	0.683557	0.679001	0.674555	0.67021	0.66596	0.661798	0.657718	0.653715	0.649781	0.645913	0.642104	0.638349	0.634644	0.630985
'BSU35000'		1	0.943648	0.894366	0.850913	0.81232	0.777824	0.746812	0.718786	0.693339	0.670136	0.648895	0.62938	0.61139	0.594755	0.579329	0.564985	0.551613	0.539118	0.527415	0.516431	0.5061	0.496365	0.487174	0.47848	0.470243	0.462425	0.454992	0.447915	0.441165	0.434718	0.42855	0.422642	0.416972	0.411525	0.406284	0.401233	0.396359	0.39165	0.387093	0.382677	0.378393	0.374231	0.370181	0.366237	0.362389	0.358631	0.354956	0.351358
'BSU35120'		1	0.96542	0.933843	0.904902	0.878287	0.853732	0.831013	0.809936	0.790331	0.772054	0.754976	0.738986	0.723983	0.709881	0.696602	0.684076	0.672241	0.661041	0.650427	0.640352	0.630776	0.621661	0.612974	0.604682	0.596758	0.589176	0.581912	0.574943	0.568249	0.561812	0.555614	0.549638	0.54387	0.538295	0.532901	0.527675	0.522606	0.517683	0.512896	0.508236	0.503693	0.499259	0.494927	0.490689	0.486537	0.482466	0.478469	0.47454
'BSU35250'		1	0.910376	0.837021	0.775889	0.724172	0.679859	0.641475	0.607911	0.578318	0.552035	0.528539	0.507412	0.488315	0.470971	0.455149	0.440659	0.427339	0.415053	0.403684	0.393134	0.383314	0.374152	0.365581	0.357544	0.349991	0.342879	0.336166	0.329819	0.323805	0.318096	0.312668	0.307497	0.302563	0.297847	0.293332	0.289002	0.284843	0.280842	0.276987	0.273268	0.269673	0.266195	0.262823	0.259551	0.256371	0.253276	0.250259	0.247316
'BSU35260'		1	0.906733	0.83095	0.768172	0.715327	0.67024	0.631328	0.59741	0.567588	0.541167	0.517599	0.496449	0.477365	0.46006	0.444297	0.42988	0.416643	0.404447	0.393174	0.382722	0.373002	0.363941	0.355471	0.347535	0.340082	0.333067	0.326451	0.320199	0.314278	0.308661	0.303322	0.298239	0.29339	0.288758	0.284325	0.280075	0.275994	0.272071	0.268291	0.264646	0.261124	0.257717	0.254416	0.251213	0.2481	0.245072	0.242121	0.239243
'BSU35270'		1	0.935106	0.87931	0.830834	0.788337	0.750785	0.71737	0.687449	0.660506	0.636122	0.613953	0.593711	0.575159	0.558095	0.542347	0.527769	0.514237	0.501641	0.489887	0.478893	0.468585	0.458901	0.449784	0.441183	0.433055	0.425359	0.418059	0.411123	0.404521	0.398228	0.392219	0.386472	0.380968	0.375688	0.370615	0.365735	0.361032	0.356495	0.35211	0.347867	0.343756	0.339766	0.335889	0.332117	0.328442	0.324857	0.321355	0.31793
'BSU35290'		1	0.987096	0.974796	0.963062	0.951858	0.941151	0.930912	0.921112	0.911725	0.902728	0.894097	0.885812	0.877854	0.870204	0.862845	0.855762	0.848938	0.84236	0.836015	0.829891	0.823974	0.818254	0.812721	0.807364	0.802173	0.797141	0.792257	0.787514	0.782904	0.778419	0.774052	0.769797	0.765646	0.761594	0.757634	0.753761	0.749969	0.746252	0.742605	0.739024	0.735504	0.73204	0.728626	0.725261	0.721938	0.718654	0.715405	0.712187
'BSU35330'		1	0.993107	0.986459	0.980043	0.97385	0.967869	0.962091	0.956507	0.951108	0.945887	0.940834	0.935944	0.931208	0.926621	0.922174	0.917863	0.913681	0.909622	0.905682	0.901853	0.898132	0.894514	0.890993	0.887565	0.884226	0.880971	0.877796	0.874697	0.87167	0.868711	0.865817	0.862984	0.860209	0.857487	0.854817	0.852193	0.849615	0.847077	0.844578	0.842114	0.839682	0.83728	0.834906	0.832555	0.830226	0.827916	0.825623	0.823343
'BSU35650'		1	0.982922	0.966778	0.951497	0.937014	0.923272	0.910218	0.897805	0.885988	0.874728	0.863987	0.853732	0.843932	0.834558	0.825584	0.816984	0.808736	0.800818	0.793212	0.785897	0.778858	0.772078	0.765542	0.759235	0.753144	0.747257	0.741562	0.736047	0.730702	0.725517	0.720482	0.715589	0.710828	0.706192	0.701672	0.697262	0.692954	0.688741	0.684617	0.680577	0.676613	0.67272	0.668893	0.665127	0.661416	0.657757	0.654143	0.650571
'BSU35670'		1	0.941343	0.890279	0.845435	0.805749	0.770386	0.738684	0.710108	0.684222	0.660666	0.639143	0.619404	0.601237	0.584463	0.568929	0.554503	0.541071	0.528533	0.516802	0.505802	0.495466	0.485734	0.476554	0.467877	0.459661	0.451869	0.444466	0.437421	0.430706	0.424295	0.418166	0.412297	0.406669	0.401264	0.396065	0.391058	0.386228	0.381563	0.37705	0.37268	0.368441	0.364324	0.36032	0.356421	0.352619	0.348907	0.345278	0.341726
'BSU35720'		1	0.94572	0.898054	0.855873	0.81829	0.7846	0.754235	0.72673	0.701704	0.67884	0.657874	0.638579	0.620767	0.604274	0.58896	0.574703	0.561398	0.548952	0.537285	0.526324	0.516007	0.506276	0.497083	0.488381	0.48013	0.472294	0.46484	0.457738	0.450961	0.444485	0.438286	0.432345	0.426641	0.421159	0.415882	0.410794	0.405883	0.401136	0.39654	0.392086	0.387762	0.383561	0.379471	0.375487	0.371599	0.367801	0.364085	0.360446
'BSU35790'		1	0.945784	0.898168	0.856026	0.818475	0.784811	0.754466	0.726977	0.701965	0.679112	0.658154	0.638867	0.621061	0.604573	0.589262	0.575008	0.561705	0.549261	0.537595	0.526635	0.516318	0.506588	0.497394	0.488692	0.480441	0.472605	0.46515	0.458048	0.45127	0.444793	0.438593	0.432651	0.426947	0.421463	0.416185	0.411096	0.406184	0.401435	0.396839	0.392383	0.388059	0.383856	0.379765	0.375779	0.37189	0.368091	0.364374	0.360734
'BSU35850'		1	0.965069	0.933195	0.903999	0.877165	0.852422	0.82954	0.808322	0.788594	0.77021	0.753038	0.736965	0.72189	0.707724	0.694388	0.681813	0.669934	0.658696	0.648047	0.637942	0.628339	0.6192	0.610491	0.602181	0.594241	0.586644	0.579367	0.572387	0.565683	0.559237	0.553032	0.547049	0.541276	0.535697	0.530299	0.52507	0.519998	0.515073	0.510285	0.505623	0.50108	0.496646	0.492314	0.488077	0.483926	0.479857	0.475861	0.471935
'BSU35920'		1	0.90532	0.828606	0.765204	0.711936	0.666563	0.627458	0.593413	0.563511	0.537044	0.513455	0.492302	0.473227	0.455941	0.440205	0.425818	0.412616	0.400457	0.389222	0.378809	0.36913	0.360108	0.351678	0.343782	0.336368	0.329392	0.322813	0.316598	0.310713	0.305131	0.299827	0.294778	0.289962	0.285362	0.28096	0.276741	0.272691	0.268797	0.265046	0.261429	0.257935	0.254555	0.251281	0.248104	0.245018	0.242015	0.23909	0.236236
'BSU35980'		1	0.962586	0.928613	0.897635	0.869279	0.843232	0.819227	0.797039	0.776471	0.757357	0.739549	0.722921	0.707361	0.69277	0.679061	0.666158	0.653992	0.6425	0.631629	0.621328	0.611552	0.602262	0.59342	0.584994	0.576951	0.569266	0.561911	0.554864	0.548102	0.541607	0.535359	0.529342	0.523539	0.517936	0.51252	0.507277	0.502195	0.497264	0.492473	0.487813	0.483273	0.478845	0.474522	0.470296	0.466159	0.462105	0.458128	0.45422
'BSU35990'		1	0.921648	0.856062	0.800368	0.752498	0.710919	0.674476	0.642279	0.613631	0.58798	0.564884	0.543981	0.524974	0.50762	0.491711	0.477076	0.463568	0.451061	0.439447	0.428633	0.418538	0.409092	0.400233	0.391905	0.384061	0.376657	0.369655	0.363021	0.356724	0.350736	0.345033	0.339591	0.334391	0.329413	0.32464	0.320057	0.31565	0.311404	0.307309	0.303354	0.299527	0.295819	0.292222	0.288727	0.285327	0.282015	0.278784	0.275628
'BSU36200'		1	0.995865	0.991854	0.987964	0.984189	0.980526	0.97697	0.973517	0.970164	0.966907	0.963742	0.960666	0.957675	0.954767	0.951937	0.949184	0.946504	0.943893	0.941351	0.938872	0.936456	0.934099	0.931799	0.929553	0.927358	0.925213	0.923115	0.921062	0.919052	0.917082	0.91515	0.913254	0.911392	0.909563	0.907763	0.905991	0.904245	0.902524	0.900825	0.899146	0.897486	0.895842	0.894214	0.892599	0.890996	0.889403	0.887818	0.88624
'BSU36290'		1	0.990016	0.980444	0.971261	0.962447	0.953982	0.945846	0.938024	0.930497	0.923252	0.916274	0.909548	0.903063	0.896807	0.890767	0.884933	0.879294	0.873842	0.868567	0.863459	0.858511	0.853714	0.849061	0.844545	0.840158	0.835894	0.831746	0.827709	0.823776	0.819941	0.816199	0.812546	0.808974	0.805481	0.802061	0.798709	0.795421	0.792192	0.789019	0.785898	0.782824	0.779794	0.776804	0.77385	0.770929	0.768038	0.765173	0.762331
'BSU36560'		1	0.918539	0.850771	0.793524	0.744536	0.70215	0.665122	0.632503	0.603556	0.577697	0.55446	0.53347	0.514417	0.497046	0.481145	0.466536	0.453067	0.440611	0.429055	0.418307	0.408281	0.398908	0.390124	0.381872	0.374105	0.366779	0.359854	0.353298	0.347077	0.341166	0.335538	0.33017	0.325043	0.320137	0.315436	0.310923	0.306585	0.302408	0.29838	0.29449	0.290728	0.287085	0.283551	0.280119	0.276781	0.27353	0.270359	0.267264
'BSU36810'		1	0.982394	0.965768	0.950045	0.935159	0.921046	0.907652	0.894925	0.882818	0.87129	0.860302	0.849818	0.839805	0.830232	0.821073	0.812302	0.803893	0.795826	0.788079	0.780634	0.773471	0.766576	0.759931	0.753521	0.747334	0.741356	0.735575	0.729979	0.724557	0.719299	0.714195	0.709236	0.704413	0.699717	0.695141	0.690677	0.686317	0.682055	0.677884	0.673798	0.669791	0.665857	0.66199	0.658186	0.654438	0.650742	0.647094	0.643489
'BSU36840'		1	0.995409	0.99096	0.986649	0.982469	0.978416	0.974484	0.97067	0.966969	0.963376	0.959887	0.956499	0.953207	0.950007	0.946897	0.943872	0.940929	0.938064	0.935276	0.932559	0.929912	0.927331	0.924813	0.922356	0.919957	0.917613	0.915321	0.91308	0.910886	0.908737	0.90663	0.904564	0.902535	0.900543	0.898583	0.896655	0.894756	0.892884	0.891037	0.889213	0.88741	0.885626	0.883859	0.882107	0.880368	0.878641	0.876923	0.875213
'BSU36850'		1	0.959298	0.92258	0.889296	0.858993	0.831294	0.805883	0.782491	0.760892	0.740889	0.722316	0.705027	0.688894	0.673807	0.659668	0.646391	0.6339	0.622127	0.611011	0.600498	0.59054	0.581091	0.572113	0.56357	0.555428	0.547657	0.540232	0.533125	0.526316	0.519782	0.513504	0.507464	0.501645	0.496033	0.490612	0.48537	0.480294	0.475373	0.470595	0.465952	0.461432	0.457028	0.452731	0.448533	0.444427	0.440406	0.436463	0.432593
'BSU36890'		1	0.968899	0.940302	0.913926	0.889528	0.866898	0.845855	0.826241	0.80792	0.79077	0.774685	0.759571	0.745344	0.731929	0.71926	0.707276	0.695924	0.685155	0.674924	0.665192	0.655922	0.647081	0.638637	0.630564	0.622836	0.615428	0.608319	0.601489	0.594919	0.588591	0.58249	0.576601	0.570908	0.5654	0.560064	0.554888	0.549862	0.544975	0.540219	0.535583	0.531059	0.52664	0.522318	0.518086	0.513937	0.509864	0.505862	0.501924
'BSU36900'		1	0.987046	0.9747	0.962922	0.951678	0.940934	0.930659	0.920826	0.911409	0.902383	0.893725	0.885415	0.877433	0.86976	0.86238	0.855277	0.848434	0.841839	0.835477	0.829336	0.823404	0.81767	0.812123	0.806753	0.80155	0.796506	0.791611	0.786857	0.782236	0.777742	0.773366	0.769101	0.764942	0.760881	0.756913	0.753032	0.749232	0.745508	0.741855	0.738267	0.73474	0.731269	0.72785	0.724478	0.72115	0.71786	0.714605	0.711382
'BSU36920'		1	0.978932	0.959172	0.940607	0.923136	0.906668	0.891122	0.876427	0.862517	0.849333	0.836821	0.824933	0.813625	0.802856	0.792589	0.78279	0.773428	0.764475	0.755903	0.747689	0.73981	0.732244	0.724972	0.717976	0.711239	0.704744	0.698478	0.692425	0.686573	0.680909	0.675422	0.670101	0.664935	0.659915	0.655031	0.650275	0.645638	0.641112	0.636691	0.632366	0.62813	0.623978	0.619904	0.6159	0.611962	0.608084	0.604262	0.600489
'BSU36950'		1	0.993778	0.987768	0.981961	0.976349	0.970922	0.965674	0.960596	0.955682	0.950923	0.946315	0.941849	0.937521	0.933324	0.929253	0.925302	0.921466	0.917741	0.914121	0.910601	0.907178	0.903846	0.900602	0.897441	0.894361	0.891356	0.888422	0.885558	0.882758	0.88002	0.87734	0.874715	0.872142	0.869618	0.867139	0.864703	0.862307	0.859949	0.857624	0.855332	0.853068	0.850832	0.848619	0.846427	0.844255	0.8421	0.839959	0.83783
'BSU37010'		1	0.981535	0.964127	0.947691	0.932153	0.917444	0.903503	0.890273	0.877704	0.86575	0.854368	0.843519	0.833168	0.823283	0.813833	0.804791	0.79613	0.787828	0.779862	0.772211	0.764856	0.75778	0.750966	0.744398	0.738062	0.731943	0.726029	0.720308	0.714768	0.709398	0.704188	0.699128	0.69421	0.689423	0.684761	0.680215	0.675777	0.67144	0.667198	0.663044	0.658972	0.654975	0.651048	0.647186	0.643383	0.639635	0.635935	0.632281
'BSU37080'		1	0.990869	0.982101	0.973675	0.965576	0.957784	0.950286	0.943066	0.93611	0.929406	0.92294	0.916702	0.910679	0.904862	0.899241	0.893806	0.888548	0.883458	0.878529	0.873752	0.86912	0.864626	0.860264	0.856026	0.851906	0.847899	0.843998	0.840198	0.836493	0.832879	0.829351	0.825902	0.82253	0.819229	0.815996	0.812824	0.809712	0.806654	0.803648	0.800688	0.797772	0.794895	0.792055	0.789249	0.786472	0.783722	0.780995	0.778289
'BSU37090'		1	0.98435	0.969513	0.955432	0.942052	0.929327	0.917211	0.905664	0.894649	0.884133	0.874082	0.864469	0.855267	0.846449	0.837995	0.82988	0.822087	0.814596	0.807389	0.80045	0.793764	0.787316	0.781092	0.775081	0.769269	0.763646	0.758201	0.752923	0.747802	0.742831	0.737999	0.733298	0.728722	0.724261	0.719909	0.715659	0.711504	0.707439	0.703456	0.699551	0.695717	0.69195	0.688244	0.684594	0.680995	0.677444	0.673935	0.670464
'BSU37110'		1	0.981264	0.96361	0.94695	0.931208	0.916313	0.902201	0.888815	0.876102	0.864015	0.852511	0.841549	0.831094	0.821113	0.811573	0.802448	0.79371	0.785336	0.777302	0.769589	0.762176	0.755045	0.74818	0.741563	0.735182	0.72902	0.723067	0.717307	0.711732	0.706328	0.701086	0.695997	0.691049	0.686236	0.681548	0.676977	0.672516	0.668157	0.663894	0.659719	0.655628	0.651612	0.647668	0.643789	0.63997	0.636206	0.632491	0.628823
'BSU37150'		1	0.911311	0.838586	0.777885	0.726466	0.68236	0.644119	0.610652	0.581123	0.55488	0.531407	0.51029	0.491193	0.473841	0.458006	0.443499	0.430159	0.417851	0.406459	0.395884	0.38604	0.376852	0.368255	0.360193	0.352616	0.345478	0.338741	0.332369	0.326331	0.320599	0.315148	0.309955	0.304999	0.300261	0.295724	0.291373	0.287194	0.283173	0.279299	0.27556	0.271947	0.26845	0.26506	0.26177	0.258572	0.25546	0.252426	0.249465
'BSU37160'		1	0.919733	0.852798	0.796143	0.747579	0.705497	0.668689	0.636228	0.607392	0.58161	0.558424	0.537465	0.518427	0.501061	0.485155	0.470535	0.45705	0.444573	0.432994	0.422219	0.412167	0.402765	0.393951	0.38567	0.377873	0.370516	0.363562	0.356976	0.350726	0.344785	0.339128	0.333732	0.328576	0.323643	0.318914	0.314374	0.310009	0.305806	0.301753	0.297838	0.294051	0.290383	0.286825	0.283369	0.280007	0.276733	0.273539	0.27042
'BSU37330'		1	0.934096	0.877544	0.828498	0.785566	0.74768	0.714006	0.683886	0.65679	0.632288	0.610028	0.589718	0.571115	0.554014	0.538241	0.523648	0.510107	0.497509	0.485757	0.474769	0.464471	0.454799	0.445697	0.437112	0.429001	0.421324	0.414043	0.407127	0.400546	0.394273	0.388286	0.38256	0.377078	0.371819	0.366768	0.361909	0.357228	0.352712	0.348349	0.344127	0.340037	0.336068	0.332212	0.328461	0.324807	0.321243	0.317761	0.314356
'BSU37500'		1	0.98007	0.961335	0.943695	0.927061	0.911353	0.896499	0.882434	0.8691	0.856441	0.844412	0.832966	0.822065	0.811671	0.801749	0.79227	0.783203	0.774524	0.766206	0.758228	0.750568	0.743206	0.736125	0.729307	0.722736	0.716397	0.710275	0.704359	0.698635	0.693092	0.687718	0.682504	0.677439	0.672514	0.66772	0.663049	0.658492	0.654043	0.649694	0.645437	0.641267	0.637177	0.633161	0.629214	0.625329	0.621503	0.617729	0.614002
'BSU37660'		1	0.989642	0.979718	0.970205	0.96108	0.952322	0.94391	0.935827	0.928054	0.920576	0.913377	0.906443	0.89976	0.893315	0.887097	0.881093	0.875293	0.869687	0.864265	0.859017	0.853935	0.849011	0.844236	0.839602	0.835103	0.830731	0.82648	0.822343	0.818314	0.814388	0.810557	0.806818	0.803164	0.799591	0.796093	0.792666	0.789306	0.786007	0.782765	0.779577	0.776438	0.773345	0.770293	0.767278	0.764299	0.761349	0.758428	0.75553
'BSU37680'		1	0.975936	0.9535	0.932538	0.912912	0.894504	0.877207	0.860927	0.845579	0.831089	0.817388	0.804415	0.792115	0.780438	0.769339	0.758776	0.748712	0.739111	0.729943	0.721177	0.712788	0.70475	0.697041	0.689638	0.682523	0.675677	0.669083	0.662725	0.656588	0.650658	0.644923	0.639368	0.633984	0.628759	0.623683	0.618746	0.61394	0.609254	0.604682	0.600215	0.595846	0.591568	0.587375	0.583259	0.579215	0.575237	0.57132	0.567458
'BSU37980'		1	0.945166	0.897067	0.854544	0.81669	0.782782	0.752241	0.724594	0.699454	0.676498	0.655455	0.6361	0.618239	0.601707	0.586361	0.57208	0.558755	0.546295	0.534617	0.523649	0.513328	0.503595	0.494401	0.485701	0.477453	0.469621	0.462173	0.455077	0.448307	0.441838	0.435647	0.429714	0.42402	0.418546	0.413278	0.4082	0.403299	0.398562	0.393976	0.389532	0.385219	0.381028	0.376949	0.372975	0.369098	0.36531	0.361605	0.357978
'BSU38110'		1	0.991788	0.983888	0.976283	0.96896	0.961905	0.955104	0.948546	0.942219	0.936112	0.930214	0.924516	0.919009	0.913683	0.90853	0.903542	0.898711	0.89403	0.889492	0.88509	0.880818	0.876669	0.872637	0.868717	0.864903	0.86119	0.857573	0.854046	0.850606	0.847247	0.843965	0.840755	0.837614	0.834537	0.831521	0.828561	0.825655	0.822797	0.819985	0.817216	0.814485	0.811791	0.809128	0.806496	0.80389	0.801307	0.798746	0.796202
'BSU38170'		1	0.998265	0.996574	0.994926	0.99332	0.991754	0.990228	0.98874	0.987289	0.985874	0.984494	0.983148	0.981834	0.980552	0.979301	0.978079	0.976885	0.97572	0.97458	0.973467	0.972378	0.971312	0.970269	0.969248	0.968248	0.967268	0.966307	0.965364	0.964438	0.963529	0.962635	0.961756	0.960891	0.960038	0.959198	0.958369	0.95755	0.956741	0.955941	0.955149	0.954364	0.953585	0.952812	0.952044	0.951279	0.950518	0.94976	0.949003
'BSU38190'		1	0.949816	0.905387	0.865787	0.830277	0.798262	0.769256	0.742859	0.718739	0.696616	0.676256	0.657459	0.640053	0.62389	0.608844	0.594802	0.581668	0.569357	0.557792	0.546907	0.536643	0.526947	0.517772	0.509074	0.500816	0.492963	0.485483	0.478347	0.471531	0.465009	0.458761	0.452765	0.447005	0.441462	0.436122	0.43097	0.425992	0.421176	0.416511	0.411985	0.407589	0.403314	0.399151	0.395091	0.391127	0.387252	0.38346	0.379743
'BSU38290'		1	0.971657	0.945455	0.921165	0.89859	0.877561	0.857927	0.839558	0.822339	0.806168	0.790954	0.776616	0.763083	0.75029	0.738178	0.726695	0.715794	0.70543	0.695566	0.686164	0.677193	0.668622	0.660424	0.652573	0.645045	0.63782	0.630877	0.624197	0.617763	0.61156	0.605571	0.599783	0.594183	0.588759	0.583498	0.57839	0.573426	0.568594	0.563887	0.559295	0.55481	0.550426	0.546134	0.541927	0.5378	0.533746	0.529759	0.525833
'BSU38370'		1	0.974188	0.950205	0.927868	0.90702	0.88752	0.869245	0.852087	0.83595	0.820748	0.806403	0.792848	0.780019	0.767862	0.756326	0.745364	0.734936	0.725002	0.715529	0.706484	0.697838	0.689563	0.681637	0.674034	0.666734	0.659717	0.652965	0.646461	0.640189	0.634134	0.628282	0.622619	0.617135	0.611817	0.606654	0.601637	0.596755	0.591999	0.587362	0.582834	0.578409	0.574078	0.569836	0.565674	0.561588	0.557571	0.553617	0.549722
'BSU38520'		1	0.93452	0.878284	0.829476	0.786726	0.748979	0.715413	0.685376	0.658344	0.633891	0.611668	0.591387	0.572805	0.555719	0.539956	0.525369	0.511832	0.499234	0.487481	0.47649	0.466188	0.456511	0.447402	0.438811	0.430693	0.423007	0.415718	0.408794	0.402204	0.395923	0.389926	0.384192	0.3787	0.373432	0.368372	0.363504	0.358814	0.354289	0.349917	0.345686	0.341587	0.337609	0.333745	0.329985	0.326322	0.322749	0.319259	0.315846
'BSU38550'		1	0.989087	0.978644	0.968643	0.95906	0.94987	0.941053	0.932587	0.924454	0.916635	0.909114	0.901876	0.894904	0.888186	0.881708	0.875458	0.869424	0.863595	0.857961	0.852511	0.847236	0.842128	0.837176	0.832375	0.827714	0.823188	0.818789	0.81451	0.810344	0.806286	0.802329	0.798468	0.794696	0.791009	0.787402	0.783868	0.780405	0.777006	0.773667	0.770385	0.767154	0.763971	0.760832	0.757732	0.754669	0.751639	0.748638	0.745662
'BSU38920'		1	0.962566	0.928576	0.897583	0.869215	0.843158	0.819144	0.796948	0.776374	0.757254	0.739441	0.722809	0.707245	0.692651	0.678939	0.666034	0.653865	0.642372	0.631499	0.621196	0.611419	0.602128	0.593285	0.584858	0.576815	0.569128	0.561773	0.554725	0.547964	0.541468	0.53522	0.529202	0.523399	0.517797	0.51238	0.507137	0.502055	0.497124	0.492333	0.487673	0.483133	0.478706	0.474383	0.470157	0.46602	0.461966	0.457989	0.454081
'BSU38950'		1	0.987004	0.974619	0.962805	0.951527	0.940751	0.930447	0.920587	0.911144	0.902093	0.893413	0.885082	0.87708	0.869388	0.861991	0.85487	0.848012	0.841402	0.835026	0.828871	0.822927	0.817181	0.811622	0.806241	0.801028	0.795974	0.791069	0.786306	0.781677	0.777174	0.77279	0.768518	0.764352	0.760284	0.756309	0.752422	0.748616	0.744886	0.741226	0.737633	0.734101	0.730624	0.7272	0.723823	0.72049	0.717195	0.713936	0.710709
'BSU38960'		1	0.988019	0.976578	0.965645	0.955187	0.945178	0.935592	0.926403	0.917589	0.90913	0.901005	0.893196	0.885686	0.878459	0.871499	0.864792	0.858325	0.852085	0.84606	0.840239	0.83461	0.829164	0.823892	0.818783	0.813829	0.809023	0.804355	0.799818	0.795406	0.79111	0.786925	0.782844	0.778861	0.77497	0.771166	0.767443	0.763795	0.760218	0.756707	0.753257	0.749863	0.746522	0.743229	0.739979	0.73677	0.733596	0.730455	0.727343
'BSU39400'		1	0.969032	0.94055	0.914274	0.889962	0.867407	0.84643	0.826875	0.808605	0.791501	0.775456	0.760378	0.746182	0.732796	0.720152	0.708191	0.696859	0.686108	0.675894	0.666176	0.656919	0.64809	0.639657	0.631594	0.623874	0.616474	0.609372	0.602549	0.595984	0.589662	0.583565	0.57768	0.571991	0.566486	0.561153	0.55598	0.550956	0.546072	0.541317	0.536683	0.532161	0.527743	0.523422	0.51919	0.515041	0.510969	0.506967	0.50303
'BSU39420'		1	0.965887	0.934708	0.906107	0.879783	0.855481	0.832981	0.812093	0.792654	0.774522	0.757571	0.741691	0.726787	0.712771	0.699568	0.68711	0.675335	0.664188	0.653621	0.643587	0.634048	0.624966	0.616308	0.608042	0.600141	0.592579	0.585332	0.578379	0.571699	0.565274	0.559086	0.55312	0.547359	0.541792	0.536403	0.531182	0.526117	0.521197	0.516412	0.511753	0.507211	0.502778	0.498446	0.494207	0.490054	0.485981	0.481982	0.478051
'BSU39520'		1	0.903575	0.825719	0.761556	0.707777	0.662059	0.622725	0.588532	0.558538	0.53202	0.508409	0.487255	0.468196	0.450937	0.435234	0.420888	0.40773	0.395619	0.384432	0.374069	0.36444	0.355468	0.347088	0.339241	0.331875	0.324946	0.318415	0.312245	0.306405	0.300867	0.295605	0.290597	0.285822	0.281262	0.276899	0.272718	0.268704	0.264846	0.261131	0.257549	0.254089	0.250742	0.247501	0.244356	0.241301	0.23833	0.235435	0.232612
'BSU39780'		1	0.967864	0.938377	0.911231	0.886163	0.86295	0.841397	0.821336	0.802621	0.785124	0.768732	0.753346	0.738877	0.725247	0.712386	0.700231	0.688726	0.67782	0.667467	0.657625	0.648256	0.639326	0.630803	0.622658	0.614865	0.607399	0.600239	0.593362	0.58675	0.580385	0.57425	0.56833	0.562611	0.557079	0.551722	0.546527	0.541485	0.536584	0.531814	0.527168	0.522636	0.518209	0.513881	0.509645	0.505492	0.501417	0.497414	0.493477
'BSU40090'		1	0.982631	0.966222	0.950697	0.935992	0.922045	0.908804	0.896217	0.88424	0.872832	0.861955	0.851573	0.841655	0.832171	0.823095	0.8144	0.806063	0.798062	0.790378	0.782991	0.775884	0.769039	0.762443	0.756079	0.749935	0.743997	0.738254	0.732694	0.727307	0.722081	0.717008	0.712078	0.707282	0.702613	0.698062	0.693621	0.689284	0.685044	0.680895	0.676829	0.672841	0.668925	0.665076	0.661288	0.657557	0.653877	0.650244	0.646653
'BSU40200'		1	0.960526	0.924829	0.892399	0.862815	0.835723	0.810826	0.787874	0.766649	0.746969	0.728672	0.71162	0.695692	0.680782	0.666796	0.653652	0.641275	0.6296	0.618569	0.60813	0.598234	0.588839	0.579907	0.571403	0.563294	0.555551	0.548148	0.54106	0.534265	0.527742	0.521472	0.515438	0.509623	0.504011	0.49859	0.493345	0.488265	0.483338	0.478553	0.473901	0.469372	0.464958	0.460649	0.456439	0.45232	0.448285	0.444328	0.440443
'BSU40220'		1	0.97995	0.961107	0.94337	0.926648	0.91086	0.895932	0.8818	0.868404	0.85569	0.843609	0.832116	0.821171	0.810737	0.800778	0.791264	0.782166	0.773457	0.765112	0.757108	0.749425	0.742041	0.734939	0.728101	0.721512	0.715156	0.709019	0.703088	0.69735	0.691793	0.686407	0.681181	0.676105	0.67117	0.666366	0.661685	0.65712	0.652662	0.648304	0.64404	0.639863	0.635766	0.631744	0.62779	0.6239	0.620067	0.616287	0.612556
'BSU40300'		1	0.984013	0.968868	0.954502	0.940861	0.927893	0.915554	0.903801	0.892594	0.881899	0.871684	0.861916	0.85257	0.843618	0.835038	0.826806	0.818903	0.811308	0.804004	0.796974	0.790202	0.783673	0.777373	0.77129	0.76541	0.759722	0.754215	0.748879	0.743703	0.738679	0.733797	0.729049	0.724427	0.719922	0.715529	0.711239	0.707046	0.702944	0.698927	0.694987	0.691121	0.687323	0.683586	0.679907	0.67628	0.672702	0.669166	0.66567
'BSU40420'		1	0.964088	0.931383	0.901479	0.874038	0.848774	0.825443	0.803834	0.783769	0.765089	0.74766	0.731362	0.71609	0.70175	0.688262	0.675552	0.663555	0.652213	0.641472	0.631285	0.62161	0.612408	0.603644	0.595284	0.587301	0.579666	0.572355	0.565346	0.558617	0.55215	0.545925	0.539927	0.53414	0.52855	0.523143	0.517906	0.512829	0.5079	0.503109	0.498447	0.493903	0.489471	0.485141	0.480907	0.476761	0.472696	0.468707	0.464787
'BSU40900'		1	0.919411	0.852251	0.795436	0.746757	0.704593	0.667725	0.63522	0.606354	0.58055	0.557351	0.536383	0.517341	0.499973	0.484069	0.469451	0.45597	0.443498	0.431926	0.421158	0.411113	0.401719	0.392913	0.38464	0.376851	0.369502	0.362556	0.355977	0.349736	0.343802	0.338153	0.332765	0.327617	0.322691	0.31797	0.313437	0.309079	0.304883	0.300837	0.296928	0.293148	0.289487	0.285936	0.282486	0.279131	0.275863	0.272675	0.269563
'BSU41020'		1	0.991467	0.983262	0.97537	0.967775	0.960461	0.953415	0.946624	0.940075	0.933757	0.927659	0.92177	0.916081	0.910581	0.905262	0.900115	0.895133	0.890307	0.88563	0.881094	0.876694	0.872422	0.868273	0.864239	0.860316	0.856498	0.852779	0.849155	0.84562	0.84217	0.838799	0.835504	0.83228	0.829123	0.826028	0.822993	0.820012	0.817082	0.8142	0.811362	0.808565	0.805805	0.803079	0.800383	0.797715	0.795072	0.792451	0.789849
'BSU41030'		1	0.901986	0.823099	0.758254	0.704019	0.657998	0.618463	0.584142	0.55407	0.52751	0.503884	0.482734	0.463692	0.446459	0.43079	0.416483	0.403367	0.391299	0.380158	0.369841	0.360258	0.351332	0.342997	0.335195	0.327874	0.320988	0.314499	0.308371	0.302571	0.297073	0.29185	0.28688	0.282142	0.277617	0.273289	0.269142	0.265162	0.261337	0.257654	0.254103	0.250674	0.247357	0.244145	0.241029	0.238003	0.23506	0.232193	0.229396
'BSU41040'		1	0.982585	0.966133	0.95057	0.93583	0.921851	0.90858	0.895966	0.883964	0.872533	0.861633	0.851232	0.841295	0.831794	0.822701	0.813991	0.805641	0.797627	0.789931	0.782532	0.775414	0.76856	0.761954	0.755581	0.749429	0.743483	0.737733	0.732166	0.726771	0.721539	0.71646	0.711524	0.706723	0.702049	0.697493	0.693048	0.688706	0.684462	0.680308	0.676238	0.672247	0.668327	0.664474	0.660683	0.656949	0.653266	0.64963	0.646037
'BSU00020'		1	0.999344	0.998703	0.998078	0.997467	0.99687	0.996287	0.995718	0.995161	0.994618	0.994087	0.993568	0.993061	0.992566	0.992081	0.991607	0.991143	0.99069	0.990246	0.989812	0.989386	0.988969	0.988561	0.98816	0.987767	0.987382	0.987003	0.986632	0.986266	0.985907	0.985553	0.985205	0.984862	0.984524	0.98419	0.98386	0.983534	0.983211	0.982892	0.982576	0.982262	0.98195	0.98164	0.981332	0.981025	0.98072	0.980415	0.98011
'BSU00030'		1	0.991766	0.983844	0.97622	0.968878	0.961805	0.954987	0.948413	0.94207	0.935948	0.930037	0.924326	0.918806	0.913468	0.908303	0.903304	0.898463	0.893772	0.889224	0.884813	0.880531	0.876374	0.872334	0.868406	0.864584	0.860864	0.85724	0.853706	0.850259	0.846894	0.843605	0.84039	0.837243	0.834161	0.831139	0.828174	0.825262	0.822399	0.819582	0.816808	0.814073	0.811374	0.808707	0.80607	0.80346	0.800873	0.798307	0.795759
'BSU00120'		1	0.990985	0.982326	0.974005	0.966002	0.958304	0.950893	0.943756	0.936879	0.930249	0.923854	0.917683	0.911725	0.905969	0.900406	0.895026	0.889821	0.884782	0.879901	0.87517	0.870583	0.866132	0.86181	0.857611	0.853529	0.849558	0.845691	0.841925	0.838253	0.83467	0.831172	0.827753	0.824409	0.821135	0.817928	0.814782	0.811695	0.808662	0.805679	0.802742	0.799848	0.796994	0.794176	0.79139	0.788634	0.785904	0.783197	0.780511
'BSU00320'		1	0.990988	0.982332	0.974013	0.966013	0.958317	0.950908	0.943773	0.936898	0.930271	0.923878	0.917708	0.911751	0.905997	0.900435	0.895057	0.889853	0.884815	0.879936	0.875206	0.87062	0.86617	0.861849	0.857651	0.85357	0.8496	0.845735	0.841969	0.838298	0.834716	0.831218	0.8278	0.824456	0.821184	0.817977	0.814832	0.811746	0.808713	0.80573	0.802794	0.799901	0.797047	0.79423	0.791445	0.788689	0.78596	0.783253	0.780568
'BSU00390'		1	0.992617	0.985503	0.978645	0.97203	0.965647	0.959487	0.953537	0.94779	0.942236	0.936865	0.931671	0.926644	0.921777	0.917064	0.912497	0.908069	0.903774	0.899606	0.89556	0.891629	0.887808	0.884092	0.880477	0.876956	0.873526	0.870182	0.866919	0.863733	0.860621	0.857578	0.8546	0.851684	0.848826	0.846022	0.843269	0.840564	0.837902	0.835282	0.8327	0.830153	0.827638	0.825151	0.822691	0.820255	0.817839	0.815441	0.813059
'BSU00490'		1	0.999036	0.998096	0.997178	0.996282	0.995407	0.994554	0.99372	0.992907	0.992112	0.991336	0.990578	0.989838	0.989114	0.988407	0.987716	0.987041	0.98638	0.985733	0.985101	0.984482	0.983875	0.983281	0.982699	0.982129	0.981569	0.981019	0.98048	0.97995	0.979429	0.978916	0.978411	0.977914	0.977424	0.97694	0.976463	0.975991	0.975525	0.975063	0.974605	0.974152	0.973701	0.973254	0.972809	0.972366	0.971925	0.971484	0.971045
'BSU00530'		1	0.99561	0.991355	0.98723	0.983228	0.979347	0.975581	0.971926	0.968378	0.964933	0.961587	0.958335	0.955176	0.952104	0.949117	0.946212	0.943384	0.940631	0.93795	0.935338	0.932792	0.930309	0.927887	0.925522	0.923213	0.920956	0.918749	0.91659	0.914476	0.912405	0.910375	0.908383	0.906428	0.904506	0.902616	0.900757	0.898925	0.897118	0.895336	0.893575	0.891834	0.890112	0.888405	0.886713	0.885033	0.883364	0.881704	0.880051
'BSU00550'		1	0.994217	0.988626	0.98322	0.977991	0.97293	0.968033	0.963291	0.958697	0.954247	0.949934	0.945753	0.941697	0.937762	0.933943	0.930234	0.926632	0.923131	0.919727	0.916416	0.913194	0.910057	0.907001	0.904022	0.901117	0.898283	0.895515	0.89281	0.890166	0.887579	0.885046	0.882564	0.88013	0.877741	0.875395	0.873088	0.870818	0.868583	0.86638	0.864206	0.862059	0.859937	0.857836	0.855756	0.853693	0.851645	0.849611	0.847587
'BSU00680'		1	0.999307	0.99863	0.997969	0.997323	0.996693	0.996077	0.995476	0.994888	0.994315	0.993754	0.993206	0.992671	0.992147	0.991636	0.991135	0.990646	0.990167	0.989699	0.98924	0.988791	0.988351	0.98792	0.987497	0.987083	0.986676	0.986276	0.985884	0.985499	0.98512	0.984747	0.984379	0.984017	0.98366	0.983308	0.98296	0.982616	0.982276	0.981939	0.981606	0.981275	0.980946	0.980619	0.980294	0.979971	0.979648	0.979327	0.979005
'BSU00720'		1	0.996558	0.993216	0.989969	0.986814	0.983749	0.98077	0.977874	0.975059	0.972321	0.969657	0.967066	0.964544	0.962089	0.959698	0.957369	0.9551	0.952889	0.950733	0.948629	0.946576	0.944573	0.942615	0.940703	0.938833	0.937004	0.935214	0.93346	0.931742	0.930057	0.928404	0.926781	0.925186	0.923617	0.922073	0.920552	0.919052	0.917573	0.916111	0.914667	0.913238	0.911822	0.910419	0.909026	0.907643	0.906267	0.904898	0.903534
'BSU00740'		1	0.996358	0.992823	0.98939	0.986056	0.982818	0.979672	0.976614	0.973643	0.970754	0.967944	0.965212	0.962553	0.959966	0.957448	0.954995	0.952606	0.950278	0.948009	0.945795	0.943636	0.941529	0.939471	0.937461	0.935496	0.933574	0.931693	0.929852	0.928048	0.926279	0.924544	0.92284	0.921166	0.919521	0.917901	0.916306	0.914734	0.913183	0.911651	0.910137	0.90864	0.907157	0.905687	0.904229	0.90278	0.90134	0.899907	0.898479
'BSU00880'		1	0.993658	0.987534	0.981619	0.975902	0.970377	0.965034	0.959865	0.954863	0.950022	0.945333	0.940791	0.93639	0.932122	0.927983	0.923967	0.920069	0.916283	0.912605	0.90903	0.905552	0.902169	0.898874	0.895665	0.892537	0.889487	0.88651	0.883603	0.880762	0.877983	0.875264	0.872601	0.869991	0.867431	0.864917	0.862447	0.860018	0.857626	0.85527	0.852946	0.850652	0.848385	0.846142	0.843921	0.84172	0.839537	0.837368	0.835211
'BSU01050'		1	0.998623	0.99728	0.99597	0.994692	0.993446	0.992231	0.991045	0.989888	0.98876	0.987658	0.986583	0.985533	0.984508	0.983507	0.982528	0.981573	0.980639	0.979725	0.978832	0.977958	0.977103	0.976266	0.975446	0.974642	0.973854	0.973081	0.972322	0.971576	0.970844	0.970124	0.969415	0.968718	0.96803	0.967352	0.966683	0.966022	0.965369	0.964722	0.964082	0.963447	0.962818	0.962192	0.96157	0.960952	0.960336	0.959721	0.959108
'BSU01070'		1	0.998016	0.996083	0.9942	0.992366	0.99058	0.988838	0.987142	0.985488	0.983876	0.982304	0.980771	0.979276	0.977818	0.976395	0.975006	0.973649	0.972325	0.971031	0.969767	0.968531	0.967322	0.966139	0.964982	0.963848	0.962737	0.961648	0.96058	0.959532	0.958503	0.957491	0.956496	0.955518	0.954553	0.953603	0.952666	0.951741	0.950827	0.949923	0.949028	0.948142	0.947263	0.946391	0.945524	0.944662	0.943803	0.942948	0.942095
'BSU01100'		1	0.973911	0.949685	0.927133	0.906093	0.886423	0.867997	0.850703	0.834444	0.819133	0.80469	0.791045	0.778137	0.765907	0.754304	0.743283	0.732799	0.722816	0.713297	0.70421	0.695526	0.687217	0.679258	0.671626	0.664299	0.657257	0.650483	0.643957	0.637666	0.631592	0.625723	0.620046	0.614547	0.609216	0.604041	0.599012	0.59412	0.589355	0.584708	0.580172	0.575739	0.571402	0.567152	0.562985	0.558893	0.554871	0.550912	0.547012
'BSU01130'		1	0.999688	0.999383	0.999085	0.998794	0.998509	0.998231	0.997959	0.997693	0.997434	0.99718	0.996931	0.996688	0.996451	0.996219	0.995991	0.995769	0.995551	0.995338	0.995129	0.994925	0.994724	0.994528	0.994335	0.994146	0.99396	0.993777	0.993598	0.993422	0.993249	0.993078	0.99291	0.992744	0.99258	0.992419	0.99226	0.992102	0.991946	0.991791	0.991638	0.991486	0.991335	0.991185	0.991035	0.990887	0.990738	0.99059	0.990442
'BSU01160'		1	0.99976	0.999526	0.999297	0.999073	0.998854	0.99864	0.998431	0.998226	0.998026	0.997831	0.99764	0.997453	0.99727	0.997091	0.996916	0.996745	0.996577	0.996413	0.996252	0.996095	0.99594	0.995789	0.99564	0.995495	0.995352	0.995211	0.995073	0.994937	0.994803	0.994672	0.994542	0.994414	0.994288	0.994164	0.994041	0.993919	0.993799	0.993679	0.993561	0.993444	0.993327	0.993211	0.993096	0.992981	0.992867	0.992753	0.992638
'BSU01190'		1	0.998296	0.996635	0.995017	0.993439	0.991901	0.990402	0.98894	0.987515	0.986125	0.984769	0.983446	0.982155	0.980895	0.979666	0.978465	0.977292	0.976146	0.975026	0.973932	0.972861	0.971814	0.970789	0.969785	0.968802	0.967838	0.966893	0.965966	0.965056	0.964162	0.963283	0.962418	0.961567	0.960729	0.959903	0.959087	0.958282	0.957486	0.956699	0.95592	0.955148	0.954382	0.953622	0.952866	0.952114	0.951365	0.950619	0.949874
'BSU01230'		1	0.973483	0.948879	0.925995	0.90466	0.884728	0.866068	0.848566	0.832121	0.816641	0.802048	0.788267	0.775236	0.762895	0.751191	0.740078	0.729512	0.719453	0.709864	0.700715	0.691973	0.683611	0.675603	0.667927	0.660559	0.65348	0.64667	0.640113	0.633792	0.627692	0.621798	0.616098	0.610578	0.605227	0.600034	0.594988	0.59008	0.585301	0.580641	0.576093	0.571649	0.567301	0.563042	0.558866	0.554766	0.550736	0.546771	0.542865
'BSU01330'		1	0.999759	0.999523	0.999292	0.999067	0.998847	0.998632	0.998422	0.998216	0.998015	0.997818	0.997626	0.997438	0.997254	0.997074	0.996898	0.996726	0.996557	0.996392	0.99623	0.996072	0.995917	0.995764	0.995615	0.995468	0.995324	0.995183	0.995044	0.994907	0.994773	0.99464	0.99451	0.994381	0.994255	0.994129	0.994006	0.993883	0.993762	0.993642	0.993523	0.993405	0.993288	0.993172	0.993056	0.99294	0.992825	0.99271	0.992595
'BSU01340'		1	0.998788	0.997606	0.996453	0.995328	0.99423	0.993159	0.992114	0.991094	0.990099	0.989127	0.988178	0.987251	0.986346	0.985462	0.984598	0.983754	0.982929	0.982121	0.981332	0.980559	0.979803	0.979062	0.978336	0.977625	0.976927	0.976243	0.975571	0.974911	0.974262	0.973624	0.972996	0.972378	0.971768	0.971167	0.970574	0.969988	0.969408	0.968835	0.968267	0.967703	0.967144	0.966589	0.966037	0.965488	0.964941	0.964395	0.96385
'BSU01350'		1	0.991715	0.983745	0.976074	0.968688	0.961574	0.954717	0.948105	0.941727	0.935571	0.929628	0.923886	0.918337	0.912971	0.90778	0.902755	0.897889	0.893175	0.888605	0.884172	0.87987	0.875693	0.871634	0.867688	0.863849	0.860111	0.856471	0.852921	0.849459	0.846079	0.842776	0.839547	0.836387	0.833291	0.830257	0.82728	0.824356	0.821481	0.818653	0.815868	0.813122	0.810412	0.807735	0.805088	0.802468	0.799871	0.797295	0.794738
'BSU01390'		1	0.995472	0.991084	0.98683	0.982706	0.978707	0.974827	0.971063	0.967409	0.963862	0.960418	0.957073	0.953822	0.950662	0.94759	0.944603	0.941696	0.938866	0.936111	0.933427	0.930811	0.928261	0.925773	0.923344	0.920973	0.918656	0.916391	0.914175	0.912006	0.909881	0.907798	0.905755	0.903749	0.901779	0.899841	0.897934	0.896056	0.894205	0.892378	0.890573	0.88879	0.887025	0.885276	0.883543	0.881822	0.880113	0.878413	0.876721
'BSU01420'		1	0.997652	0.995367	0.993143	0.990978	0.98887	0.986817	0.984817	0.98287	0.980972	0.979124	0.977322	0.975565	0.973853	0.972182	0.970553	0.968963	0.967411	0.965895	0.964415	0.962968	0.961554	0.960172	0.958819	0.957494	0.956197	0.954926	0.95368	0.952457	0.951257	0.950078	0.948919	0.947779	0.946657	0.945551	0.94446	0.943384	0.942322	0.941271	0.940232	0.939202	0.938181	0.937169	0.936163	0.935163	0.934167	0.933176	0.932187
'BSU01630'		1	0.978719	0.958769	0.940031	0.922404	0.905795	0.890122	0.875311	0.861295	0.848015	0.835415	0.823446	0.812063	0.801226	0.790896	0.781039	0.771624	0.762621	0.754004	0.745748	0.737829	0.730227	0.722921	0.715893	0.709126	0.702604	0.696311	0.690234	0.684359	0.678674	0.673167	0.667827	0.662644	0.657607	0.652708	0.647937	0.643286	0.638747	0.634313	0.629976	0.625729	0.621567	0.617482	0.613469	0.609522	0.605635	0.601805	0.598024
'BSU01750'		1	0.995925	0.991972	0.988137	0.984415	0.980803	0.977296	0.973891	0.970584	0.967371	0.964249	0.961214	0.958263	0.955393	0.952601	0.949884	0.947239	0.944662	0.942152	0.939705	0.93732	0.934993	0.932721	0.930503	0.928336	0.926218	0.924146	0.922118	0.920132	0.918186	0.916277	0.914404	0.912565	0.910757	0.908979	0.907228	0.905503	0.903801	0.902122	0.900463	0.898822	0.897198	0.895588	0.893992	0.892407	0.890832	0.889265	0.887704
'BSU01760'		1	0.980927	0.962967	0.946031	0.930036	0.91491	0.900587	0.887007	0.874117	0.861867	0.850212	0.839112	0.828529	0.818429	0.80878	0.799553	0.79072	0.782258	0.774142	0.766352	0.758868	0.75167	0.744742	0.738067	0.731631	0.725418	0.719415	0.71361	0.707991	0.702547	0.697266	0.69214	0.687158	0.682312	0.677593	0.672992	0.668503	0.664118	0.659829	0.65563	0.651515	0.647478	0.643512	0.639613	0.635774	0.631992	0.62826	0.624574
'BSU01770'		1	0.99876	0.99755	0.99637	0.995219	0.994096	0.993	0.991931	0.990887	0.989869	0.988875	0.987904	0.986956	0.986031	0.985126	0.984243	0.983379	0.982535	0.98171	0.980902	0.980112	0.979339	0.978581	0.977839	0.977112	0.976399	0.975699	0.975012	0.974337	0.973674	0.973022	0.97238	0.971748	0.971125	0.970511	0.969905	0.969306	0.968713	0.968127	0.967547	0.966971	0.9664	0.965833	0.965269	0.964707	0.964148	0.96359	0.963034
'BSU02350'		1	0.999224	0.998465	0.997725	0.997003	0.996297	0.995608	0.994935	0.994277	0.993635	0.993008	0.992396	0.991797	0.991212	0.990639	0.99008	0.989533	0.988998	0.988474	0.987962	0.98746	0.986969	0.986487	0.986015	0.985552	0.985098	0.984652	0.984214	0.983784	0.983361	0.982944	0.982534	0.98213	0.981732	0.981339	0.980951	0.980567	0.980188	0.979812	0.97944	0.979071	0.978704	0.97834	0.977978	0.977617	0.977258	0.976899	0.976541
'BSU02360'		1	0.981484	0.964029	0.947552	0.931975	0.917231	0.903257	0.889998	0.877402	0.865422	0.854017	0.843147	0.832776	0.822873	0.813406	0.804348	0.795673	0.787357	0.779378	0.771715	0.76435	0.757263	0.750439	0.743862	0.737517	0.731391	0.725469	0.719741	0.714194	0.708817	0.703601	0.698536	0.693612	0.68882	0.684153	0.679602	0.67516	0.670819	0.666573	0.662415	0.658339	0.654339	0.650408	0.646543	0.642737	0.638985	0.635283	0.631626
'BSU03210'		1	0.998929	0.997885	0.996866	0.995871	0.9949	0.993953	0.993028	0.992125	0.991244	0.990383	0.989543	0.988722	0.98792	0.987136	0.986371	0.985622	0.98489	0.984174	0.983474	0.982788	0.982117	0.981459	0.980815	0.980183	0.979564	0.978956	0.978359	0.977773	0.977196	0.976629	0.976071	0.975521	0.97498	0.974445	0.973917	0.973396	0.97288	0.97237	0.971865	0.971363	0.970866	0.970372	0.96988	0.969391	0.968904	0.968418	0.967932
'BSU03270'		1	0.991054	0.982459	0.974198	0.966253	0.958609	0.951249	0.944161	0.93733	0.930744	0.924391	0.91826	0.912339	0.906619	0.90109	0.895743	0.890569	0.88556	0.880707	0.876004	0.871443	0.867017	0.862719	0.858543	0.854483	0.850533	0.846688	0.842941	0.839288	0.835724	0.832243	0.828841	0.825514	0.822257	0.819065	0.815935	0.812862	0.809843	0.806874	0.803951	0.801071	0.79823	0.795424	0.792651	0.789907	0.787189	0.784494	0.78182
'BSU03420'		1	0.993755	0.987723	0.981895	0.976262	0.970817	0.96555	0.960455	0.955523	0.950749	0.946124	0.941644	0.937302	0.933091	0.929007	0.925043	0.921195	0.917458	0.913827	0.910296	0.906862	0.903521	0.900267	0.897097	0.894007	0.890993	0.888051	0.885178	0.882371	0.879625	0.876937	0.874305	0.871725	0.869193	0.866708	0.864265	0.861863	0.859498	0.857167	0.854869	0.852599	0.850356	0.848138	0.845941	0.843763	0.841602	0.839456	0.837322
'BSU03520'		1	0.988296	0.977114	0.966421	0.95619	0.946392	0.937003	0.928001	0.919362	0.911067	0.903097	0.895434	0.888061	0.880964	0.874127	0.867536	0.861179	0.855044	0.849118	0.843391	0.837852	0.832491	0.8273	0.822269	0.817389	0.812653	0.808053	0.803581	0.799231	0.794995	0.790867	0.786841	0.782911	0.779072	0.775316	0.77164	0.768039	0.764506	0.761038	0.75763	0.754277	0.750975	0.74772	0.744508	0.741335	0.738197	0.73509	0.732012
'BSU04560'		1	0.989739	0.979908	0.970481	0.961437	0.952755	0.944416	0.9364	0.928692	0.921274	0.914133	0.907253	0.900621	0.894225	0.888053	0.882093	0.876335	0.870769	0.865385	0.860174	0.855126	0.850235	0.845491	0.840888	0.836418	0.832074	0.82785	0.823739	0.819735	0.815832	0.812024	0.808307	0.804675	0.801122	0.797644	0.794237	0.790895	0.787614	0.78439	0.781219	0.778097	0.77502	0.771984	0.768985	0.76602	0.763086	0.760179	0.757296
'BSU04570'		1	0.964585	0.9323	0.902754	0.875619	0.850618	0.827513	0.806101	0.786206	0.767675	0.750375	0.734189	0.719016	0.704764	0.691352	0.678709	0.666771	0.655481	0.644786	0.63464	0.625001	0.61583	0.607093	0.598758	0.590796	0.58318	0.575886	0.568891	0.562175	0.555718	0.549502	0.543512	0.537731	0.532146	0.526743	0.521511	0.516436	0.511509	0.506719	0.502057	0.497513	0.49308	0.488749	0.484513	0.480364	0.476297	0.472304	0.46838
'BSU04720'		1	0.994095	0.988389	0.982871	0.977536	0.972374	0.967379	0.962543	0.957861	0.953325	0.94893	0.944669	0.940538	0.93653	0.93264	0.928864	0.925196	0.921633	0.918168	0.914799	0.911521	0.90833	0.905221	0.902191	0.899237	0.896355	0.893541	0.890791	0.888103	0.885474	0.8829	0.880377	0.877904	0.875478	0.873094	0.870751	0.868446	0.866176	0.863939	0.861732	0.859552	0.857397	0.855265	0.853154	0.85106	0.848982	0.846917	0.844864
'BSU04730'		1	0.996384	0.992873	0.989465	0.986154	0.982938	0.979813	0.976776	0.973825	0.970955	0.968165	0.965451	0.96281	0.960239	0.957737	0.955301	0.952927	0.950614	0.948359	0.94616	0.944014	0.94192	0.939875	0.937878	0.935925	0.934015	0.932146	0.930316	0.928522	0.926764	0.92504	0.923346	0.921683	0.920047	0.918437	0.916851	0.915288	0.913747	0.912224	0.910719	0.90923	0.907756	0.906294	0.904844	0.903404	0.901972	0.900547	0.899128
'BSU04820'		1	0.981404	0.963877	0.947334	0.931697	0.916898	0.902874	0.889569	0.87693	0.864911	0.85347	0.842567	0.832166	0.822234	0.81274	0.803658	0.79496	0.786623	0.778624	0.770943	0.76356	0.756458	0.749618	0.743027	0.736669	0.730529	0.724596	0.718856	0.713299	0.707913	0.702687	0.697613	0.692681	0.687881	0.683206	0.678648	0.674199	0.669851	0.665599	0.661435	0.657353	0.653347	0.649412	0.645542	0.641731	0.637975	0.634268	0.630607
'BSU05910'		1	0.950417	0.906467	0.867253	0.832056	0.800295	0.771498	0.745272	0.721293	0.699288	0.679025	0.660307	0.642968	0.62686	0.611858	0.597853	0.584749	0.572461	0.560916	0.550046	0.539793	0.530105	0.520936	0.512241	0.503984	0.496131	0.488649	0.481511	0.47469	0.468163	0.461909	0.455907	0.45014	0.44459	0.439241	0.43408	0.429093	0.424269	0.419594	0.415059	0.410653	0.406368	0.402194	0.398124	0.39415	0.390264	0.38646	0.382733
'BSU06170'		1	0.994557	0.989292	0.984197	0.979265	0.974491	0.969867	0.965387	0.961045	0.956837	0.952756	0.948797	0.944956	0.941227	0.937606	0.934089	0.930671	0.927347	0.924115	0.920969	0.917907	0.914925	0.912018	0.909184	0.906419	0.90372	0.901084	0.898507	0.895987	0.893521	0.891105	0.888737	0.886415	0.884135	0.881894	0.879692	0.877524	0.875388	0.873282	0.871204	0.869151	0.86712	0.865111	0.86312	0.861145	0.859185	0.857236	0.855298
'BSU06330'		1	0.995549	0.991234	0.987051	0.982995	0.979061	0.975244	0.97154	0.967945	0.964454	0.961064	0.957771	0.954571	0.95146	0.948435	0.945492	0.942629	0.939842	0.937128	0.934484	0.931906	0.929393	0.926942	0.924548	0.922211	0.919928	0.917695	0.91551	0.913371	0.911276	0.909223	0.907208	0.90523	0.903286	0.901375	0.899494	0.897641	0.895815	0.894013	0.892232	0.890472	0.88873	0.887005	0.885294	0.883596	0.881909	0.880232	0.878561
'BSU06430'		1	0.992782	0.985825	0.979115	0.972642	0.966394	0.960362	0.954535	0.948904	0.943462	0.938198	0.933105	0.928175	0.923402	0.918778	0.914296	0.90995	0.905734	0.901642	0.897668	0.893807	0.890054	0.886403	0.88285	0.87939	0.876018	0.87273	0.869521	0.866389	0.863327	0.860334	0.857404	0.854535	0.851722	0.848962	0.846252	0.843588	0.840968	0.838388	0.835845	0.833336	0.830858	0.828409	0.825985	0.823584	0.821203	0.81884	0.816492
'BSU06470'		1	0.994868	0.989901	0.985091	0.980433	0.975921	0.971548	0.96731	0.963201	0.959215	0.955348	0.951596	0.947953	0.944415	0.940979	0.937639	0.934392	0.931233	0.92816	0.925169	0.922256	0.919418	0.91665	0.913952	0.911318	0.908746	0.906233	0.903776	0.901372	0.899019	0.896714	0.894454	0.892236	0.890058	0.887918	0.885813	0.883741	0.881699	0.879685	0.877697	0.875733	0.87379	0.871866	0.86996	0.868069	0.866191	0.864324	0.862466
'BSU06510'		1	0.996893	0.993873	0.990938	0.988085	0.985311	0.982613	0.979989	0.977436	0.974952	0.972535	0.970182	0.96789	0.965659	0.963485	0.961366	0.959301	0.957287	0.955322	0.953405	0.951534	0.949706	0.94792	0.946174	0.944467	0.942796	0.94116	0.939557	0.937986	0.936445	0.934932	0.933446	0.931985	0.930548	0.929134	0.92774	0.926365	0.925008	0.923668	0.922342	0.921031	0.919731	0.918442	0.917163	0.915892	0.914628	0.913369	0.912115
'BSU06630'		1	0.999313	0.998642	0.997986	0.997346	0.996721	0.996111	0.995515	0.994932	0.994363	0.993807	0.993264	0.992733	0.992214	0.991707	0.991211	0.990726	0.990251	0.989786	0.989332	0.988886	0.98845	0.988023	0.987604	0.987192	0.986789	0.986393	0.986004	0.985622	0.985246	0.984876	0.984512	0.984153	0.983799	0.98345	0.983105	0.982764	0.982426	0.982092	0.981761	0.981433	0.981107	0.980783	0.980461	0.98014	0.97982	0.979501	0.979183
'BSU06690'		1	0.986406	0.973465	0.961136	0.949378	0.938156	0.927436	0.917186	0.907379	0.897988	0.888989	0.880358	0.872075	0.864119	0.856472	0.849117	0.842037	0.835217	0.828643	0.822301	0.816179	0.810264	0.804546	0.799013	0.793655	0.788463	0.783427	0.778539	0.77379	0.769172	0.764678	0.760301	0.756034	0.751869	0.747801	0.743824	0.739931	0.736118	0.732378	0.728706	0.725099	0.721549	0.718054	0.714609	0.711208	0.707849	0.704526	0.701237
'BSU06811'		1	0.99325	0.986737	0.980451	0.974381	0.968517	0.962852	0.957375	0.952078	0.946955	0.941996	0.937195	0.932545	0.92804	0.923672	0.919437	0.915328	0.911339	0.907465	0.903702	0.900043	0.896485	0.893022	0.88965	0.886365	0.883162	0.880037	0.876987	0.874008	0.871095	0.868246	0.865456	0.862722	0.860042	0.857411	0.854827	0.852286	0.849785	0.847322	0.844894	0.842497	0.84013	0.837788	0.835471	0.833174	0.830896	0.828634	0.826386
'BSU06860'		1	0.988999	0.978474	0.968396	0.95874	0.949483	0.940602	0.932076	0.923886	0.916014	0.908442	0.901156	0.894139	0.887378	0.88086	0.874571	0.868501	0.862637	0.85697	0.851488	0.846184	0.841046	0.836068	0.83124	0.826555	0.822005	0.817583	0.813282	0.809095	0.805016	0.80104	0.79716	0.79337	0.789665	0.786041	0.782491	0.779012	0.775597	0.772244	0.768947	0.765702	0.762505	0.759353	0.756241	0.753165	0.750122	0.747109	0.744121
'BSU07250'		1	0.99963	0.999269	0.998916	0.998571	0.998234	0.997904	0.997582	0.997268	0.99696	0.99666	0.996366	0.996078	0.995797	0.995522	0.995253	0.99499	0.994733	0.99448	0.994233	0.993991	0.993754	0.993522	0.993294	0.99307	0.992851	0.992635	0.992423	0.992215	0.99201	0.991808	0.991609	0.991413	0.99122	0.991029	0.990841	0.990655	0.99047	0.990287	0.990106	0.989927	0.989748	0.989571	0.989395	0.989219	0.989044	0.988869	0.988694
'BSU07350'		1	0.994912	0.989987	0.985217	0.980598	0.976123	0.971786	0.967582	0.963505	0.959551	0.955715	0.951992	0.948377	0.944867	0.941456	0.938142	0.934919	0.931784	0.928734	0.925765	0.922873	0.920055	0.917308	0.914628	0.912013	0.909459	0.906964	0.904524	0.902137	0.8998	0.897511	0.895266	0.893063	0.8909	0.888774	0.886683	0.884625	0.882596	0.880596	0.878621	0.876669	0.874739	0.872828	0.870933	0.869054	0.867188	0.865333	0.863487
'BSU07360'		1	0.996979	0.994043	0.991189	0.988414	0.985715	0.98309	0.980536	0.978052	0.975634	0.973281	0.97099	0.968758	0.966585	0.964467	0.962404	0.960392	0.958429	0.956515	0.954647	0.952822	0.951041	0.9493	0.947597	0.945932	0.944303	0.942708	0.941144	0.939612	0.938108	0.936632	0.935183	0.933757	0.932355	0.930975	0.929614	0.928272	0.926948	0.925639	0.924345	0.923065	0.921796	0.920537	0.919288	0.918046	0.916812	0.915582	0.914357
'BSU07650'		1	0.977675	0.956788	0.93721	0.918825	0.901532	0.88524	0.869867	0.85534	0.841594	0.828569	0.816212	0.804474	0.79331	0.782681	0.772548	0.762879	0.753641	0.744807	0.73635	0.728245	0.72047	0.713004	0.705827	0.698921	0.69227	0.685856	0.679666	0.673686	0.667902	0.662302	0.656875	0.65161	0.646496	0.641524	0.636685	0.63197	0.627371	0.622879	0.618488	0.614191	0.60998	0.605849	0.601793	0.597805	0.593879	0.590012	0.586196
'BSU07970'		1	0.995516	0.991171	0.986958	0.982873	0.978911	0.975068	0.971338	0.967718	0.964204	0.960791	0.957475	0.954254	0.951122	0.948077	0.945115	0.942234	0.939429	0.936697	0.934036	0.931442	0.928913	0.926446	0.924038	0.921687	0.919389	0.917142	0.914944	0.912793	0.910685	0.908619	0.906592	0.904602	0.902647	0.900725	0.898833	0.896969	0.895132	0.89332	0.891529	0.889759	0.888007	0.886272	0.884552	0.882844	0.881148	0.879461	0.877781
'BSU08390'		1	0.999667	0.999342	0.999024	0.998714	0.99841	0.998114	0.997824	0.997541	0.997264	0.996993	0.996728	0.99647	0.996217	0.995969	0.995727	0.99549	0.995258	0.99503	0.994808	0.99459	0.994376	0.994167	0.993961	0.99376	0.993562	0.993368	0.993177	0.992989	0.992804	0.992622	0.992443	0.992267	0.992093	0.991921	0.991751	0.991583	0.991416	0.991252	0.991089	0.990927	0.990766	0.990606	0.990447	0.990288	0.99013	0.989972	0.989815
'BSU08750'		1	0.991513	0.983352	0.975501	0.967944	0.960667	0.953657	0.946899	0.940382	0.934094	0.928024	0.922163	0.916499	0.911024	0.905729	0.900605	0.895644	0.890839	0.886181	0.881665	0.877283	0.873028	0.868896	0.864878	0.860971	0.857167	0.853463	0.849853	0.846331	0.842894	0.839536	0.836253	0.83304	0.829895	0.826811	0.823786	0.820816	0.817897	0.815025	0.812196	0.809408	0.806658	0.80394	0.801254	0.798595	0.79596	0.793347	0.790753
'BSU08760'		1	0.999063	0.998149	0.997257	0.996385	0.995535	0.994705	0.993895	0.993103	0.992331	0.991576	0.990839	0.990119	0.989415	0.988727	0.988055	0.987398	0.986755	0.986126	0.985511	0.984909	0.984319	0.983741	0.983174	0.982619	0.982074	0.98154	0.981015	0.980499	0.979992	0.979493	0.979001	0.978518	0.978041	0.97757	0.977105	0.976646	0.976192	0.975742	0.975297	0.974855	0.974417	0.973981	0.973548	0.973117	0.972687	0.972259	0.971831
'BSU08790'		1	0.989332	0.979119	0.969334	0.959953	0.950954	0.942316	0.934019	0.926045	0.918376	0.910997	0.903892	0.897048	0.89045	0.884086	0.877944	0.872013	0.866282	0.860741	0.855379	0.850189	0.845161	0.840287	0.835559	0.83097	0.826511	0.822177	0.81796	0.813854	0.809853	0.805952	0.802144	0.798424	0.794786	0.791226	0.78774	0.784321	0.780965	0.777669	0.774428	0.771237	0.768093	0.764992	0.76193	0.758903	0.755908	0.752941	0.75
'BSU09800'		1	0.998322	0.996686	0.995092	0.993538	0.992023	0.990547	0.989107	0.987702	0.986333	0.984997	0.983694	0.982422	0.98118	0.979969	0.978785	0.97763	0.9765	0.975397	0.974318	0.973263	0.972231	0.97122	0.970231	0.969262	0.968312	0.96738	0.966466	0.965569	0.964688	0.963821	0.962969	0.96213	0.961303	0.960488	0.959685	0.958891	0.958106	0.95733	0.956562	0.9558	0.955045	0.954295	0.953549	0.952808	0.95207	0.951334	0.950599
'BSU10020'		1	0.995101	0.990356	0.98576	0.981307	0.976992	0.972808	0.968752	0.964817	0.960999	0.957295	0.953698	0.950205	0.946811	0.943514	0.940308	0.937191	0.934158	0.931206	0.928332	0.925532	0.922803	0.920142	0.917546	0.915012	0.912537	0.910118	0.907753	0.905438	0.903171	0.90095	0.898773	0.896635	0.894536	0.892472	0.890442	0.888443	0.886473	0.88453	0.882612	0.880716	0.87884	0.876982	0.875141	0.873314	0.8715	0.869696	0.867901
'BSU10040'		1	0.992542	0.985357	0.97843	0.971751	0.965307	0.959088	0.953083	0.947283	0.941678	0.936259	0.931018	0.925947	0.921039	0.916285	0.911678	0.907213	0.902883	0.898681	0.894602	0.890639	0.886788	0.883043	0.879399	0.875851	0.872394	0.869025	0.865737	0.862528	0.859393	0.856327	0.853328	0.850391	0.847512	0.844688	0.841916	0.839191	0.836512	0.833874	0.831274	0.828709	0.826177	0.823675	0.821198	0.818746	0.816314	0.813901	0.811503
'BSU10130'		1	0.996154	0.992422	0.9888	0.985284	0.981869	0.978553	0.975332	0.972202	0.96916	0.966203	0.963328	0.960532	0.957811	0.955163	0.952585	0.950075	0.94763	0.945246	0.942923	0.940656	0.938445	0.936286	0.934177	0.932116	0.930101	0.92813	0.9262	0.92431	0.922457	0.920639	0.918855	0.917103	0.91538	0.913685	0.912016	0.910371	0.908748	0.907146	0.905563	0.903998	0.902447	0.900911	0.899387	0.897874	0.896369	0.894872	0.893381
'BSU10240'		1	0.994849	0.989864	0.985037	0.980362	0.975833	0.971445	0.967192	0.963069	0.95907	0.95519	0.951425	0.94777	0.94422	0.940772	0.937421	0.934164	0.930995	0.927913	0.924912	0.92199	0.919142	0.916366	0.913659	0.911017	0.908437	0.905917	0.903453	0.901042	0.898682	0.89637	0.894103	0.891879	0.889695	0.887548	0.885437	0.883359	0.881311	0.879292	0.877298	0.875328	0.87338	0.871451	0.869539	0.867643	0.86576	0.863888	0.862025
'BSU10250'		1	0.998601	0.997238	0.995908	0.994611	0.993346	0.992112	0.990908	0.989733	0.988587	0.987469	0.986378	0.985312	0.984271	0.983255	0.982263	0.981293	0.980345	0.979418	0.978511	0.977625	0.976757	0.975907	0.975075	0.974259	0.973459	0.972675	0.971905	0.971149	0.970406	0.969675	0.968956	0.968249	0.967551	0.966863	0.966184	0.965514	0.964851	0.964195	0.963546	0.962902	0.962263	0.961629	0.960998	0.960371	0.959746	0.959123	0.958501
'BSU10380'		1	0.991804	0.983918	0.976327	0.969017	0.961974	0.955186	0.948639	0.942322	0.936225	0.930337	0.924649	0.91915	0.913833	0.908688	0.903707	0.898884	0.89421	0.889679	0.885283	0.881017	0.876874	0.872848	0.868934	0.865125	0.861417	0.857805	0.854283	0.850847	0.847493	0.844215	0.841009	0.837872	0.834799	0.831787	0.828831	0.825928	0.823074	0.820265	0.817499	0.814772	0.812081	0.809422	0.806792	0.804189	0.80161	0.799051	0.79651
'BSU10550'		1	0.99969	0.999387	0.999091	0.998802	0.998519	0.998243	0.997973	0.997709	0.997451	0.997199	0.996952	0.996711	0.996475	0.996244	0.996018	0.995797	0.995581	0.995369	0.995162	0.994959	0.99476	0.994564	0.994373	0.994185	0.994001	0.993819	0.993641	0.993466	0.993294	0.993125	0.992958	0.992793	0.99263	0.99247	0.992312	0.992155	0.992	0.991846	0.991694	0.991543	0.991393	0.991244	0.991096	0.990948	0.9908	0.990653	0.990506
'BSU11020'		1	0.984849	0.970471	0.956812	0.943823	0.931458	0.919676	0.908438	0.897711	0.887461	0.87766	0.868279	0.859293	0.850678	0.842412	0.834476	0.826849	0.819514	0.812454	0.805654	0.799098	0.792774	0.786667	0.780766	0.775058	0.769534	0.764182	0.758993	0.753958	0.749067	0.744311	0.739684	0.735178	0.730784	0.726496	0.722307	0.718212	0.714203	0.710275	0.706422	0.702638	0.698919	0.69526	0.691656	0.688101	0.684592	0.681124	0.677694
'BSU11330'		1	0.996495	0.99309	0.989784	0.986573	0.983452	0.98042	0.977472	0.974607	0.971821	0.969111	0.966474	0.963908	0.961411	0.95898	0.956611	0.954304	0.952055	0.949862	0.947724	0.945637	0.9436	0.941611	0.939667	0.937767	0.935908	0.934088	0.932307	0.930561	0.92885	0.92717	0.925521	0.923901	0.922307	0.920739	0.919194	0.917671	0.916169	0.914685	0.913218	0.911767	0.91033	0.908905	0.907491	0.906087	0.904691	0.903301	0.901917
'BSU11460'		1	0.99376	0.987734	0.981911	0.976283	0.970842	0.96558	0.960489	0.955561	0.950791	0.94617	0.941693	0.937354	0.933147	0.929066	0.925105	0.921261	0.917526	0.913897	0.910369	0.906938	0.903599	0.900347	0.89718	0.894092	0.89108	0.888141	0.88527	0.882464	0.87972	0.877034	0.874404	0.871825	0.869295	0.866812	0.864371	0.86197	0.859606	0.857277	0.85498	0.852712	0.850471	0.848253	0.846058	0.843881	0.841722	0.839577	0.837444
'BSU11610'		1	0.991371	0.983077	0.975099	0.967422	0.960032	0.952913	0.946053	0.939439	0.933059	0.926902	0.920956	0.915213	0.909662	0.904294	0.899101	0.894074	0.889205	0.884487	0.879913	0.875475	0.871167	0.866983	0.862916	0.858961	0.855112	0.851363	0.847711	0.844148	0.840671	0.837275	0.833954	0.830706	0.827526	0.824408	0.82135	0.818348	0.815398	0.812495	0.809637	0.80682	0.804041	0.801296	0.798583	0.795897	0.793236	0.790598	0.787978
'BSU11670'		1	0.998012	0.996076	0.99419	0.992352	0.990562	0.988818	0.987118	0.985462	0.983847	0.982272	0.980736	0.979239	0.977778	0.976352	0.974961	0.973602	0.972276	0.97098	0.969713	0.968475	0.967264	0.966079	0.96492	0.963784	0.962671	0.961581	0.960511	0.959461	0.95843	0.957416	0.95642	0.955439	0.954474	0.953522	0.952583	0.951657	0.950741	0.949836	0.94894	0.948052	0.947171	0.946297	0.945429	0.944566	0.943706	0.942849	0.941994
'BSU11690'		1	0.991816	0.983941	0.976361	0.969061	0.962028	0.955249	0.94871	0.942402	0.936313	0.930433	0.924751	0.919259	0.913948	0.90881	0.903836	0.899018	0.89435	0.889823	0.885433	0.881171	0.877033	0.873011	0.869101	0.865297	0.861593	0.857984	0.854466	0.851034	0.847683	0.844408	0.841206	0.838072	0.835002	0.831993	0.82904	0.826139	0.823288	0.820482	0.817719	0.814994	0.812305	0.809649	0.807022	0.804421	0.801844	0.799287	0.796748
'BSU11700'		1	0.997706	0.995474	0.9933	0.991184	0.989124	0.987117	0.985163	0.983259	0.981403	0.979596	0.977834	0.976116	0.974441	0.972807	0.971213	0.969658	0.968139	0.966656	0.965208	0.963792	0.962409	0.961055	0.959731	0.958435	0.957165	0.955921	0.954701	0.953504	0.952329	0.951174	0.950039	0.948923	0.947824	0.946741	0.945673	0.944619	0.943578	0.942549	0.941531	0.940522	0.939522	0.93853	0.937544	0.936564	0.935589	0.934617	0.933648
'BSU11710'		1	0.996068	0.992253	0.988551	0.984958	0.981469	0.978081	0.974791	0.971594	0.968488	0.965469	0.962534	0.959679	0.956902	0.9542	0.95157	0.949009	0.946514	0.944083	0.941713	0.939402	0.937147	0.934945	0.932795	0.930694	0.92864	0.926631	0.924664	0.922738	0.92085	0.918998	0.91718	0.915395	0.91364	0.911913	0.910213	0.908538	0.906886	0.905255	0.903643	0.902049	0.900471	0.898907	0.897355	0.895815	0.894284	0.89276	0.891243
'BSU11850'		1	0.983678	0.968225	0.953577	0.939676	0.926469	0.913909	0.901951	0.890555	0.879684	0.869305	0.859386	0.849898	0.840815	0.832111	0.823765	0.815753	0.808057	0.800658	0.793539	0.786683	0.780075	0.773701	0.767547	0.761601	0.75585	0.750283	0.744891	0.739661	0.734586	0.729656	0.724861	0.720195	0.715649	0.711215	0.706887	0.702658	0.69852	0.694469	0.690497	0.6866	0.682771	0.679005	0.675298	0.671645	0.66804	0.664479	0.660959
'BSU11860'		1	0.992792	0.985844	0.979143	0.972678	0.966438	0.960414	0.954594	0.948971	0.943534	0.938277	0.93319	0.928266	0.923498	0.918879	0.914403	0.910062	0.90585	0.901763	0.897794	0.893937	0.890187	0.886541	0.882991	0.879534	0.876166	0.872881	0.869676	0.866547	0.863488	0.860498	0.857571	0.854704	0.851894	0.849137	0.846429	0.843768	0.841151	0.838573	0.836032	0.833526	0.83105	0.828603	0.826181	0.823782	0.821404	0.819043	0.816696
'BSU12290'		1	0.995494	0.991128	0.986895	0.98279	0.97881	0.974948	0.971202	0.967565	0.964035	0.960606	0.957276	0.95404	0.950894	0.947836	0.944861	0.941967	0.93915	0.936406	0.933734	0.931129	0.92859	0.926112	0.923694	0.921333	0.919026	0.91677	0.914563	0.912403	0.910287	0.908212	0.906177	0.90418	0.902217	0.900287	0.898388	0.896517	0.894673	0.892853	0.891055	0.889279	0.88752	0.885779	0.884052	0.882338	0.880635	0.878941	0.877255
'BSU13030'		1	0.983474	0.967834	0.953014	0.938955	0.925603	0.912909	0.900827	0.889316	0.87834	0.867862	0.857851	0.848278	0.839115	0.830337	0.821921	0.813845	0.806088	0.798633	0.79146	0.784553	0.777898	0.771479	0.765283	0.759297	0.753509	0.747907	0.74248	0.737219	0.732113	0.727154	0.722332	0.71764	0.713069	0.708611	0.70426	0.700009	0.695851	0.691779	0.687788	0.683872	0.680026	0.676243	0.67252	0.66885	0.66523	0.661654	0.658119
'BSU13140'		1	0.989996	0.980405	0.971205	0.962374	0.953893	0.945743	0.937906	0.930367	0.923109	0.916119	0.909382	0.902887	0.89662	0.89057	0.884727	0.87908	0.87362	0.868336	0.863221	0.858266	0.853462	0.848803	0.84428	0.839887	0.835617	0.831464	0.827421	0.823483	0.819643	0.815897	0.812238	0.808663	0.805165	0.80174	0.798384	0.795092	0.79186	0.788684	0.785559	0.782481	0.779447	0.776454	0.773497	0.770573	0.767678	0.76481	0.761965
'BSU13490'		1	0.993797	0.987805	0.982016	0.97642	0.97101	0.965777	0.960713	0.955813	0.951068	0.946472	0.942019	0.937702	0.933516	0.929456	0.925516	0.92169	0.917974	0.914363	0.910853	0.907438	0.904115	0.900879	0.897726	0.894653	0.891655	0.888729	0.885871	0.883078	0.880347	0.877673	0.875054	0.872487	0.869969	0.867496	0.865065	0.862675	0.860321	0.858002	0.855715	0.853456	0.851224	0.849016	0.84683	0.844662	0.842511	0.840375	0.838251
'BSU13550'		1	0.992338	0.984958	0.977847	0.970993	0.964382	0.958004	0.951849	0.945904	0.940162	0.934612	0.929246	0.924055	0.919032	0.914169	0.909457	0.904892	0.900465	0.89617	0.892002	0.887954	0.884021	0.880196	0.876476	0.872855	0.869327	0.865889	0.862535	0.859262	0.856065	0.852939	0.849881	0.846887	0.843954	0.841076	0.838252	0.835477	0.832748	0.830061	0.827414	0.824803	0.822226	0.819678	0.817158	0.814663	0.812189	0.809734	0.807296
'BSU13570'		1	0.994761	0.989691	0.984784	0.980032	0.975429	0.97097	0.966649	0.962459	0.958397	0.954456	0.950633	0.946922	0.943318	0.939818	0.936416	0.93311	0.929895	0.926767	0.923722	0.920758	0.91787	0.915054	0.912308	0.909629	0.907013	0.904458	0.901959	0.899515	0.897123	0.894779	0.892482	0.890228	0.888015	0.88584	0.883701	0.881596	0.879521	0.877475	0.875456	0.873461	0.871488	0.869534	0.867598	0.865678	0.863772	0.861876	0.859991
'BSU13690'		1	0.995956	0.992034	0.988228	0.984534	0.980949	0.977469	0.974089	0.970806	0.967617	0.964517	0.961504	0.958575	0.955725	0.952953	0.950255	0.947628	0.945069	0.942577	0.940147	0.937778	0.935466	0.93321	0.931007	0.928854	0.92675	0.924692	0.922678	0.920705	0.918771	0.916875	0.915014	0.913187	0.91139	0.909623	0.907884	0.906169	0.904479	0.90281	0.901161	0.899531	0.897916	0.896317	0.89473	0.893155	0.89159	0.890032	0.888481
'BSU13900'		1	0.979267	0.959808	0.941515	0.924289	0.908043	0.8927	0.878189	0.864446	0.851415	0.839043	0.827284	0.816093	0.805433	0.795266	0.785559	0.776283	0.767408	0.75891	0.750764	0.742947	0.73544	0.728223	0.721278	0.714588	0.708138	0.701912	0.695899	0.690083	0.684453	0.678999	0.673708	0.668571	0.663577	0.658719	0.653987	0.649373	0.644869	0.640467	0.636161	0.631944	0.62781	0.623751	0.619764	0.615841	0.611977	0.608168	0.604408
'BSU13960'		1	0.984765	0.970309	0.956579	0.943524	0.931098	0.919259	0.907969	0.897193	0.886898	0.877055	0.867634	0.858611	0.849962	0.841664	0.833698	0.826042	0.818681	0.811596	0.804772	0.798194	0.791848	0.785722	0.779801	0.774076	0.768535	0.763167	0.757963	0.752913	0.748008	0.74324	0.7386	0.734081	0.729676	0.725377	0.721178	0.717072	0.713053	0.709116	0.705254	0.701462	0.697735	0.694067	0.690455	0.686893	0.683376	0.679902	0.676464
'BSU14010'		1	0.999039	0.998101	0.997185	0.996292	0.99542	0.994568	0.993737	0.992925	0.992133	0.991359	0.990603	0.989864	0.989143	0.988438	0.987748	0.987075	0.986415	0.985771	0.98514	0.984522	0.983918	0.983325	0.982745	0.982175	0.981617	0.981069	0.980531	0.980002	0.979482	0.978971	0.978467	0.977971	0.977483	0.977	0.976524	0.976053	0.975588	0.975127	0.974671	0.974219	0.973769	0.973323	0.972879	0.972437	0.971997	0.971558	0.971119
'BSU14100'		1	0.992842	0.985941	0.979285	0.972863	0.966664	0.960678	0.954895	0.949307	0.943905	0.938679	0.933623	0.928729	0.92399	0.919398	0.914947	0.910631	0.906444	0.902379	0.898432	0.894596	0.890867	0.88724	0.88371	0.880271	0.876921	0.873653	0.870465	0.867351	0.864308	0.861333	0.858421	0.855568	0.852772	0.850028	0.847334	0.844686	0.84208	0.839515	0.836986	0.834491	0.832027	0.829591	0.82718	0.824792	0.822424	0.820074	0.817738
'BSU14170'		1	0.995286	0.99072	0.986295	0.982006	0.977848	0.973816	0.969906	0.966111	0.962428	0.958853	0.955382	0.952009	0.948733	0.945547	0.94245	0.939437	0.936506	0.933651	0.930872	0.928163	0.925523	0.922948	0.920435	0.917982	0.915586	0.913243	0.910952	0.908709	0.906513	0.904361	0.90225	0.900177	0.898142	0.896141	0.894172	0.892233	0.890321	0.888436	0.886574	0.884733	0.882912	0.881109	0.879321	0.877547	0.875784	0.874032	0.872287
'BSU14240'		1	0.992117	0.984527	0.977218	0.970175	0.963385	0.956837	0.950518	0.94442	0.93853	0.932839	0.927339	0.92202	0.916875	0.911894	0.907071	0.902398	0.897868	0.893474	0.889211	0.885072	0.881051	0.877142	0.873341	0.869641	0.866038	0.862527	0.859103	0.855762	0.852499	0.849309	0.84619	0.843136	0.840144	0.83721	0.83433	0.831501	0.828719	0.825982	0.823285	0.820625	0.817999	0.815405	0.812839	0.810298	0.80778	0.805282	0.8028
'BSU14500'		1	0.990097	0.980601	0.971491	0.962745	0.954343	0.946268	0.938502	0.931029	0.923835	0.916905	0.910225	0.903784	0.897568	0.891568	0.885771	0.880168	0.87475	0.869507	0.86443	0.859511	0.854743	0.850117	0.845626	0.841264	0.837024	0.832899	0.828883	0.824971	0.821157	0.817435	0.8138	0.810247	0.806772	0.803369	0.800033	0.796761	0.793549	0.790391	0.787284	0.784225	0.781209	0.778232	0.775292	0.772384	0.769506	0.766653	0.763824
'BSU14560'		1	0.970621	0.943516	0.918437	0.89517	0.873531	0.85336	0.834514	0.816872	0.800324	0.784773	0.770135	0.756333	0.743297	0.730968	0.719289	0.708211	0.697688	0.687679	0.678146	0.669056	0.660378	0.652082	0.644141	0.636533	0.629234	0.622224	0.615483	0.608994	0.602739	0.596704	0.590874	0.585236	0.579776	0.574484	0.569347	0.564356	0.559501	0.554772	0.55016	0.545658	0.541258	0.536952	0.532734	0.528596	0.524532	0.520537	0.516605
'BSU14840'		1	0.993625	0.987469	0.981523	0.975778	0.970224	0.964854	0.95966	0.954634	0.94977	0.945059	0.940495	0.936073	0.931786	0.927628	0.923594	0.919679	0.915876	0.912182	0.90859	0.905098	0.9017	0.898392	0.895169	0.892028	0.888965	0.885976	0.883056	0.880204	0.877414	0.874685	0.872011	0.869391	0.86682	0.864297	0.861817	0.859379	0.856978	0.854613	0.85228	0.849977	0.847702	0.845451	0.843222	0.841013	0.838822	0.836645	0.834481
'BSU14940'		1	0.995538	0.991212	0.987019	0.982953	0.979009	0.975183	0.971471	0.967867	0.964368	0.96097	0.957669	0.954462	0.951344	0.948312	0.945363	0.942493	0.9397	0.93698	0.93433	0.931747	0.929228	0.926771	0.924373	0.922031	0.919742	0.917505	0.915316	0.913173	0.911073	0.909015	0.906996	0.905014	0.903067	0.901152	0.899267	0.897411	0.89558	0.893774	0.891991	0.890227	0.888482	0.886753	0.885039	0.883338	0.881648	0.879967	0.878293
'BSU15350'		1	0.988735	0.977962	0.967652	0.95778	0.948318	0.939245	0.930539	0.922179	0.914147	0.906425	0.898995	0.891844	0.884955	0.878316	0.871912	0.865733	0.859766	0.854	0.848425	0.843031	0.837809	0.832749	0.827844	0.823084	0.818463	0.813973	0.809607	0.805357	0.801219	0.797184	0.793248	0.789405	0.785648	0.781974	0.778375	0.774849	0.771389	0.767992	0.764652	0.761366	0.758128	0.754936	0.751786	0.748672	0.745593	0.742544	0.739521
'BSU15460'		1	0.992321	0.984926	0.977801	0.970932	0.964309	0.957919	0.951751	0.945795	0.940042	0.934482	0.929106	0.923906	0.918873	0.914001	0.909282	0.904708	0.900274	0.895972	0.891796	0.887742	0.883802	0.879971	0.876245	0.872618	0.869085	0.865641	0.862282	0.859004	0.855802	0.852671	0.849609	0.846611	0.843673	0.840791	0.837962	0.835183	0.83245	0.82976	0.827109	0.824495	0.821914	0.819363	0.81684	0.814341	0.811864	0.809406	0.806964
'BSU15690'		1	0.992347	0.984975	0.977873	0.971026	0.964423	0.958052	0.951902	0.945964	0.940228	0.934684	0.929323	0.924138	0.91912	0.914261	0.909554	0.904993	0.90057	0.89628	0.892115	0.888071	0.884141	0.88032	0.876603	0.872985	0.869461	0.866026	0.862675	0.859404	0.85621	0.853087	0.850031	0.84704	0.844109	0.841233	0.838411	0.835638	0.832911	0.830227	0.827582	0.824973	0.822397	0.819852	0.817334	0.81484	0.812368	0.809916	0.807479
'BSU15790'		1	0.996561	0.99322	0.989976	0.986823	0.98376	0.980783	0.977889	0.975076	0.972339	0.969678	0.967088	0.964568	0.962114	0.959725	0.957398	0.95513	0.95292	0.950765	0.948663	0.946612	0.944609	0.942653	0.940742	0.938873	0.937045	0.935256	0.933504	0.931787	0.930103	0.928451	0.926828	0.925234	0.923666	0.922123	0.920603	0.919104	0.917626	0.916165	0.914722	0.913293	0.911878	0.910476	0.909084	0.907701	0.906327	0.904958	0.903595
'BSU15920'		1	0.999364	0.998743	0.998136	0.997544	0.996965	0.9964	0.995848	0.995308	0.994781	0.994266	0.993763	0.993271	0.992791	0.99232	0.991861	0.991411	0.990971	0.990541	0.990119	0.989706	0.989302	0.988905	0.988517	0.988136	0.987762	0.987395	0.987034	0.986679	0.986331	0.985988	0.98565	0.985317	0.984988	0.984664	0.984344	0.984028	0.983715	0.983405	0.983098	0.982793	0.982491	0.98219	0.981891	0.981593	0.981296	0.981	0.980704
'BSU16100'		1	0.985482	0.971688	0.958569	0.946078	0.934175	0.922821	0.911982	0.901625	0.89172	0.88224	0.873159	0.864454	0.856102	0.848084	0.840379	0.832969	0.825839	0.818972	0.812354	0.80597	0.799807	0.793853	0.788097	0.782528	0.777134	0.771907	0.766836	0.761913	0.757129	0.752476	0.747947	0.743533	0.739229	0.735027	0.73092	0.726904	0.722971	0.719116	0.715333	0.711618	0.707965	0.704369	0.700826	0.69733	0.693879	0.690467	0.687091
'BSU16330'		1	0.997252	0.99458	0.99198	0.989451	0.986991	0.984597	0.982267	0.979999	0.977791	0.975641	0.973547	0.971506	0.969518	0.96758	0.965691	0.963848	0.96205	0.960296	0.958583	0.95691	0.955275	0.953677	0.952115	0.950586	0.949089	0.947623	0.946186	0.944777	0.943395	0.942037	0.940703	0.939391	0.9381	0.936829	0.935576	0.93434	0.933119	0.931913	0.93072	0.929539	0.928369	0.927208	0.926055	0.924909	0.923769	0.922634	0.921502
'BSU16500'		1	0.995435	0.991012	0.986724	0.982567	0.978536	0.974626	0.970833	0.967151	0.963578	0.960107	0.956737	0.953462	0.950279	0.947184	0.944175	0.941247	0.938397	0.935622	0.932919	0.930285	0.927716	0.925211	0.922766	0.920378	0.918045	0.915765	0.913534	0.91135	0.909211	0.907114	0.905058	0.903039	0.901055	0.899105	0.897185	0.895295	0.893432	0.891593	0.889777	0.887982	0.886206	0.884446	0.882702	0.880971	0.879251	0.877541	0.875838
'BSU16520'		1	0.99553	0.991197	0.986997	0.982925	0.978974	0.975142	0.971424	0.967814	0.96431	0.960906	0.9576	0.954388	0.951265	0.948229	0.945275	0.942401	0.939604	0.936879	0.934225	0.931639	0.929116	0.926656	0.924254	0.921909	0.919617	0.917376	0.915184	0.913038	0.910935	0.908874	0.906853	0.904868	0.902918	0.901	0.899113	0.897254	0.895421	0.893613	0.891826	0.890061	0.888313	0.886582	0.884866	0.883162	0.88147	0.879787	0.878111
'BSU16630'		1	0.996576	0.99325	0.990019	0.98688	0.98383	0.980866	0.977984	0.975182	0.972457	0.969806	0.967227	0.964717	0.962273	0.959894	0.957576	0.955317	0.953116	0.950969	0.948875	0.946832	0.944837	0.942889	0.940985	0.939123	0.937302	0.93552	0.933774	0.932064	0.930386	0.92874	0.927124	0.925535	0.923973	0.922436	0.920921	0.919428	0.917955	0.9165	0.915061	0.913638	0.912229	0.910831	0.909444	0.908067	0.906697	0.905333	0.903975
'BSU16760'		1	0.998221	0.996487	0.994798	0.993152	0.991547	0.989983	0.988458	0.986972	0.985522	0.984108	0.982729	0.981383	0.98007	0.978788	0.977537	0.976314	0.97512	0.973954	0.972813	0.971698	0.970608	0.96954	0.968495	0.967471	0.966468	0.965484	0.964519	0.963571	0.962641	0.961726	0.960826	0.959941	0.959068	0.958209	0.95736	0.956523	0.955695	0.954876	0.954066	0.953263	0.952466	0.951675	0.95089	0.950108	0.94933	0.948554	0.94778
'BSU16770'		1	0.997566	0.995197	0.992892	0.990648	0.988464	0.986337	0.984266	0.98225	0.980285	0.978371	0.976505	0.974687	0.972915	0.971187	0.969501	0.967856	0.96625	0.964683	0.963152	0.961656	0.960194	0.958764	0.957365	0.955996	0.954656	0.953342	0.952054	0.950791	0.949551	0.948333	0.947136	0.945958	0.944799	0.943657	0.942531	0.94142	0.940323	0.939238	0.938165	0.937102	0.936049	0.935003	0.933965	0.932933	0.931906	0.930883	0.929863
'BSU16860'		1	0.991156	0.982658	0.974488	0.96663	0.959067	0.951786	0.944771	0.93801	0.93149	0.9252	0.919128	0.913264	0.907599	0.902122	0.896824	0.891697	0.886733	0.881923	0.877262	0.87274	0.868352	0.86409	0.859949	0.855923	0.852005	0.848191	0.844474	0.84085	0.837314	0.83386	0.830484	0.827182	0.823949	0.820782	0.817675	0.814624	0.811627	0.80868	0.805777	0.802917	0.800096	0.79731	0.794555	0.79183	0.78913	0.786453	0.783796
'BSU16940'		1	0.999645	0.999297	0.998958	0.998627	0.998303	0.997986	0.997677	0.997374	0.997079	0.99679	0.996507	0.996231	0.995961	0.995696	0.995438	0.995185	0.994937	0.994695	0.994457	0.994225	0.993997	0.993773	0.993554	0.993339	0.993128	0.992921	0.992717	0.992516	0.992319	0.992125	0.991934	0.991746	0.99156	0.991377	0.991195	0.991016	0.990839	0.990663	0.990489	0.990316	0.990145	0.989974	0.989805	0.989636	0.989467	0.989299	0.989131
'BSU17730'		1	0.996882	0.993852	0.990906	0.988043	0.98526	0.982553	0.97992	0.977358	0.974866	0.972441	0.97008	0.967781	0.965542	0.963361	0.961235	0.959163	0.957143	0.955172	0.953248	0.951371	0.949537	0.947746	0.945994	0.944281	0.942605	0.940964	0.939356	0.93778	0.936234	0.934717	0.933227	0.931761	0.93032	0.928901	0.927503	0.926124	0.924763	0.923419	0.922089	0.920774	0.91947	0.918178	0.916895	0.91562	0.914352	0.91309	0.911832
'BSU18390'		1	0.982296	0.96558	0.949776	0.934815	0.920634	0.907176	0.894391	0.882231	0.870654	0.85962	0.849094	0.839041	0.829433	0.82024	0.811437	0.802999	0.794904	0.787132	0.779663	0.772478	0.765561	0.758896	0.752468	0.746264	0.740269	0.734473	0.728862	0.723426	0.718155	0.713038	0.708067	0.703233	0.698526	0.69394	0.689466	0.685097	0.680826	0.676647	0.672553	0.668538	0.664596	0.660722	0.656911	0.653157	0.649455	0.645801	0.64219
'BSU18440'		1	0.99606	0.992237	0.988527	0.984926	0.98143	0.978036	0.974739	0.971536	0.968423	0.965398	0.962457	0.959597	0.956815	0.954107	0.951472	0.948906	0.946406	0.943971	0.941596	0.939281	0.937021	0.934816	0.932662	0.930557	0.9285	0.926487	0.924516	0.922586	0.920695	0.91884	0.917019	0.91523	0.913472	0.911743	0.91004	0.908362	0.906707	0.905073	0.903458	0.901861	0.90028	0.898714	0.89716	0.895617	0.894083	0.892557	0.891037
'BSU19550'		1	0.980981	0.96307	0.946178	0.930224	0.915134	0.900845	0.887296	0.874434	0.86221	0.85058	0.839502	0.828939	0.818858	0.809226	0.800015	0.791198	0.78275	0.774647	0.766869	0.759396	0.752209	0.745291	0.738626	0.732197	0.725993	0.719998	0.7142	0.708588	0.70315	0.697876	0.692755	0.687779	0.682938	0.678224	0.673628	0.669143	0.664762	0.660477	0.656282	0.652171	0.648137	0.644175	0.640279	0.636443	0.632663	0.628934	0.625251
'BSU19560'		1	0.995213	0.990577	0.986085	0.981732	0.977512	0.97342	0.969452	0.965602	0.961867	0.95824	0.95472	0.9513	0.947977	0.944748	0.941608	0.938554	0.935582	0.93269	0.929873	0.927128	0.924453	0.921844	0.919298	0.916813	0.914386	0.912013	0.909693	0.907422	0.905198	0.903018	0.900881	0.898783	0.896722	0.894696	0.892703	0.890741	0.888806	0.886898	0.885013	0.883151	0.881308	0.879483	0.877674	0.875879	0.874097	0.872324	0.870559
'BSU20870'		1	0.999496	0.999003	0.998522	0.998051	0.997592	0.997143	0.996705	0.996276	0.995858	0.995448	0.995048	0.994657	0.994275	0.993901	0.993536	0.993178	0.992828	0.992485	0.992149	0.991821	0.991499	0.991183	0.990873	0.99057	0.990272	0.989979	0.989692	0.989409	0.989131	0.988857	0.988588	0.988322	0.98806	0.987802	0.987546	0.987294	0.987044	0.986796	0.986551	0.986308	0.986066	0.985826	0.985587	0.985349	0.985112	0.984876	0.984639
'BSU21490'		1	0.997098	0.994276	0.991532	0.988863	0.986268	0.983743	0.981286	0.978895	0.976568	0.974303	0.972096	0.969948	0.967854	0.965814	0.963826	0.961887	0.959995	0.95815	0.956349	0.95459	0.952872	0.951192	0.94955	0.947944	0.946372	0.944832	0.943323	0.941844	0.940393	0.938968	0.937568	0.936191	0.934837	0.933503	0.932189	0.930893	0.929613	0.928349	0.927098	0.92586	0.924633	0.923417	0.922209	0.921009	0.919815	0.918626	0.917441
'BSU21570'		1	0.992462	0.9852	0.978201	0.971453	0.964944	0.958662	0.952598	0.946741	0.941082	0.935612	0.930322	0.925204	0.92025	0.915453	0.910805	0.906301	0.901932	0.897694	0.893579	0.889583	0.885699	0.881923	0.878249	0.874672	0.871188	0.867791	0.864478	0.861243	0.858083	0.854994	0.851972	0.849012	0.846111	0.843267	0.840474	0.837729	0.83503	0.832373	0.829754	0.827172	0.824621	0.822101	0.819608	0.817138	0.81469	0.81226	0.809846
'BSU22070'		1	0.99007	0.980548	0.971413	0.962644	0.954221	0.946125	0.93834	0.93085	0.923638	0.916692	0.909997	0.90354	0.897311	0.891297	0.885488	0.879873	0.874443	0.869189	0.864102	0.859173	0.854395	0.84976	0.845261	0.84089	0.836642	0.83251	0.828487	0.824567	0.820746	0.817018	0.813376	0.809817	0.806336	0.802927	0.799586	0.796308	0.79309	0.789928	0.786816	0.783752	0.780731	0.777749	0.774805	0.771892	0.76901	0.766153	0.763319
'BSU22370'		1	0.991454	0.983238	0.975334	0.967728	0.960404	0.953349	0.946548	0.939991	0.933665	0.927559	0.921663	0.915966	0.910459	0.905134	0.899981	0.894993	0.890161	0.885479	0.880938	0.876533	0.872256	0.868102	0.864064	0.860137	0.856315	0.852592	0.848964	0.845425	0.841971	0.838598	0.835299	0.832072	0.828912	0.825814	0.822776	0.819792	0.81686	0.813975	0.811134	0.808334	0.805572	0.802843	0.800145	0.797475	0.79483	0.792206	0.789601
'BSU22430'		1	0.988002	0.976546	0.965598	0.955127	0.945105	0.935507	0.926307	0.917483	0.909013	0.900879	0.893062	0.885543	0.878308	0.871341	0.864627	0.858154	0.851907	0.845876	0.840049	0.834415	0.828964	0.823687	0.818574	0.813616	0.808805	0.804133	0.799592	0.795176	0.790877	0.786688	0.782604	0.778618	0.774724	0.770917	0.767191	0.76354	0.759961	0.756447	0.752994	0.749598	0.746255	0.742959	0.739708	0.736496	0.733321	0.730177	0.727063
'BSU22490'		1	0.996766	0.993624	0.990571	0.987604	0.98472	0.981915	0.979188	0.976536	0.973955	0.971445	0.969001	0.966622	0.964306	0.962049	0.959851	0.957708	0.955619	0.953581	0.951593	0.949653	0.947758	0.945907	0.944097	0.942328	0.940597	0.938902	0.937242	0.935615	0.934019	0.932452	0.930914	0.929402	0.927915	0.92645	0.925008	0.923586	0.922182	0.920795	0.919424	0.918068	0.916724	0.915391	0.914069	0.912755	0.911448	0.910147	0.90885
'BSU22590'		1	0.993926	0.988058	0.982386	0.976903	0.9716	0.96647	0.961505	0.956699	0.952044	0.947535	0.943165	0.938928	0.934819	0.930833	0.926963	0.923206	0.919555	0.916008	0.912558	0.909202	0.905936	0.902755	0.899655	0.896633	0.893685	0.890807	0.887996	0.885248	0.88256	0.879929	0.877352	0.874825	0.872346	0.869912	0.867519	0.865165	0.862848	0.860564	0.858311	0.856086	0.853887	0.851712	0.849557	0.847422	0.845302	0.843196	0.841103
'BSU22600'		1	0.994012	0.988226	0.982634	0.977226	0.971995	0.966933	0.962034	0.957291	0.952697	0.948246	0.943931	0.939748	0.935691	0.931753	0.927931	0.92422	0.920613	0.917108	0.913699	0.910383	0.907155	0.90401	0.900946	0.897959	0.895044	0.892199	0.889419	0.886702	0.884044	0.881441	0.878892	0.876393	0.87394	0.871531	0.869164	0.866835	0.864542	0.862281	0.860052	0.85785	0.855673	0.85352	0.851387	0.849273	0.847174	0.84509	0.843016
'BSU22610'		1	0.999566	0.999142	0.998727	0.998322	0.997927	0.99754	0.997162	0.996793	0.996432	0.99608	0.995735	0.995398	0.995068	0.994746	0.99443	0.994122	0.99382	0.993524	0.993235	0.992951	0.992673	0.992401	0.992134	0.991872	0.991615	0.991362	0.991114	0.99087	0.99063	0.990394	0.990161	0.989932	0.989705	0.989482	0.989261	0.989043	0.988827	0.988614	0.988402	0.988192	0.987983	0.987775	0.987569	0.987363	0.987158	0.986954	0.986749
'BSU22620'		1	0.995992	0.992104	0.988331	0.98467	0.981116	0.977665	0.974313	0.971058	0.967895	0.964821	0.961833	0.958927	0.956101	0.953351	0.950675	0.948069	0.945531	0.943058	0.940647	0.938296	0.936003	0.933764	0.931578	0.929442	0.927354	0.925311	0.923312	0.921354	0.919435	0.917553	0.915706	0.913891	0.912108	0.910354	0.908627	0.906925	0.905247	0.90359	0.901953	0.900334	0.898731	0.897143	0.895568	0.894004	0.892449	0.890903	0.889362
'BSU22710'		1	0.989563	0.979567	0.969985	0.960796	0.951976	0.943507	0.93537	0.927546	0.92002	0.912775	0.905798	0.899074	0.89259	0.886335	0.880296	0.874463	0.868825	0.863372	0.858096	0.852986	0.848035	0.843235	0.838577	0.834055	0.829661	0.825389	0.821232	0.817183	0.813238	0.809389	0.805632	0.801962	0.798372	0.794859	0.791416	0.788041	0.784727	0.781472	0.77827	0.775118	0.772012	0.768947	0.765921	0.762929	0.759968	0.757035	0.754126
'BSU22720'		1	0.99237	0.985022	0.977941	0.971114	0.96453	0.958178	0.952047	0.946125	0.940405	0.934876	0.92953	0.924359	0.919354	0.914508	0.909813	0.905264	0.900852	0.896572	0.892418	0.888384	0.884464	0.880652	0.876944	0.873334	0.869818	0.866391	0.863048	0.859785	0.856597	0.853481	0.850433	0.847448	0.844523	0.841654	0.838838	0.836071	0.833349	0.830671	0.828031	0.825428	0.822857	0.820317	0.817804	0.815315	0.812848	0.8104	0.807968
'BSU22730'		1	0.987207	0.97501	0.963372	0.952257	0.941634	0.931473	0.921745	0.912427	0.903493	0.894923	0.886694	0.878789	0.871189	0.863877	0.856838	0.850057	0.843519	0.837212	0.831122	0.825239	0.819552	0.814049	0.808721	0.803558	0.798552	0.793694	0.788975	0.784387	0.779925	0.775579	0.771344	0.767213	0.763179	0.759238	0.755382	0.751606	0.747905	0.744275	0.740709	0.737203	0.733752	0.730353	0.727001	0.723691	0.72042	0.717183	0.713977
'BSU22790'		1	0.997587	0.995239	0.992954	0.99073	0.988564	0.986456	0.984402	0.982403	0.980455	0.978556	0.976707	0.974904	0.973146	0.971432	0.96976	0.968129	0.966536	0.964982	0.963463	0.96198	0.960529	0.959111	0.957724	0.956366	0.955036	0.953733	0.952455	0.951202	0.949972	0.948763	0.947575	0.946407	0.945257	0.944124	0.943007	0.941904	0.940816	0.939739	0.938674	0.93762	0.936574	0.935537	0.934507	0.933483	0.932463	0.931448	0.930435
'BSU22960'		1	0.996707	0.993508	0.9904	0.98738	0.984444	0.98159	0.978815	0.976116	0.973491	0.970936	0.968451	0.966031	0.963675	0.96138	0.959145	0.956966	0.954842	0.952771	0.95075	0.948777	0.946851	0.94497	0.943131	0.941333	0.939574	0.937852	0.936165	0.934512	0.93289	0.931299	0.929737	0.928201	0.92669	0.925203	0.923738	0.922294	0.920868	0.919461	0.918069	0.916691	0.915327	0.913974	0.912631	0.911297	0.909971	0.90865	0.907334
'BSU23070'		1	0.996331	0.992769	0.989311	0.985953	0.982691	0.979522	0.976443	0.97345	0.970541	0.967712	0.96496	0.962283	0.959678	0.957142	0.954673	0.952268	0.949924	0.947639	0.945411	0.943238	0.941116	0.939045	0.937021	0.935043	0.933109	0.931216	0.929363	0.927547	0.925767	0.924021	0.922306	0.920622	0.918966	0.917336	0.915731	0.914149	0.912589	0.911048	0.909525	0.908018	0.906526	0.905047	0.90358	0.902122	0.900674	0.899232	0.897796
'BSU23250'		1	0.997924	0.995902	0.993933	0.992015	0.990147	0.988327	0.986553	0.984825	0.983141	0.981499	0.979898	0.978336	0.976813	0.975327	0.973877	0.972461	0.971079	0.969729	0.968409	0.96712	0.965859	0.964625	0.963417	0.962235	0.961077	0.959941	0.958828	0.957735	0.956662	0.955608	0.954571	0.953551	0.952546	0.951556	0.95058	0.949616	0.948664	0.947723	0.946791	0.945868	0.944953	0.944044	0.943142	0.942244	0.941351	0.94046	0.939572
'BSU23360'		1	0.997341	0.994755	0.99224	0.989792	0.98741	0.985092	0.982836	0.980639	0.9785	0.976417	0.974388	0.97241	0.970483	0.968605	0.966773	0.964986	0.963243	0.961541	0.95988	0.958257	0.956671	0.955121	0.953604	0.952121	0.950668	0.949245	0.94785	0.946482	0.94514	0.943822	0.942526	0.941252	0.939999	0.938764	0.937547	0.936346	0.93516	0.933988	0.932829	0.931681	0.930543	0.929415	0.928294	0.927181	0.926072	0.924969	0.923868
'BSU23380'		1	0.999616	0.999241	0.998874	0.998516	0.998166	0.997824	0.99749	0.997163	0.996844	0.996532	0.996227	0.995929	0.995637	0.995352	0.995072	0.994799	0.994532	0.99427	0.994014	0.993763	0.993517	0.993275	0.993039	0.992807	0.992579	0.992355	0.992135	0.991919	0.991706	0.991497	0.991291	0.991087	0.990887	0.990689	0.990493	0.9903	0.990109	0.989919	0.989731	0.989545	0.98936	0.989176	0.988993	0.98881	0.988629	0.988447	0.988266
'BSU23910'		1	0.995977	0.992074	0.988288	0.984613	0.981046	0.977583	0.974219	0.970952	0.967778	0.964694	0.961695	0.958779	0.955943	0.953184	0.950499	0.947884	0.945337	0.942856	0.940437	0.938079	0.935778	0.933532	0.931338	0.929195	0.9271	0.925051	0.923046	0.921081	0.919156	0.917268	0.915415	0.913596	0.911807	0.910047	0.908315	0.906608	0.904925	0.903263	0.901621	0.899997	0.898389	0.896796	0.895216	0.893648	0.892089	0.890537	0.888992
'BSU24030'		1	0.995677	0.991485	0.98742	0.983478	0.979653	0.975941	0.972339	0.968841	0.965445	0.962146	0.95894	0.955824	0.952795	0.949848	0.946982	0.944192	0.941477	0.938831	0.936254	0.933741	0.931291	0.9289	0.926566	0.924286	0.922058	0.919879	0.917748	0.915661	0.913616	0.911611	0.909644	0.907712	0.905814	0.903948	0.902111	0.900301	0.898516	0.896755	0.895016	0.893296	0.891593	0.889907	0.888235	0.886575	0.884925	0.883284	0.881651
'BSU24070'		1	0.989157	0.97878	0.968841	0.959316	0.950181	0.941415	0.932997	0.924909	0.917133	0.909653	0.902452	0.895517	0.888833	0.882388	0.876169	0.870164	0.864363	0.858755	0.85333	0.84808	0.842994	0.838065	0.833284	0.828644	0.824137	0.819756	0.815495	0.811346	0.807305	0.803363	0.799517	0.79576	0.792087	0.788493	0.784973	0.781522	0.778136	0.774809	0.771538	0.768319	0.765147	0.762019	0.75893	0.755877	0.752857	0.749865	0.746899
'BSU24080'		1	0.99954	0.99909	0.99865	0.998221	0.997801	0.997392	0.996991	0.9966	0.996217	0.995843	0.995478	0.995121	0.994771	0.99443	0.994096	0.993769	0.993449	0.993135	0.992829	0.992528	0.992234	0.991945	0.991662	0.991385	0.991112	0.990844	0.990581	0.990323	0.990069	0.989818	0.989572	0.989329	0.989089	0.988853	0.988619	0.988388	0.98816	0.987933	0.987709	0.987486	0.987265	0.987046	0.986827	0.986609	0.986392	0.986175	0.985959
'BSU24210'		1	0.993231	0.9867	0.980396	0.974309	0.96843	0.962749	0.957257	0.951947	0.94681	0.941839	0.937026	0.932364	0.927848	0.92347	0.919224	0.915105	0.911107	0.907224	0.903451	0.899784	0.896218	0.892747	0.889367	0.886075	0.882865	0.879733	0.876677	0.873691	0.870772	0.867917	0.865121	0.862382	0.859696	0.857059	0.85447	0.851924	0.849418	0.84695	0.844517	0.842116	0.839743	0.837397	0.835075	0.832774	0.830492	0.828226	0.825973
'BSU24330'		1	0.99669	0.993474	0.990349	0.987313	0.984361	0.981492	0.978703	0.97599	0.973352	0.970784	0.968286	0.965854	0.963486	0.96118	0.958934	0.956744	0.95461	0.952528	0.950497	0.948515	0.94658	0.94469	0.942842	0.941035	0.939268	0.937538	0.935843	0.934182	0.932553	0.930955	0.929385	0.927842	0.926324	0.92483	0.923359	0.921908	0.920476	0.919062	0.917663	0.91628	0.914909	0.91355	0.912202	0.910862	0.909529	0.908203	0.906882
'BSU24340'		1	0.998025	0.996102	0.994228	0.992403	0.990624	0.988891	0.987202	0.985556	0.983952	0.982387	0.980861	0.979373	0.977922	0.976505	0.975122	0.973772	0.972454	0.971166	0.969907	0.968677	0.967473	0.966296	0.965144	0.964015	0.962909	0.961825	0.960762	0.959718	0.958693	0.957686	0.956696	0.955721	0.954761	0.953815	0.952882	0.951961	0.951051	0.950151	0.94926	0.948378	0.947502	0.946634	0.945771	0.944912	0.944057	0.943206	0.942356
'BSU24450'		1	0.996654	0.993403	0.990245	0.987176	0.984194	0.981295	0.978476	0.975736	0.97307	0.970476	0.967952	0.965496	0.963104	0.960775	0.958506	0.956295	0.954139	0.952037	0.949986	0.947985	0.946031	0.944122	0.942257	0.940433	0.938648	0.936902	0.935191	0.933514	0.93187	0.930256	0.928672	0.927114	0.925583	0.924075	0.92259	0.921126	0.919681	0.918254	0.916843	0.915446	0.914064	0.912692	0.911332	0.90998	0.908636	0.907298	0.905964
'BSU24530'		1	0.996644	0.993385	0.990218	0.987141	0.98415	0.981243	0.978417	0.975669	0.972995	0.970395	0.967865	0.965402	0.963004	0.960668	0.958393	0.956176	0.954015	0.951908	0.949852	0.947845	0.945886	0.943973	0.942103	0.940274	0.938485	0.936734	0.935019	0.933338	0.93169	0.930073	0.928484	0.926923	0.925388	0.923877	0.922388	0.92092	0.919472	0.918041	0.916627	0.915227	0.913841	0.912467	0.911103	0.909748	0.908401	0.90706	0.905723
'BSU24610'		1	0.974449	0.950697	0.928565	0.907897	0.888559	0.870428	0.8534	0.837378	0.82228	0.808029	0.794559	0.781807	0.76972	0.758247	0.747343	0.736967	0.727081	0.717651	0.708646	0.700037	0.691796	0.6839	0.676326	0.669052	0.662059	0.65533	0.648846	0.642593	0.636555	0.630719	0.625072	0.619601	0.614296	0.609145	0.604139	0.599267	0.594521	0.589893	0.585373	0.580955	0.576632	0.572395	0.56824	0.564159	0.560147	0.556198	0.552307
'BSU24790'		1	0.995169	0.990491	0.985958	0.981566	0.977309	0.973181	0.969179	0.965296	0.961528	0.957871	0.954321	0.950872	0.947522	0.944266	0.941101	0.938022	0.935026	0.93211	0.929271	0.926505	0.923809	0.92118	0.918614	0.91611	0.913664	0.911273	0.908935	0.906647	0.904406	0.902211	0.900057	0.897944	0.895868	0.893828	0.89182	0.889843	0.887895	0.885973	0.884075	0.882199	0.880344	0.878506	0.876685	0.874877	0.873082	0.871297	0.86952
'BSU25070'		1	0.999077	0.998177	0.997297	0.996439	0.995602	0.994784	0.993985	0.993206	0.992444	0.991701	0.990975	0.990265	0.989572	0.988894	0.988232	0.987584	0.986951	0.986331	0.985724	0.985131	0.984549	0.98398	0.983422	0.982874	0.982338	0.981811	0.981293	0.980785	0.980285	0.979793	0.979309	0.978832	0.978362	0.977898	0.97744	0.976987	0.97654	0.976096	0.975657	0.975222	0.97479	0.97436	0.973933	0.973508	0.973085	0.972662	0.97224
'BSU25100'		1	0.998792	0.997613	0.996463	0.995341	0.994246	0.993178	0.992136	0.991119	0.990126	0.989157	0.988211	0.987286	0.986384	0.985502	0.984641	0.983799	0.982975	0.98217	0.981383	0.980612	0.979858	0.979119	0.978395	0.977686	0.97699	0.976307	0.975637	0.974979	0.974332	0.973696	0.973069	0.972453	0.971845	0.971245	0.970654	0.970069	0.969491	0.968919	0.968352	0.967791	0.967233	0.966679	0.966129	0.965581	0.965035	0.964491	0.963947
'BSU25160'		1	0.989801	0.980026	0.970654	0.961661	0.953027	0.944732	0.936759	0.929091	0.921712	0.914606	0.90776	0.901161	0.894796	0.888653	0.882721	0.87699	0.871448	0.866088	0.8609	0.855874	0.851004	0.84628	0.841696	0.837244	0.832918	0.82871	0.824615	0.820627	0.816739	0.812946	0.809243	0.805624	0.802084	0.798619	0.795223	0.791893	0.788624	0.785411	0.782251	0.77914	0.776073	0.773047	0.770058	0.767103	0.764178	0.76128	0.758406
'BSU25380'		1	0.993139	0.986521	0.980134	0.973968	0.968013	0.96226	0.9567	0.951324	0.946124	0.941093	0.936222	0.931506	0.926936	0.922507	0.918213	0.914047	0.910004	0.906078	0.902264	0.898557	0.894952	0.891444	0.888028	0.884701	0.881458	0.878294	0.875206	0.872189	0.869241	0.866357	0.863534	0.860767	0.858055	0.855393	0.852778	0.850208	0.847679	0.845187	0.842731	0.840308	0.837913	0.835546	0.833203	0.830881	0.828578	0.826291	0.824019
'BSU25480'		1	0.993897	0.988001	0.982303	0.976794	0.971467	0.966314	0.961327	0.956499	0.951824	0.947296	0.942907	0.938652	0.934526	0.930523	0.926637	0.922864	0.919199	0.915637	0.912174	0.908805	0.905525	0.902332	0.89922	0.896187	0.893227	0.890339	0.887517	0.884759	0.882062	0.879421	0.876834	0.874298	0.87181	0.869367	0.866966	0.864604	0.862278	0.859986	0.857726	0.855493	0.853287	0.851104	0.848942	0.846799	0.844673	0.84256	0.84046
'BSU27270'		1	0.997219	0.994514	0.991883	0.989324	0.986835	0.984412	0.982055	0.97976	0.977526	0.975351	0.973232	0.971168	0.969157	0.967197	0.965286	0.963423	0.961605	0.95983	0.958098	0.956406	0.954754	0.953138	0.951558	0.950012	0.948499	0.947017	0.945565	0.944141	0.942743	0.941371	0.940022	0.938697	0.937392	0.936107	0.934841	0.933591	0.932358	0.931139	0.929934	0.92874	0.927558	0.926384	0.92522	0.924062	0.92291	0.921763	0.92062
'BSU27600'		1	0.990206	0.980814	0.9718	0.963145	0.954829	0.946835	0.939146	0.931746	0.924621	0.917755	0.911138	0.904755	0.898595	0.892647	0.886901	0.881346	0.875973	0.870774	0.865739	0.86086	0.856129	0.85154	0.847085	0.842756	0.838548	0.834454	0.830468	0.826585	0.822798	0.819103	0.815494	0.811966	0.808514	0.805134	0.801821	0.798571	0.79538	0.792243	0.789157	0.786117	0.78312	0.780162	0.77724	0.77435	0.771489	0.768654	0.765841
'BSU27860'		1	0.994038	0.988276	0.982706	0.977321	0.972111	0.96707	0.96219	0.957465	0.952889	0.948455	0.944157	0.93999	0.935947	0.932025	0.928217	0.924519	0.920925	0.917433	0.914036	0.910731	0.907514	0.904381	0.901328	0.89835	0.895445	0.892609	0.889839	0.887131	0.884481	0.881888	0.879347	0.876855	0.874411	0.87201	0.86965	0.867328	0.865042	0.862789	0.860566	0.858371	0.856201	0.854054	0.851928	0.849819	0.847727	0.845649	0.843582
'BSU28050'		1	0.998042	0.996135	0.994278	0.992468	0.990704	0.988986	0.987312	0.985679	0.984088	0.982537	0.981024	0.979548	0.978108	0.976703	0.975332	0.973993	0.972686	0.971408	0.97016	0.968939	0.967746	0.966578	0.965434	0.964315	0.963218	0.962142	0.961088	0.960052	0.959036	0.958036	0.957054	0.956087	0.955135	0.954196	0.95327	0.952357	0.951454	0.950561	0.949677	0.948801	0.947933	0.947071	0.946214	0.945362	0.944514	0.943669	0.942826
'BSU28190'		1	0.996119	0.992352	0.988697	0.985148	0.981703	0.978357	0.975107	0.971949	0.968881	0.965898	0.962998	0.960177	0.957433	0.954763	0.952163	0.949631	0.947165	0.944762	0.942419	0.940134	0.937905	0.935728	0.933602	0.931525	0.929493	0.927506	0.925561	0.923655	0.921788	0.919956	0.918158	0.916392	0.914656	0.912947	0.911265	0.909608	0.907973	0.906359	0.904764	0.903186	0.901625	0.900077	0.898541	0.897017	0.895501	0.893993	0.892491
'BSU28200'		1	0.998763	0.997556	0.996378	0.99523	0.994109	0.993016	0.991949	0.990908	0.989892	0.9889	0.987931	0.986985	0.986062	0.985159	0.984278	0.983416	0.982574	0.98175	0.980945	0.980156	0.979384	0.978629	0.977888	0.977163	0.976451	0.975753	0.975067	0.974394	0.973732	0.973081	0.972441	0.97181	0.971189	0.970576	0.969971	0.969373	0.968782	0.968197	0.967618	0.967043	0.966473	0.965907	0.965344	0.964784	0.964226	0.96367	0.963114
'BSU28280'		1	0.994956	0.990073	0.985345	0.980765	0.976327	0.972026	0.967856	0.963813	0.959891	0.956086	0.952392	0.948806	0.945323	0.941939	0.93865	0.935451	0.932341	0.929313	0.926366	0.923496	0.920699	0.917972	0.915312	0.912715	0.91018	0.907703	0.90528	0.90291	0.90059	0.898316	0.896087	0.893899	0.891751	0.88964	0.887563	0.885519	0.883504	0.881517	0.879555	0.877616	0.875698	0.8738	0.871918	0.870051	0.868197	0.866354	0.86452
'BSU28290'		1	0.990967	0.98229	0.973952	0.965934	0.95822	0.950795	0.943645	0.936755	0.930113	0.923707	0.917525	0.911557	0.905791	0.900218	0.894829	0.889616	0.884568	0.87968	0.874942	0.870347	0.865889	0.861561	0.857356	0.853267	0.84929	0.845419	0.841647	0.837969	0.834381	0.830878	0.827454	0.824106	0.820828	0.817616	0.814467	0.811375	0.808338	0.805351	0.802411	0.799513	0.796656	0.793834	0.791045	0.788285	0.785552	0.782842	0.780153
'BSU28360'		1	0.981631	0.96431	0.947954	0.932489	0.917846	0.903966	0.890792	0.878274	0.866367	0.855028	0.844219	0.833906	0.824055	0.814637	0.805625	0.796992	0.788715	0.780773	0.773145	0.765811	0.758755	0.751959	0.745409	0.739089	0.732985	0.727086	0.721378	0.715851	0.710493	0.705295	0.700246	0.695337	0.690561	0.685908	0.68137	0.676941	0.672612	0.668378	0.664231	0.660166	0.656176	0.652255	0.648399	0.644602	0.640859	0.637166	0.633517
'BSU28630'		1	0.996325	0.992758	0.989295	0.985932	0.982665	0.979491	0.976407	0.97341	0.970496	0.967663	0.964908	0.962227	0.959618	0.957079	0.954606	0.952197	0.94985	0.947562	0.945331	0.943155	0.94103	0.938956	0.93693	0.934949	0.933012	0.931117	0.929261	0.927443	0.925661	0.923912	0.922195	0.920509	0.91885	0.917219	0.915612	0.914028	0.912465	0.910922	0.909397	0.907888	0.906394	0.904914	0.903445	0.901986	0.900535	0.899091	0.897654
'BSU28640'		1	0.994836	0.989837	0.984998	0.980312	0.975772	0.971373	0.96711	0.962976	0.958967	0.955078	0.951304	0.947641	0.944083	0.940627	0.937269	0.934004	0.930828	0.927739	0.924731	0.921802	0.918949	0.916167	0.913454	0.910806	0.908221	0.905695	0.903226	0.90081	0.898445	0.896128	0.893856	0.891628	0.889439	0.887289	0.885173	0.883091	0.881039	0.879016	0.877018	0.875044	0.873092	0.87116	0.869244	0.867344	0.865458	0.863582	0.861716
'BSU28940'		1	0.994956	0.990073	0.985344	0.980764	0.976326	0.972025	0.967855	0.963812	0.95989	0.956084	0.952391	0.948804	0.945321	0.941937	0.938648	0.935449	0.932339	0.929311	0.926364	0.923494	0.920696	0.917969	0.915309	0.912713	0.910177	0.9077	0.905277	0.902907	0.900587	0.898313	0.896084	0.893896	0.891748	0.889637	0.88756	0.885515	0.8835	0.881513	0.879551	0.877612	0.875695	0.873796	0.871914	0.870047	0.868193	0.86635	0.864516
'BSU29120'		1	0.996077	0.992271	0.988578	0.984992	0.981512	0.978132	0.974848	0.971659	0.96856	0.965547	0.962618	0.95977	0.956999	0.954303	0.951678	0.949122	0.946633	0.944207	0.941842	0.939535	0.937284	0.935088	0.932942	0.930845	0.928796	0.92679	0.924827	0.922905	0.92102	0.919172	0.917358	0.915576	0.913825	0.912101	0.910405	0.908733	0.907084	0.905456	0.903847	0.902256	0.900681	0.899119	0.897571	0.896033	0.894505	0.892984	0.89147
'BSU29130'		1	0.993184	0.986608	0.980262	0.974134	0.968217	0.962499	0.956972	0.951628	0.946459	0.941457	0.936614	0.931925	0.927381	0.922977	0.918706	0.914563	0.910542	0.906637	0.902843	0.899156	0.895569	0.89208	0.888682	0.885371	0.882144	0.878996	0.875923	0.872922	0.869988	0.867118	0.864308	0.861555	0.858855	0.856206	0.853603	0.851045	0.848527	0.846047	0.843602	0.841189	0.838806	0.836449	0.834116	0.831804	0.829511	0.827235	0.824972
'BSU29190'		1	0.997344	0.994761	0.992248	0.989803	0.987424	0.985109	0.982855	0.980661	0.978524	0.976443	0.974416	0.97244	0.970515	0.968639	0.966809	0.965024	0.963282	0.961583	0.959923	0.958302	0.956718	0.955169	0.953654	0.952172	0.950721	0.949299	0.947906	0.946539	0.945198	0.943881	0.942587	0.941315	0.940062	0.938828	0.937612	0.936413	0.935228	0.934057	0.932899	0.931753	0.930616	0.929489	0.928369	0.927256	0.926149	0.925047	0.923947
'BSU29210'		1	0.986345	0.973349	0.960968	0.949162	0.937895	0.927133	0.916845	0.907002	0.897577	0.888546	0.879885	0.871574	0.863591	0.85592	0.848541	0.841439	0.834599	0.828005	0.821645	0.815505	0.809574	0.80384	0.798292	0.79292	0.787714	0.782665	0.777765	0.773004	0.768375	0.763871	0.759483	0.755206	0.751032	0.746955	0.742968	0.739067	0.735246	0.731498	0.727819	0.724204	0.720648	0.717146	0.713693	0.710286	0.706921	0.703592	0.700297
'BSU29220'		1	0.996072	0.99226	0.988561	0.984971	0.981485	0.9781	0.974813	0.971619	0.968515	0.965499	0.962566	0.959714	0.956939	0.954239	0.951611	0.949052	0.946559	0.94413	0.941762	0.939452	0.937199	0.934999	0.932851	0.930752	0.928699	0.926691	0.924726	0.922801	0.920914	0.919064	0.917247	0.915463	0.91371	0.911985	0.910286	0.908612	0.906961	0.905331	0.90372	0.902127	0.90055	0.898987	0.897437	0.895898	0.894367	0.892845	0.891329
'BSU29450'		1	0.995492	0.991123	0.986887	0.982781	0.978798	0.974935	0.971186	0.967547	0.964015	0.960585	0.957253	0.954015	0.950868	0.947808	0.944832	0.941936	0.939118	0.936373	0.933699	0.931093	0.928552	0.926074	0.923655	0.921292	0.918984	0.916727	0.914519	0.912358	0.910241	0.908165	0.906129	0.904131	0.902167	0.900236	0.898336	0.896465	0.89462	0.892799	0.891001	0.889223	0.887464	0.885722	0.883994	0.882279	0.880576	0.878881	0.877195
'BSU29480'		1	0.993423	0.987075	0.980946	0.975026	0.969306	0.963776	0.95843	0.953258	0.948254	0.943409	0.938718	0.934173	0.929768	0.925497	0.921354	0.917334	0.913431	0.909639	0.905955	0.902373	0.898888	0.895496	0.892193	0.888974	0.885835	0.882772	0.879782	0.876861	0.874005	0.87121	0.868474	0.865792	0.863162	0.86058	0.858044	0.85555	0.853095	0.850677	0.848292	0.845938	0.843613	0.841313	0.839036	0.836779	0.834541	0.832318	0.830108
'BSU29490'		1	0.984719	0.970223	0.956454	0.943363	0.930905	0.919036	0.907718	0.896916	0.886597	0.87673	0.867289	0.858246	0.849578	0.841263	0.83328	0.82561	0.818234	0.811136	0.804299	0.797709	0.791353	0.785215	0.779285	0.77355	0.768	0.762624	0.757411	0.752353	0.747441	0.742666	0.738019	0.733494	0.729083	0.724778	0.720573	0.716462	0.712438	0.708496	0.704629	0.700832	0.6971	0.693429	0.689812	0.686246	0.682726	0.679247	0.675806
'BSU29640'		1	0.998899	0.997826	0.996778	0.995755	0.994757	0.993784	0.992833	0.991906	0.991	0.990116	0.989252	0.988409	0.987585	0.98678	0.985993	0.985224	0.984472	0.983737	0.983017	0.982313	0.981623	0.980948	0.980286	0.979638	0.979002	0.978377	0.977764	0.977162	0.97657	0.975988	0.975415	0.974851	0.974294	0.973746	0.973204	0.972669	0.972139	0.971616	0.971097	0.970582	0.970072	0.969564	0.96906	0.968558	0.968058	0.967559	0.967061
'BSU29750'		1	0.993668	0.987553	0.981647	0.975939	0.970421	0.965086	0.959924	0.95493	0.950095	0.945413	0.940877	0.936481	0.93222	0.928086	0.924076	0.920183	0.916402	0.912728	0.909157	0.905684	0.902305	0.899014	0.895809	0.892685	0.889638	0.886665	0.883761	0.880923	0.878148	0.875433	0.872773	0.870166	0.867608	0.865097	0.86263	0.860203	0.857815	0.855461	0.853139	0.850848	0.848583	0.846343	0.844125	0.841926	0.839744	0.837578	0.835424
'BSU29760'		1	0.999252	0.998523	0.99781	0.997114	0.996435	0.995771	0.995123	0.99449	0.993872	0.993267	0.992677	0.9921	0.991537	0.990986	0.990447	0.98992	0.989404	0.9889	0.988406	0.987923	0.987449	0.986985	0.98653	0.986084	0.985646	0.985216	0.984794	0.98438	0.983972	0.98357	0.983175	0.982786	0.982402	0.982023	0.981649	0.981279	0.980913	0.980551	0.980192	0.979836	0.979483	0.979131	0.978782	0.978434	0.978088	0.977742	0.977397
'BSU30650'		1	0.992405	0.98509	0.97804	0.971243	0.964688	0.958363	0.952257	0.94636	0.940663	0.935156	0.929832	0.924681	0.919695	0.914868	0.910191	0.905659	0.901263	0.896999	0.89286	0.888841	0.884934	0.881136	0.877441	0.873844	0.87034	0.866924	0.863592	0.86034	0.857163	0.854057	0.851019	0.848043	0.845128	0.842268	0.83946	0.836702	0.833989	0.831319	0.828687	0.826091	0.823529	0.820996	0.818491	0.816009	0.813549	0.811108	0.808683
'BSU30690'		1	0.986452	0.973554	0.961264	0.949544	0.938355	0.927667	0.917447	0.907668	0.898303	0.889328	0.88072	0.872458	0.864523	0.856895	0.849557	0.842494	0.83569	0.829131	0.822804	0.816695	0.810793	0.805087	0.799565	0.794218	0.789036	0.784011	0.779132	0.774392	0.769783	0.765297	0.760928	0.756668	0.752511	0.74845	0.744479	0.740593	0.736786	0.733052	0.729387	0.725784	0.722241	0.718751	0.71531	0.711915	0.70856	0.705243	0.701958
'BSU31230'		1	0.994817	0.989801	0.984944	0.980241	0.975685	0.971271	0.966993	0.962846	0.958823	0.954921	0.951135	0.947459	0.94389	0.940423	0.937053	0.933778	0.930592	0.927493	0.924476	0.921538	0.918676	0.915886	0.913164	0.910509	0.907916	0.905382	0.902905	0.900483	0.898111	0.895787	0.893509	0.891274	0.889079	0.886922	0.884801	0.882713	0.880655	0.878626	0.876623	0.874644	0.872686	0.870748	0.868828	0.866923	0.865031	0.863151	0.861279
'BSU31390'		1	0.952221	0.90972	0.871676	0.837432	0.806451	0.778296	0.7526	0.72906	0.707419	0.687459	0.668994	0.651864	0.63593	0.621073	0.607187	0.59418	0.581972	0.570491	0.559672	0.549459	0.539801	0.530653	0.521973	0.513725	0.505874	0.498391	0.491247	0.484417	0.477878	0.471609	0.465591	0.459804	0.454233	0.448863	0.443678	0.438666	0.433816	0.429114	0.424551	0.420117	0.415803	0.4116	0.407499	0.403494	0.399577	0.395741	0.391981
'BSU31460'		1	0.998253	0.996551	0.994891	0.993275	0.991698	0.990162	0.988664	0.987204	0.98578	0.98439	0.983035	0.981713	0.980423	0.979163	0.977933	0.976732	0.975559	0.974412	0.973291	0.972195	0.971123	0.970074	0.969046	0.96804	0.967053	0.966086	0.965137	0.964206	0.963291	0.962391	0.961506	0.960636	0.959778	0.958932	0.958098	0.957274	0.95646	0.955655	0.954858	0.954068	0.953285	0.952507	0.951734	0.950965	0.950199	0.949436	0.948674
'BSU31910'		1	0.999654	0.999316	0.998986	0.998663	0.998348	0.998039	0.997738	0.997444	0.997156	0.996875	0.996599	0.99633	0.996067	0.99581	0.995558	0.995312	0.995071	0.994835	0.994604	0.994377	0.994155	0.993937	0.993724	0.993515	0.993309	0.993107	0.992909	0.992714	0.992522	0.992333	0.992147	0.991963	0.991782	0.991604	0.991427	0.991253	0.99108	0.990909	0.990739	0.990571	0.990404	0.990238	0.990072	0.989908	0.989744	0.98958	0.989416
'BSU31970'		1	0.995918	0.991958	0.988116	0.984388	0.98077	0.977257	0.973847	0.970534	0.967316	0.964188	0.961149	0.958193	0.955319	0.952522	0.949801	0.947151	0.944571	0.942057	0.939606	0.937217	0.934886	0.932611	0.93039	0.92822	0.926098	0.924023	0.921992	0.920004	0.918055	0.916143	0.914268	0.912425	0.910615	0.908834	0.907081	0.905353	0.903649	0.901968	0.900306	0.898663	0.897036	0.895425	0.893826	0.892239	0.890662	0.889093	0.88753
'BSU31980'		1	0.996742	0.993578	0.990502	0.987514	0.984608	0.981784	0.979038	0.976366	0.973768	0.97124	0.968779	0.966384	0.964051	0.961779	0.959566	0.957409	0.955306	0.953254	0.951253	0.9493	0.947392	0.945529	0.943708	0.941927	0.940184	0.938478	0.936808	0.93517	0.933564	0.931987	0.930439	0.928917	0.927421	0.925947	0.924496	0.923065	0.921652	0.920257	0.918877	0.917512	0.91616	0.914819	0.913489	0.912167	0.910852	0.909543	0.908239
'BSU31990'		1	0.997478	0.995025	0.992637	0.990314	0.988052	0.985851	0.983707	0.98162	0.979587	0.977607	0.975677	0.973797	0.971964	0.970176	0.968433	0.966733	0.965073	0.963453	0.961871	0.960325	0.958815	0.957338	0.955893	0.954479	0.953094	0.951738	0.950408	0.949103	0.947823	0.946566	0.94533	0.944114	0.942918	0.94174	0.940578	0.939431	0.938299	0.93718	0.936073	0.934977	0.933891	0.932813	0.931742	0.930678	0.929619	0.928564	0.927512
'BSU32000'		1	0.996033	0.992185	0.988451	0.984826	0.981308	0.977891	0.974573	0.97135	0.968218	0.965174	0.962214	0.959336	0.956537	0.953813	0.951161	0.94858	0.946065	0.943615	0.941226	0.938897	0.936624	0.934406	0.93224	0.930123	0.928053	0.926028	0.924047	0.922106	0.920204	0.918338	0.916507	0.914708	0.912941	0.911201	0.909489	0.907802	0.906138	0.904495	0.902871	0.901266	0.899676	0.898101	0.896539	0.894988	0.893446	0.891912	0.890384
'BSU32010'		1	0.982757	0.966463	0.951043	0.936434	0.922576	0.909416	0.896904	0.884997	0.873652	0.862834	0.852507	0.84264	0.833203	0.824171	0.815517	0.807218	0.799253	0.791603	0.784247	0.777169	0.770352	0.763782	0.757443	0.751322	0.745406	0.739683	0.734143	0.728773	0.723565	0.718509	0.713594	0.708814	0.704158	0.699621	0.695193	0.690869	0.686641	0.682502	0.678447	0.674469	0.670563	0.666724	0.662945	0.659223	0.655551	0.651927	0.648344
'BSU32110'		1	0.992583	0.985437	0.978547	0.971903	0.965493	0.959306	0.953331	0.94756	0.941983	0.93659	0.931375	0.926328	0.921442	0.91671	0.912125	0.90768	0.903369	0.899186	0.895125	0.891179	0.887345	0.883616	0.879987	0.876454	0.873012	0.869656	0.866382	0.863186	0.860063	0.85701	0.854022	0.851097	0.848229	0.845416	0.842654	0.83994	0.837271	0.834642	0.832052	0.829497	0.826974	0.82448	0.822013	0.819569	0.817146	0.814741	0.812352
'BSU32240'		1	0.98141	0.963888	0.947349	0.931717	0.916922	0.902902	0.889599	0.876964	0.864948	0.853509	0.842608	0.832209	0.82228	0.812788	0.803707	0.795011	0.786675	0.778678	0.770998	0.763617	0.756515	0.749677	0.743087	0.736729	0.730591	0.724659	0.71892	0.713363	0.707978	0.702753	0.697679	0.692747	0.687948	0.683274	0.678716	0.674267	0.669921	0.665669	0.661505	0.657424	0.653418	0.649483	0.645613	0.641803	0.638047	0.634341	0.63068
'BSU32250'		1	0.996182	0.992477	0.98888	0.985388	0.981997	0.978704	0.975505	0.972396	0.969375	0.966438	0.963582	0.960804	0.958101	0.955471	0.95291	0.950416	0.947986	0.945618	0.943309	0.941057	0.93886	0.936714	0.934619	0.932571	0.930568	0.928609	0.926691	0.924812	0.922971	0.921164	0.919391	0.917649	0.915937	0.914252	0.912592	0.910957	0.909344	0.907752	0.906178	0.904622	0.90308	0.901553	0.900038	0.898533	0.897037	0.895549	0.894066
'BSU32700'		1	0.996954	0.993994	0.991116	0.988318	0.985597	0.982951	0.980377	0.977873	0.975436	0.973064	0.970755	0.968506	0.966316	0.964182	0.962102	0.960074	0.958097	0.956168	0.954286	0.952448	0.950653	0.948898	0.947183	0.945506	0.943865	0.942257	0.940683	0.939139	0.937624	0.936138	0.934677	0.933242	0.931829	0.930439	0.929069	0.927717	0.926383	0.925066	0.923763	0.922473	0.921195	0.919928	0.91867	0.91742	0.916176	0.914938	0.913704
'BSU32940'		1	0.988296	0.977113	0.96642	0.956188	0.94639	0.937001	0.927998	0.919359	0.911064	0.903093	0.89543	0.888057	0.88096	0.874123	0.867532	0.861175	0.855039	0.849113	0.843386	0.837847	0.832486	0.827295	0.822263	0.817384	0.812648	0.808047	0.803575	0.799225	0.794989	0.790861	0.786835	0.782905	0.779065	0.77531	0.771634	0.768032	0.7645	0.761031	0.757623	0.75427	0.750968	0.747713	0.744501	0.741328	0.73819	0.735083	0.732005
'BSU33480'		1	0.998535	0.997106	0.995713	0.994355	0.99303	0.991738	0.990478	0.989249	0.988049	0.986879	0.985737	0.984622	0.983533	0.98247	0.981432	0.980417	0.979426	0.978457	0.977509	0.976582	0.975675	0.974786	0.973916	0.973064	0.972228	0.971408	0.970604	0.969814	0.969037	0.968274	0.967523	0.966784	0.966055	0.965337	0.964628	0.963928	0.963236	0.962551	0.961873	0.9612	0.960534	0.959871	0.959213	0.958558	0.957906	0.957255	0.956606
'BSU33910'		1	0.996118	0.992352	0.988696	0.985148	0.981702	0.978356	0.975106	0.971948	0.968879	0.965896	0.962996	0.960175	0.957431	0.95476	0.952161	0.949629	0.947163	0.94476	0.942417	0.940132	0.937902	0.935725	0.933599	0.931521	0.92949	0.927503	0.925557	0.923652	0.921784	0.919952	0.918154	0.916388	0.914652	0.912944	0.911262	0.909604	0.907969	0.906355	0.90476	0.903182	0.90162	0.900072	0.898537	0.897012	0.895496	0.893988	0.892486
'BSU34030'		1	0.997171	0.99442	0.991745	0.989143	0.986611	0.984148	0.981752	0.979419	0.977149	0.974938	0.972785	0.970688	0.968644	0.966652	0.964711	0.962817	0.96097	0.959168	0.957409	0.95569	0.954012	0.952371	0.950767	0.949197	0.947661	0.946156	0.944681	0.943235	0.941816	0.940423	0.939055	0.937709	0.936384	0.93508	0.933795	0.932527	0.931276	0.930039	0.928815	0.927604	0.926404	0.925214	0.924032	0.922858	0.921689	0.920526	0.919366
'BSU34210'		1	0.991701	0.983718	0.976036	0.968639	0.961513	0.954646	0.948025	0.941637	0.935473	0.929521	0.923771	0.918214	0.912841	0.907642	0.902611	0.897739	0.893019	0.888443	0.884004	0.879697	0.875514	0.87145	0.867499	0.863656	0.859914	0.856269	0.852716	0.84925	0.845865	0.842559	0.839326	0.836162	0.833064	0.830026	0.827045	0.824118	0.821241	0.81841	0.815622	0.812873	0.81016	0.807481	0.804831	0.802208	0.799609	0.797031	0.794471
'BSU34800'		1	0.956245	0.91701	0.881639	0.849594	0.820435	0.793794	0.769362	0.746881	0.726128	0.706916	0.68908	0.67248	0.656994	0.642513	0.628943	0.616202	0.604215	0.592917	0.582249	0.57216	0.562601	0.553531	0.544912	0.536708	0.528888	0.521423	0.514288	0.507457	0.50091	0.494625	0.488584	0.48277	0.477166	0.471759	0.466534	0.461478	0.45658	0.451829	0.447214	0.442725	0.438354	0.434093	0.429932	0.425864	0.421884	0.417983	0.414157
'BSU34970'		1	0.986674	0.973982	0.961884	0.950341	0.939318	0.928784	0.918708	0.909064	0.899825	0.890968	0.882471	0.874312	0.866474	0.858938	0.851688	0.844706	0.83798	0.831494	0.825235	0.819192	0.813352	0.807704	0.802239	0.796945	0.791814	0.786836	0.782004	0.777308	0.772741	0.768296	0.763965	0.759742	0.75562	0.751593	0.747656	0.743801	0.740025	0.73632	0.732683	0.729109	0.725592	0.722128	0.718712	0.715341	0.712011	0.708716	0.705454
'BSU34990'		1	0.99088	0.982121	0.973705	0.965614	0.957831	0.95034	0.943128	0.936179	0.929481	0.923022	0.916789	0.910773	0.904961	0.899345	0.893915	0.888661	0.883576	0.878651	0.873878	0.86925	0.864761	0.860402	0.856167	0.852051	0.848046	0.844149	0.840352	0.83665	0.833039	0.829513	0.826067	0.822698	0.819399	0.816168	0.812999	0.809889	0.806833	0.803829	0.800871	0.797957	0.795082	0.792244	0.789439	0.786664	0.783916	0.781191	0.778487
'BSU35340'		1	0.996578	0.993255	0.990027	0.98689	0.983843	0.98088	0.978001	0.975201	0.972478	0.969829	0.967252	0.964744	0.962302	0.959924	0.957608	0.955351	0.953151	0.951006	0.948914	0.946872	0.944879	0.942931	0.941029	0.939169	0.937349	0.935568	0.933823	0.932114	0.930438	0.928793	0.927177	0.92559	0.924029	0.922493	0.920979	0.919487	0.918015	0.916561	0.915123	0.913701	0.912292	0.910896	0.90951	0.908133	0.906764	0.905401	0.904044
'BSU35360'		1	0.997215	0.994507	0.991873	0.989311	0.986818	0.984393	0.982033	0.979735	0.977499	0.975321	0.9732	0.971133	0.96912	0.967158	0.965244	0.963379	0.961558	0.959782	0.958048	0.956354	0.9547	0.953082	0.951501	0.949953	0.948438	0.946955	0.945501	0.944075	0.942676	0.941302	0.939952	0.938625	0.937319	0.936032	0.934765	0.933514	0.932279	0.931059	0.929852	0.928658	0.927474	0.926299	0.925133	0.923974	0.922821	0.921673	0.920528
'BSU35410'		1	0.998254	0.996553	0.994895	0.993279	0.991704	0.990168	0.988671	0.987212	0.985788	0.9844	0.983046	0.981724	0.980435	0.979176	0.977947	0.976746	0.975574	0.974428	0.973308	0.972212	0.97114	0.970092	0.969065	0.968059	0.967073	0.966107	0.965158	0.964227	0.963313	0.962414	0.961529	0.960659	0.959802	0.958957	0.958123	0.9573	0.956486	0.955681	0.954885	0.954095	0.953312	0.952535	0.951762	0.950994	0.950229	0.949466	0.948705
'BSU35490'		1	0.983251	0.967407	0.952401	0.93817	0.92466	0.91182	0.899604	0.88797	0.876878	0.866293	0.856183	0.846518	0.837269	0.828411	0.81992	0.811774	0.803952	0.796435	0.789204	0.782244	0.775538	0.769071	0.76283	0.756801	0.750972	0.745332	0.739869	0.734574	0.729436	0.724446	0.719594	0.714874	0.710276	0.705793	0.701418	0.697143	0.692962	0.68887	0.684858	0.680922	0.677057	0.673256	0.669515	0.665829	0.662192	0.658601	0.655051
'BSU35510'		1	0.997679	0.99542	0.993221	0.99108	0.988995	0.986965	0.984988	0.983062	0.981185	0.979357	0.977574	0.975837	0.974143	0.972491	0.970879	0.969306	0.96777	0.966271	0.964806	0.963375	0.961976	0.960608	0.959269	0.957958	0.956675	0.955417	0.954184	0.952974	0.951786	0.950619	0.949472	0.948344	0.947233	0.946138	0.945059	0.943994	0.942942	0.941902	0.940873	0.939854	0.938843	0.937841	0.936845	0.935855	0.934869	0.933887	0.932908
'BSU35960'		1	0.999721	0.999449	0.999182	0.998922	0.998668	0.998419	0.998176	0.997939	0.997707	0.997479	0.997258	0.99704	0.996828	0.99662	0.996417	0.996218	0.996024	0.995833	0.995646	0.995463	0.995284	0.995108	0.994936	0.994766	0.9946	0.994437	0.994277	0.994119	0.993964	0.993811	0.993661	0.993512	0.993366	0.993222	0.993079	0.992938	0.992798	0.99266	0.992523	0.992387	0.992251	0.992117	0.991983	0.99185	0.991717	0.991585	0.991452
'BSU36610'		1	0.999225	0.998468	0.997729	0.997007	0.996303	0.995615	0.994943	0.994287	0.993646	0.993019	0.992408	0.99181	0.991226	0.990654	0.990096	0.98955	0.989016	0.988493	0.987981	0.98748	0.986989	0.986509	0.986037	0.985575	0.985122	0.984676	0.984239	0.983809	0.983387	0.982971	0.982562	0.982158	0.981761	0.981368	0.980981	0.980598	0.980219	0.979844	0.979472	0.979104	0.978738	0.978374	0.978012	0.977652	0.977293	0.976935	0.976578
'BSU36690'		1	0.992644	0.985555	0.978721	0.972129	0.965768	0.959628	0.953699	0.94797	0.942434	0.937081	0.931903	0.926891	0.92204	0.917341	0.912787	0.908373	0.904091	0.899935	0.8959	0.891981	0.888171	0.884466	0.88086	0.877349	0.873928	0.870593	0.867339	0.864162	0.861058	0.858023	0.855053	0.852144	0.849293	0.846496	0.84375	0.841052	0.838397	0.835783	0.833208	0.830666	0.828157	0.825677	0.823223	0.820792	0.818382	0.81599	0.813613
'BSU36800'		1	0.997807	0.995672	0.993593	0.991569	0.989597	0.987677	0.985806	0.983984	0.982207	0.980476	0.978788	0.977143	0.975538	0.973973	0.972445	0.970954	0.969499	0.968077	0.966688	0.965331	0.964003	0.962705	0.961435	0.960191	0.958973	0.957779	0.956608	0.955459	0.954331	0.953222	0.952133	0.951061	0.950005	0.948965	0.947939	0.946927	0.945927	0.944938	0.94396	0.94299	0.94203	0.941076	0.940129	0.939186	0.938249	0.937315	0.936383
'BSU37100'		1	0.994035	0.98827	0.982697	0.977309	0.972096	0.967052	0.962171	0.957444	0.952865	0.948429	0.944129	0.939959	0.935915	0.931991	0.928181	0.924481	0.920886	0.917392	0.913994	0.910688	0.907469	0.904334	0.90128	0.898301	0.895395	0.892558	0.889786	0.887077	0.884426	0.881832	0.87929	0.876797	0.874351	0.87195	0.869589	0.867266	0.864979	0.862725	0.860501	0.858305	0.856134	0.853987	0.85186	0.849751	0.847658	0.845578	0.843511
'BSU37120'		1	0.992168	0.984627	0.977364	0.970365	0.963616	0.957108	0.950827	0.944764	0.938908	0.933251	0.927781	0.922492	0.917375	0.912421	0.907624	0.902976	0.89847	0.894099	0.889858	0.88574	0.881739	0.87785	0.874067	0.870386	0.8668	0.863306	0.859898	0.856572	0.853324	0.85015	0.847044	0.844004	0.841025	0.838104	0.835237	0.832421	0.829651	0.826926	0.82424	0.821592	0.818977	0.816394	0.813838	0.811308	0.8088	0.806311	0.80384
'BSU37130'		1	0.990026	0.980464	0.97129	0.962485	0.954028	0.9459	0.938084	0.930565	0.923326	0.916354	0.909634	0.903155	0.896903	0.890868	0.885039	0.879405	0.873957	0.868686	0.863582	0.858638	0.853845	0.849195	0.844682	0.840298	0.836037	0.831893	0.827858	0.823927	0.820095	0.816356	0.812705	0.809136	0.805645	0.802227	0.798877	0.795591	0.792364	0.789194	0.786074	0.783002	0.779973	0.776985	0.774033	0.771114	0.768224	0.76536	0.76252
'BSU37520'		1	0.99598	0.992081	0.988297	0.984625	0.981061	0.9776	0.97424	0.970975	0.967804	0.964721	0.961725	0.958811	0.955977	0.95322	0.950536	0.947924	0.945379	0.942899	0.940482	0.938125	0.935826	0.933582	0.93139	0.929248	0.927155	0.925107	0.923103	0.92114	0.919216	0.917329	0.915478	0.913659	0.911872	0.910113	0.908382	0.906676	0.904994	0.903333	0.901692	0.900069	0.898463	0.896871	0.895292	0.893724	0.892166	0.890616	0.889072
'BSU38020'		1	0.990893	0.982148	0.973744	0.965664	0.957892	0.950412	0.943209	0.93627	0.929581	0.92313	0.916906	0.910896	0.905092	0.899483	0.894059	0.888812	0.883733	0.878813	0.874046	0.869424	0.864939	0.860585	0.856355	0.852243	0.848243	0.844349	0.840556	0.836858	0.833251	0.829728	0.826286	0.82292	0.819625	0.816396	0.813231	0.810123	0.807071	0.804069	0.801114	0.798202	0.79533	0.792495	0.789693	0.78692	0.784174	0.781452	0.77875
'BSU38270'		1	0.982515	0.965998	0.950376	0.935582	0.921553	0.908237	0.895581	0.88354	0.872073	0.861141	0.850708	0.840744	0.831216	0.822099	0.813366	0.804994	0.79696	0.789245	0.781829	0.774695	0.767825	0.761205	0.754818	0.748653	0.742696	0.736934	0.731356	0.725951	0.72071	0.715621	0.710677	0.705868	0.701185	0.696622	0.692169	0.687821	0.68357	0.67941	0.675334	0.671337	0.667412	0.663554	0.659758	0.656018	0.652331	0.64869	0.645093
'BSU38860'		1	0.985345	0.971425	0.958188	0.945589	0.933586	0.922139	0.911213	0.900775	0.890795	0.881245	0.872099	0.863332	0.854923	0.84685	0.839095	0.831638	0.824462	0.817553	0.810895	0.804473	0.798275	0.792288	0.7865	0.7809	0.775477	0.770222	0.765125	0.760177	0.75537	0.750694	0.746143	0.741709	0.737385	0.733164	0.72904	0.725005	0.721056	0.717184	0.713386	0.709656	0.705988	0.702378	0.698821	0.695313	0.691849	0.688424	0.685036
'BSU39220'		1	0.998178	0.996403	0.994674	0.992988	0.991346	0.989745	0.988184	0.986663	0.985179	0.983732	0.982321	0.980944	0.9796	0.978289	0.977009	0.975759	0.974538	0.973345	0.972178	0.971038	0.969922	0.968831	0.967762	0.966715	0.965689	0.964684	0.963697	0.962728	0.961777	0.960842	0.959922	0.959017	0.958126	0.957247	0.95638	0.955524	0.954678	0.953842	0.953014	0.952193	0.951379	0.950571	0.949769	0.94897	0.948175	0.947382	0.946592
'BSU39290'		1	0.981482	0.964026	0.947547	0.931969	0.917224	0.90325	0.889989	0.877392	0.865412	0.854006	0.843135	0.832764	0.82286	0.813393	0.804334	0.795658	0.787342	0.779363	0.7717	0.764334	0.757247	0.750423	0.743846	0.7375	0.731373	0.725451	0.719723	0.714176	0.708799	0.703583	0.698517	0.693593	0.688801	0.684134	0.679583	0.67514	0.670799	0.666553	0.662395	0.658319	0.654319	0.650388	0.646523	0.642717	0.638965	0.635263	0.631606
'BSU39470'		1	0.987513	0.9756	0.964227	0.953358	0.942966	0.933019	0.923494	0.914364	0.905607	0.897203	0.889131	0.881374	0.873912	0.866732	0.859816	0.853151	0.846724	0.840521	0.834532	0.828743	0.823145	0.817727	0.812481	0.807395	0.802463	0.797674	0.793023	0.7885	0.784099	0.779813	0.775634	0.771558	0.767577	0.763685	0.759878	0.756149	0.752494	0.748907	0.745384	0.741919	0.738509	0.735149	0.731834	0.728561	0.725325	0.722123	0.718952
'BSU39550'		1	0.963922	0.931076	0.901053	0.873511	0.848159	0.824752	0.803079	0.782957	0.764229	0.746757	0.730421	0.715116	0.700748	0.687235	0.674503	0.662486	0.651127	0.640371	0.630171	0.620485	0.611272	0.602498	0.594131	0.586141	0.5785	0.571184	0.56417	0.557438	0.550966	0.544739	0.538738	0.532949	0.527357	0.521949	0.516712	0.511634	0.506705	0.501913	0.497251	0.492708	0.488276	0.483947	0.479713	0.475568	0.471504	0.467516	0.463597
'BSU39610'		1	0.993117	0.986478	0.980072	0.973887	0.967915	0.962145	0.956569	0.951177	0.945962	0.940917	0.936033	0.931303	0.926721	0.922281	0.917975	0.913798	0.909744	0.905808	0.901984	0.898268	0.894654	0.891137	0.887713	0.884377	0.881126	0.877955	0.874859	0.871836	0.86888	0.86599	0.86316	0.860387	0.857668	0.855001	0.85238	0.849804	0.847269	0.844772	0.842311	0.839882	0.837482	0.83511	0.832761	0.830435	0.828127	0.825836	0.823559
'BSU39820'		1	0.987579	0.975729	0.964413	0.953599	0.943256	0.933357	0.923875	0.914787	0.906069	0.897701	0.889664	0.881938	0.874507	0.867355	0.860467	0.853828	0.847425	0.841245	0.835277	0.82951	0.823931	0.818533	0.813304	0.808235	0.803319	0.798546	0.79391	0.789401	0.785014	0.78074	0.776575	0.77251	0.768541	0.764661	0.760864	0.757146	0.753501	0.749924	0.74641	0.742954	0.739553	0.736201	0.732894	0.729629	0.726402	0.723208	0.720044
'BSU39880'		1	0.979635	0.960509	0.942515	0.92556	0.90956	0.894441	0.880133	0.866577	0.853716	0.8415	0.829884	0.818825	0.808285	0.79823	0.788627	0.779446	0.77066	0.762243	0.754173	0.746428	0.738986	0.731831	0.724943	0.718307	0.711907	0.705728	0.699758	0.693984	0.688394	0.682975	0.677719	0.672614	0.667652	0.662822	0.658117	0.653529	0.64905	0.644671	0.640388	0.636192	0.632077	0.628038	0.624068	0.620162	0.616315	0.612521	0.608777
'BSU39900'		1	0.998765	0.99756	0.996384	0.995237	0.994119	0.993027	0.991962	0.990922	0.989908	0.988917	0.98795	0.987006	0.986084	0.985183	0.984303	0.983443	0.982602	0.981779	0.980975	0.980188	0.979417	0.978663	0.977923	0.977199	0.976488	0.975791	0.975107	0.974434	0.973774	0.973124	0.972484	0.971855	0.971234	0.970622	0.970018	0.969421	0.968831	0.968247	0.967668	0.967095	0.966526	0.965961	0.965399	0.964839	0.964282	0.963726	0.963172
'BSU40500'		1	0.989404	0.979258	0.969536	0.960214	0.95127	0.942685	0.934437	0.926509	0.918884	0.911547	0.904481	0.897674	0.891111	0.884781	0.878671	0.87277	0.867067	0.861553	0.856218	0.851053	0.846049	0.841198	0.836491	0.831922	0.827484	0.823168	0.81897	0.814882	0.810898	0.807013	0.80322	0.799515	0.795893	0.792347	0.788874	0.785468	0.782126	0.778842	0.775613	0.772434	0.769302	0.766212	0.763161	0.760144	0.75716	0.754204	0.751272
'BSU40550'		1	0.986513	0.973672	0.961436	0.949764	0.938622	0.927976	0.917796	0.908054	0.898724	0.889781	0.881204	0.87297	0.865062	0.857459	0.850145	0.843105	0.836322	0.829783	0.823475	0.817384	0.811499	0.805809	0.800303	0.794971	0.789803	0.78479	0.779924	0.775196	0.770599	0.766124	0.761766	0.757516	0.753368	0.749317	0.745355	0.741478	0.737679	0.733953	0.730296	0.726701	0.723165	0.719682	0.716248	0.712859	0.709511	0.7062	0.702921
'BSU40920'		1	0.998393	0.996827	0.995301	0.993812	0.992361	0.990947	0.989567	0.988221	0.986909	0.985628	0.984379	0.98316	0.981969	0.980807	0.979673	0.978564	0.977481	0.976422	0.975387	0.974375	0.973385	0.972415	0.971466	0.970535	0.969624	0.96873	0.967852	0.966991	0.966144	0.965312	0.964494	0.963688	0.962894	0.962111	0.961339	0.960577	0.959823	0.959077	0.958339	0.957607	0.956881	0.956161	0.955444	0.954732	0.954022	0.953314	0.952608
'BSU40960'		1	0.992948	0.986148	0.979588	0.973258	0.967146	0.961243	0.95554	0.950027	0.944697	0.939541	0.934551	0.92972	0.925041	0.920507	0.916112	0.911849	0.907713	0.903698	0.899798	0.896008	0.892323	0.888739	0.885249	0.88185	0.878537	0.875307	0.872154	0.869075	0.866066	0.863122	0.860242	0.85742	0.854653	0.851939	0.849273	0.846652	0.844073	0.841534	0.839031	0.836562	0.834122	0.83171	0.829324	0.826959	0.824614	0.822286	0.819973
'BSU41000'		1	0.995241	0.990632	0.986165	0.981837	0.977641	0.973572	0.969626	0.965797	0.962082	0.958475	0.954973	0.951571	0.948266	0.945054	0.94193	0.938892	0.935936	0.933058	0.930255	0.927524	0.924862	0.922267	0.919734	0.917261	0.914845	0.912484	0.910174	0.907914	0.905701	0.903532	0.901404	0.899316	0.897265	0.895249	0.893265	0.891311	0.889386	0.887486	0.88561	0.883756	0.881922	0.880105	0.878304	0.876517	0.874742	0.872977	0.87122
'BSU04490'		1	1	1	1	1	1	1	1	1	1	1	1	1	1	1	1	1	1	1	1	1	1	1	1	1	1	1	1	1	1	1	1	1	1	1	1	1	1	1	1	1	1	1	1	1	1	1	1
'BSU06270'		1	1	1	1	1	1	1	1	1	1	1	1	1	1	1	1	1	1	1	1	1	1	1	1	1	1	1	1	1	1	1	1	1	1	1	1	1	1	1	1	1	1	1	1	1	1	1	1
'BSU06360'		1	1	1	1	1	1	1	1	1	1	1	1	1	1	1	1	1	1	1	1	1	1	1	1	1	1	1	1	1	1	1	1	1	1	1	1	1	1	1	1	1	1	1	1	1	1	1	1
'BSU11660'		1	1	1	1	1	1	1	1	1	1	1	1	1	1	1	1	1	1	1	1	1	1	1	1	1	1	1	1	1	1	1	1	1	1	1	1	1	1	1	1	1	1	1	1	1	1	1	1
'BSU13860'		1	1	1	1	1	1	1	1	1	1	1	1	1	1	1	1	1	1	1	1	1	1	1	1	1	1	1	1	1	1	1	1	1	1	1	1	1	1	1	1	1	1	1	1	1	1	1	1
'BSU15520'		1	1	1	1	1	1	1	1	1	1	1	1	1	1	1	1	1	1	1	1	1	1	1	1	1	1	1	1	1	1	1	1	1	1	1	1	1	1	1	1	1	1	1	1	1	1	1	1
'BSU15660'		1	1	1	1	1	1	1	1	1	1	1	1	1	1	1	1	1	1	1	1	1	1	1	1	1	1	1	1	1	1	1	1	1	1	1	1	1	1	1	1	1	1	1	1	1	1	1	1
'BSU16510'		1	1	1	1	1	1	1	1	1	1	1	1	1	1	1	1	1	1	1	1	1	1	1	1	1	1	1	1	1	1	1	1	1	1	1	1	1	1	1	1	1	1	1	1	1	1	1	1
'BSU16670'		1	1	1	1	1	1	1	1	1	1	1	1	1	1	1	1	1	1	1	1	1	1	1	1	1	1	1	1	1	1	1	1	1	1	1	1	1	1	1	1	1	1	1	1	1	1	1	1
'BSU16910'		1	1	1	1	1	1	1	1	1	1	1	1	1	1	1	1	1	1	1	1	1	1	1	1	1	1	1	1	1	1	1	1	1	1	1	1	1	1	1	1	1	1	1	1	1	1	1	1
'BSU27350'		1	1	1	1	1	1	1	1	1	1	1	1	1	1	1	1	1	1	1	1	1	1	1	1	1	1	1	1	1	1	1	1	1	1	1	1	1	1	1	1	1	1	1	1	1	1	1	1
'BSU32330'		1	1	1	1	1	1	1	1	1	1	1	1	1	1	1	1	1	1	1	1	1	1	1	1	1	1	1	1	1	1	1	1	1	1	1	1	1	1	1	1	1	1	1	1	1	1	1	1
'BSU36830'		1	1	1	1	1	1	1	1	1	1	1	1	1	1	1	1	1	1	1	1	1	1	1	1	1	1	1	1	1	1	1	1	1	1	1	1	1	1	1	1	1	1	1	1	1	1	1	1
'BSU00770'		1	1	1	1	1	1	1	1	1	1	1	1	1	1	1	1	1	1	1	1	1	1	1	1	1	1	1	1	1	1	1	1	1	1	1	1	1	1	1	1	1	1	1	1	1	1	1	1
'BSU00960'		1	1	1	1	1	1	1	1	1	1	1	1	1	1	1	1	1	1	1	1	1	1	1	1	1	1	1	1	1	1	1	1	1	1	1	1	1	1	1	1	1	1	1	1	1	1	1	1
'BSU01020'		1	1	1	1	1	1	1	1	1	1	1	1	1	1	1	1	1	1	1	1	1	1	1	1	1	1	1	1	1	1	1	1	1	1	1	1	1	1	1	1	1	1	1	1	1	1	1	1
'BSU01030'		1	1	1	1	1	1	1	1	1	1	1	1	1	1	1	1	1	1	1	1	1	1	1	1	1	1	1	1	1	1	1	1	1	1	1	1	1	1	1	1	1	1	1	1	1	1	1	1
'BSU01110'		1	1	1	1	1	1	1	1	1	1	1	1	1	1	1	1	1	1	1	1	1	1	1	1	1	1	1	1	1	1	1	1	1	1	1	1	1	1	1	1	1	1	1	1	1	1	1	1
'BSU01120'		1	1	1	1	1	1	1	1	1	1	1	1	1	1	1	1	1	1	1	1	1	1	1	1	1	1	1	1	1	1	1	1	1	1	1	1	1	1	1	1	1	1	1	1	1	1	1	1
'BSU01150'		1	1	1	1	1	1	1	1	1	1	1	1	1	1	1	1	1	1	1	1	1	1	1	1	1	1	1	1	1	1	1	1	1	1	1	1	1	1	1	1	1	1	1	1	1	1	1	1
'BSU01170'		1	1	1	1	1	1	1	1	1	1	1	1	1	1	1	1	1	1	1	1	1	1	1	1	1	1	1	1	1	1	1	1	1	1	1	1	1	1	1	1	1	1	1	1	1	1	1	1
'BSU01180'		1	1	1	1	1	1	1	1	1	1	1	1	1	1	1	1	1	1	1	1	1	1	1	1	1	1	1	1	1	1	1	1	1	1	1	1	1	1	1	1	1	1	1	1	1	1	1	1
'BSU01220'		1	1	1	1	1	1	1	1	1	1	1	1	1	1	1	1	1	1	1	1	1	1	1	1	1	1	1	1	1	1	1	1	1	1	1	1	1	1	1	1	1	1	1	1	1	1	1	1
'BSU01240'		1	1	1	1	1	1	1	1	1	1	1	1	1	1	1	1	1	1	1	1	1	1	1	1	1	1	1	1	1	1	1	1	1	1	1	1	1	1	1	1	1	1	1	1	1	1	1	1
'BSU01250'		1	1	1	1	1	1	1	1	1	1	1	1	1	1	1	1	1	1	1	1	1	1	1	1	1	1	1	1	1	1	1	1	1	1	1	1	1	1	1	1	1	1	1	1	1	1	1	1
'BSU01260'		1	1	1	1	1	1	1	1	1	1	1	1	1	1	1	1	1	1	1	1	1	1	1	1	1	1	1	1	1	1	1	1	1	1	1	1	1	1	1	1	1	1	1	1	1	1	1	1
'BSU01270'		1	1	1	1	1	1	1	1	1	1	1	1	1	1	1	1	1	1	1	1	1	1	1	1	1	1	1	1	1	1	1	1	1	1	1	1	1	1	1	1	1	1	1	1	1	1	1	1
'BSU01280'		1	1	1	1	1	1	1	1	1	1	1	1	1	1	1	1	1	1	1	1	1	1	1	1	1	1	1	1	1	1	1	1	1	1	1	1	1	1	1	1	1	1	1	1	1	1	1	1
'BSU01300'		1	1	1	1	1	1	1	1	1	1	1	1	1	1	1	1	1	1	1	1	1	1	1	1	1	1	1	1	1	1	1	1	1	1	1	1	1	1	1	1	1	1	1	1	1	1	1	1
'BSU01310'		1	1	1	1	1	1	1	1	1	1	1	1	1	1	1	1	1	1	1	1	1	1	1	1	1	1	1	1	1	1	1	1	1	1	1	1	1	1	1	1	1	1	1	1	1	1	1	1
'BSU01320'		1	1	1	1	1	1	1	1	1	1	1	1	1	1	1	1	1	1	1	1	1	1	1	1	1	1	1	1	1	1	1	1	1	1	1	1	1	1	1	1	1	1	1	1	1	1	1	1
'BSU01370'		1	1	1	1	1	1	1	1	1	1	1	1	1	1	1	1	1	1	1	1	1	1	1	1	1	1	1	1	1	1	1	1	1	1	1	1	1	1	1	1	1	1	1	1	1	1	1	1
'BSU01410'		1	1	1	1	1	1	1	1	1	1	1	1	1	1	1	1	1	1	1	1	1	1	1	1	1	1	1	1	1	1	1	1	1	1	1	1	1	1	1	1	1	1	1	1	1	1	1	1
'BSU01440'		1	1	1	1	1	1	1	1	1	1	1	1	1	1	1	1	1	1	1	1	1	1	1	1	1	1	1	1	1	1	1	1	1	1	1	1	1	1	1	1	1	1	1	1	1	1	1	1
'BSU01490'		1	1	1	1	1	1	1	1	1	1	1	1	1	1	1	1	1	1	1	1	1	1	1	1	1	1	1	1	1	1	1	1	1	1	1	1	1	1	1	1	1	1	1	1	1	1	1	1
'BSU01780'		1	1	1	1	1	1	1	1	1	1	1	1	1	1	1	1	1	1	1	1	1	1	1	1	1	1	1	1	1	1	1	1	1	1	1	1	1	1	1	1	1	1	1	1	1	1	1	1
'BSU01920'		1	1	1	1	1	1	1	1	1	1	1	1	1	1	1	1	1	1	1	1	1	1	1	1	1	1	1	1	1	1	1	1	1	1	1	1	1	1	1	1	1	1	1	1	1	1	1	1
'BSU01970'		1	1	1	1	1	1	1	1	1	1	1	1	1	1	1	1	1	1	1	1	1	1	1	1	1	1	1	1	1	1	1	1	1	1	1	1	1	1	1	1	1	1	1	1	1	1	1	1
'BSU02330'		1	1	1	1	1	1	1	1	1	1	1	1	1	1	1	1	1	1	1	1	1	1	1	1	1	1	1	1	1	1	1	1	1	1	1	1	1	1	1	1	1	1	1	1	1	1	1	1
'BSU03510'		1	1	1	1	1	1	1	1	1	1	1	1	1	1	1	1	1	1	1	1	1	1	1	1	1	1	1	1	1	1	1	1	1	1	1	1	1	1	1	1	1	1	1	1	1	1	1	1
'BSU04140'		1	1	1	1	1	1	1	1	1	1	1	1	1	1	1	1	1	1	1	1	1	1	1	1	1	1	1	1	1	1	1	1	1	1	1	1	1	1	1	1	1	1	1	1	1	1	1	1
'BSU04260'		1	1	1	1	1	1	1	1	1	1	1	1	1	1	1	1	1	1	1	1	1	1	1	1	1	1	1	1	1	1	1	1	1	1	1	1	1	1	1	1	1	1	1	1	1	1	1	1
'BSU04580'		1	1	1	1	1	1	1	1	1	1	1	1	1	1	1	1	1	1	1	1	1	1	1	1	1	1	1	1	1	1	1	1	1	1	1	1	1	1	1	1	1	1	1	1	1	1	1	1
'BSU05120'		1	1	1	1	1	1	1	1	1	1	1	1	1	1	1	1	1	1	1	1	1	1	1	1	1	1	1	1	1	1	1	1	1	1	1	1	1	1	1	1	1	1	1	1	1	1	1	1
'BSU05250'		1	1	1	1	1	1	1	1	1	1	1	1	1	1	1	1	1	1	1	1	1	1	1	1	1	1	1	1	1	1	1	1	1	1	1	1	1	1	1	1	1	1	1	1	1	1	1	1
'BSU05940'		1	1	1	1	1	1	1	1	1	1	1	1	1	1	1	1	1	1	1	1	1	1	1	1	1	1	1	1	1	1	1	1	1	1	1	1	1	1	1	1	1	1	1	1	1	1	1	1
'BSU06060'		1	1	1	1	1	1	1	1	1	1	1	1	1	1	1	1	1	1	1	1	1	1	1	1	1	1	1	1	1	1	1	1	1	1	1	1	1	1	1	1	1	1	1	1	1	1	1	1
'BSU06200'		1	1	1	1	1	1	1	1	1	1	1	1	1	1	1	1	1	1	1	1	1	1	1	1	1	1	1	1	1	1	1	1	1	1	1	1	1	1	1	1	1	1	1	1	1	1	1	1
'BSU06210'		1	1	1	1	1	1	1	1	1	1	1	1	1	1	1	1	1	1	1	1	1	1	1	1	1	1	1	1	1	1	1	1	1	1	1	1	1	1	1	1	1	1	1	1	1	1	1	1
'BSU06450'		1	1	1	1	1	1	1	1	1	1	1	1	1	1	1	1	1	1	1	1	1	1	1	1	1	1	1	1	1	1	1	1	1	1	1	1	1	1	1	1	1	1	1	1	1	1	1	1
'BSU06770'		1	1	1	1	1	1	1	1	1	1	1	1	1	1	1	1	1	1	1	1	1	1	1	1	1	1	1	1	1	1	1	1	1	1	1	1	1	1	1	1	1	1	1	1	1	1	1	1
'BSU07260'		1	1	1	1	1	1	1	1	1	1	1	1	1	1	1	1	1	1	1	1	1	1	1	1	1	1	1	1	1	1	1	1	1	1	1	1	1	1	1	1	1	1	1	1	1	1	1	1
'BSU07370'		1	1	1	1	1	1	1	1	1	1	1	1	1	1	1	1	1	1	1	1	1	1	1	1	1	1	1	1	1	1	1	1	1	1	1	1	1	1	1	1	1	1	1	1	1	1	1	1
'BSU07420'		1	1	1	1	1	1	1	1	1	1	1	1	1	1	1	1	1	1	1	1	1	1	1	1	1	1	1	1	1	1	1	1	1	1	1	1	1	1	1	1	1	1	1	1	1	1	1	1
'BSU07480'		1	1	1	1	1	1	1	1	1	1	1	1	1	1	1	1	1	1	1	1	1	1	1	1	1	1	1	1	1	1	1	1	1	1	1	1	1	1	1	1	1	1	1	1	1	1	1	1
'BSU07955'		1	1	1	1	1	1	1	1	1	1	1	1	1	1	1	1	1	1	1	1	1	1	1	1	1	1	1	1	1	1	1	1	1	1	1	1	1	1	1	1	1	1	1	1	1	1	1	1
'BSU08000'		1	1	1	1	1	1	1	1	1	1	1	1	1	1	1	1	1	1	1	1	1	1	1	1	1	1	1	1	1	1	1	1	1	1	1	1	1	1	1	1	1	1	1	1	1	1	1	1
'BSU08020'		1	1	1	1	1	1	1	1	1	1	1	1	1	1	1	1	1	1	1	1	1	1	1	1	1	1	1	1	1	1	1	1	1	1	1	1	1	1	1	1	1	1	1	1	1	1	1	1
'BSU08590'		1	1	1	1	1	1	1	1	1	1	1	1	1	1	1	1	1	1	1	1	1	1	1	1	1	1	1	1	1	1	1	1	1	1	1	1	1	1	1	1	1	1	1	1	1	1	1	1
'BSU08660'		1	1	1	1	1	1	1	1	1	1	1	1	1	1	1	1	1	1	1	1	1	1	1	1	1	1	1	1	1	1	1	1	1	1	1	1	1	1	1	1	1	1	1	1	1	1	1	1
'BSU08820'		1	1	1	1	1	1	1	1	1	1	1	1	1	1	1	1	1	1	1	1	1	1	1	1	1	1	1	1	1	1	1	1	1	1	1	1	1	1	1	1	1	1	1	1	1	1	1	1
'BSU08930'		1	1	1	1	1	1	1	1	1	1	1	1	1	1	1	1	1	1	1	1	1	1	1	1	1	1	1	1	1	1	1	1	1	1	1	1	1	1	1	1	1	1	1	1	1	1	1	1
'BSU09100'		1	1	1	1	1	1	1	1	1	1	1	1	1	1	1	1	1	1	1	1	1	1	1	1	1	1	1	1	1	1	1	1	1	1	1	1	1	1	1	1	1	1	1	1	1	1	1	1
'BSU09540'		1	1	1	1	1	1	1	1	1	1	1	1	1	1	1	1	1	1	1	1	1	1	1	1	1	1	1	1	1	1	1	1	1	1	1	1	1	1	1	1	1	1	1	1	1	1	1	1
'BSU09690'		1	1	1	1	1	1	1	1	1	1	1	1	1	1	1	1	1	1	1	1	1	1	1	1	1	1	1	1	1	1	1	1	1	1	1	1	1	1	1	1	1	1	1	1	1	1	1	1
'BSU09750'		1	1	1	1	1	1	1	1	1	1	1	1	1	1	1	1	1	1	1	1	1	1	1	1	1	1	1	1	1	1	1	1	1	1	1	1	1	1	1	1	1	1	1	1	1	1	1	1
'BSU10120'		1	1	1	1	1	1	1	1	1	1	1	1	1	1	1	1	1	1	1	1	1	1	1	1	1	1	1	1	1	1	1	1	1	1	1	1	1	1	1	1	1	1	1	1	1	1	1	1
'BSU10630'		1	1	1	1	1	1	1	1	1	1	1	1	1	1	1	1	1	1	1	1	1	1	1	1	1	1	1	1	1	1	1	1	1	1	1	1	1	1	1	1	1	1	1	1	1	1	1	1
'BSU11200'		1	1	1	1	1	1	1	1	1	1	1	1	1	1	1	1	1	1	1	1	1	1	1	1	1	1	1	1	1	1	1	1	1	1	1	1	1	1	1	1	1	1	1	1	1	1	1	1
'BSU11210'		1	1	1	1	1	1	1	1	1	1	1	1	1	1	1	1	1	1	1	1	1	1	1	1	1	1	1	1	1	1	1	1	1	1	1	1	1	1	1	1	1	1	1	1	1	1	1	1
'BSU11220'		1	1	1	1	1	1	1	1	1	1	1	1	1	1	1	1	1	1	1	1	1	1	1	1	1	1	1	1	1	1	1	1	1	1	1	1	1	1	1	1	1	1	1	1	1	1	1	1
'BSU11240'		1	1	1	1	1	1	1	1	1	1	1	1	1	1	1	1	1	1	1	1	1	1	1	1	1	1	1	1	1	1	1	1	1	1	1	1	1	1	1	1	1	1	1	1	1	1	1	1
'BSU11250'		1	1	1	1	1	1	1	1	1	1	1	1	1	1	1	1	1	1	1	1	1	1	1	1	1	1	1	1	1	1	1	1	1	1	1	1	1	1	1	1	1	1	1	1	1	1	1	1
'BSU11720'		1	1	1	1	1	1	1	1	1	1	1	1	1	1	1	1	1	1	1	1	1	1	1	1	1	1	1	1	1	1	1	1	1	1	1	1	1	1	1	1	1	1	1	1	1	1	1	1
'BSU12370'		1	1	1	1	1	1	1	1	1	1	1	1	1	1	1	1	1	1	1	1	1	1	1	1	1	1	1	1	1	1	1	1	1	1	1	1	1	1	1	1	1	1	1	1	1	1	1	1
'BSU12420'		1	1	1	1	1	1	1	1	1	1	1	1	1	1	1	1	1	1	1	1	1	1	1	1	1	1	1	1	1	1	1	1	1	1	1	1	1	1	1	1	1	1	1	1	1	1	1	1
'BSU13040'		1	1	1	1	1	1	1	1	1	1	1	1	1	1	1	1	1	1	1	1	1	1	1	1	1	1	1	1	1	1	1	1	1	1	1	1	1	1	1	1	1	1	1	1	1	1	1	1
'BSU13200'		1	1	1	1	1	1	1	1	1	1	1	1	1	1	1	1	1	1	1	1	1	1	1	1	1	1	1	1	1	1	1	1	1	1	1	1	1	1	1	1	1	1	1	1	1	1	1	1
'BSU13560'		1	1	1	1	1	1	1	1	1	1	1	1	1	1	1	1	1	1	1	1	1	1	1	1	1	1	1	1	1	1	1	1	1	1	1	1	1	1	1	1	1	1	1	1	1	1	1	1
'BSU13890'		1	1	1	1	1	1	1	1	1	1	1	1	1	1	1	1	1	1	1	1	1	1	1	1	1	1	1	1	1	1	1	1	1	1	1	1	1	1	1	1	1	1	1	1	1	1	1	1
'BSU14000'		1	1	1	1	1	1	1	1	1	1	1	1	1	1	1	1	1	1	1	1	1	1	1	1	1	1	1	1	1	1	1	1	1	1	1	1	1	1	1	1	1	1	1	1	1	1	1	1
'BSU14400'		1	1	1	1	1	1	1	1	1	1	1	1	1	1	1	1	1	1	1	1	1	1	1	1	1	1	1	1	1	1	1	1	1	1	1	1	1	1	1	1	1	1	1	1	1	1	1	1
'BSU14410'		1	1	1	1	1	1	1	1	1	1	1	1	1	1	1	1	1	1	1	1	1	1	1	1	1	1	1	1	1	1	1	1	1	1	1	1	1	1	1	1	1	1	1	1	1	1	1	1
'BSU14430'		1	1	1	1	1	1	1	1	1	1	1	1	1	1	1	1	1	1	1	1	1	1	1	1	1	1	1	1	1	1	1	1	1	1	1	1	1	1	1	1	1	1	1	1	1	1	1	1
'BSU14770'		1	1	1	1	1	1	1	1	1	1	1	1	1	1	1	1	1	1	1	1	1	1	1	1	1	1	1	1	1	1	1	1	1	1	1	1	1	1	1	1	1	1	1	1	1	1	1	1
'BSU15140'		1	1	1	1	1	1	1	1	1	1	1	1	1	1	1	1	1	1	1	1	1	1	1	1	1	1	1	1	1	1	1	1	1	1	1	1	1	1	1	1	1	1	1	1	1	1	1	1
'BSU15220'		1	1	1	1	1	1	1	1	1	1	1	1	1	1	1	1	1	1	1	1	1	1	1	1	1	1	1	1	1	1	1	1	1	1	1	1	1	1	1	1	1	1	1	1	1	1	1	1
'BSU15230'		1	1	1	1	1	1	1	1	1	1	1	1	1	1	1	1	1	1	1	1	1	1	1	1	1	1	1	1	1	1	1	1	1	1	1	1	1	1	1	1	1	1	1	1	1	1	1	1
'BSU15560'		1	1	1	1	1	1	1	1	1	1	1	1	1	1	1	1	1	1	1	1	1	1	1	1	1	1	1	1	1	1	1	1	1	1	1	1	1	1	1	1	1	1	1	1	1	1	1	1
'BSU15750'		1	1	1	1	1	1	1	1	1	1	1	1	1	1	1	1	1	1	1	1	1	1	1	1	1	1	1	1	1	1	1	1	1	1	1	1	1	1	1	1	1	1	1	1	1	1	1	1
'BSU15860'		1	1	1	1	1	1	1	1	1	1	1	1	1	1	1	1	1	1	1	1	1	1	1	1	1	1	1	1	1	1	1	1	1	1	1	1	1	1	1	1	1	1	1	1	1	1	1	1
'BSU15890'		1	1	1	1	1	1	1	1	1	1	1	1	1	1	1	1	1	1	1	1	1	1	1	1	1	1	1	1	1	1	1	1	1	1	1	1	1	1	1	1	1	1	1	1	1	1	1	1
'BSU15900'		1	1	1	1	1	1	1	1	1	1	1	1	1	1	1	1	1	1	1	1	1	1	1	1	1	1	1	1	1	1	1	1	1	1	1	1	1	1	1	1	1	1	1	1	1	1	1	1
'BSU15910'		1	1	1	1	1	1	1	1	1	1	1	1	1	1	1	1	1	1	1	1	1	1	1	1	1	1	1	1	1	1	1	1	1	1	1	1	1	1	1	1	1	1	1	1	1	1	1	1
'BSU15950'		1	1	1	1	1	1	1	1	1	1	1	1	1	1	1	1	1	1	1	1	1	1	1	1	1	1	1	1	1	1	1	1	1	1	1	1	1	1	1	1	1	1	1	1	1	1	1	1
'BSU15990'		1	1	1	1	1	1	1	1	1	1	1	1	1	1	1	1	1	1	1	1	1	1	1	1	1	1	1	1	1	1	1	1	1	1	1	1	1	1	1	1	1	1	1	1	1	1	1	1
'BSU16040'		1	1	1	1	1	1	1	1	1	1	1	1	1	1	1	1	1	1	1	1	1	1	1	1	1	1	1	1	1	1	1	1	1	1	1	1	1	1	1	1	1	1	1	1	1	1	1	1
'BSU16050'		1	1	1	1	1	1	1	1	1	1	1	1	1	1	1	1	1	1	1	1	1	1	1	1	1	1	1	1	1	1	1	1	1	1	1	1	1	1	1	1	1	1	1	1	1	1	1	1
'BSU16120'		1	1	1	1	1	1	1	1	1	1	1	1	1	1	1	1	1	1	1	1	1	1	1	1	1	1	1	1	1	1	1	1	1	1	1	1	1	1	1	1	1	1	1	1	1	1	1	1
'BSU16130'		1	1	1	1	1	1	1	1	1	1	1	1	1	1	1	1	1	1	1	1	1	1	1	1	1	1	1	1	1	1	1	1	1	1	1	1	1	1	1	1	1	1	1	1	1	1	1	1
'BSU16210'		1	1	1	1	1	1	1	1	1	1	1	1	1	1	1	1	1	1	1	1	1	1	1	1	1	1	1	1	1	1	1	1	1	1	1	1	1	1	1	1	1	1	1	1	1	1	1	1
'BSU16490'		1	1	1	1	1	1	1	1	1	1	1	1	1	1	1	1	1	1	1	1	1	1	1	1	1	1	1	1	1	1	1	1	1	1	1	1	1	1	1	1	1	1	1	1	1	1	1	1
'BSU16650'		1	1	1	1	1	1	1	1	1	1	1	1	1	1	1	1	1	1	1	1	1	1	1	1	1	1	1	1	1	1	1	1	1	1	1	1	1	1	1	1	1	1	1	1	1	1	1	1
'BSU16680'		1	1	1	1	1	1	1	1	1	1	1	1	1	1	1	1	1	1	1	1	1	1	1	1	1	1	1	1	1	1	1	1	1	1	1	1	1	1	1	1	1	1	1	1	1	1	1	1
'BSU16960'		1	1	1	1	1	1	1	1	1	1	1	1	1	1	1	1	1	1	1	1	1	1	1	1	1	1	1	1	1	1	1	1	1	1	1	1	1	1	1	1	1	1	1	1	1	1	1	1
'BSU17010'		1	1	1	1	1	1	1	1	1	1	1	1	1	1	1	1	1	1	1	1	1	1	1	1	1	1	1	1	1	1	1	1	1	1	1	1	1	1	1	1	1	1	1	1	1	1	1	1
'BSU17230'		1	1	1	1	1	1	1	1	1	1	1	1	1	1	1	1	1	1	1	1	1	1	1	1	1	1	1	1	1	1	1	1	1	1	1	1	1	1	1	1	1	1	1	1	1	1	1	1
'BSU18000'		1	1	1	1	1	1	1	1	1	1	1	1	1	1	1	1	1	1	1	1	1	1	1	1	1	1	1	1	1	1	1	1	1	1	1	1	1	1	1	1	1	1	1	1	1	1	1	1
'BSU18460'		1	1	1	1	1	1	1	1	1	1	1	1	1	1	1	1	1	1	1	1	1	1	1	1	1	1	1	1	1	1	1	1	1	1	1	1	1	1	1	1	1	1	1	1	1	1	1	1
'BSU18910'		1	1	1	1	1	1	1	1	1	1	1	1	1	1	1	1	1	1	1	1	1	1	1	1	1	1	1	1	1	1	1	1	1	1	1	1	1	1	1	1	1	1	1	1	1	1	1	1
'BSU19580'		1	1	1	1	1	1	1	1	1	1	1	1	1	1	1	1	1	1	1	1	1	1	1	1	1	1	1	1	1	1	1	1	1	1	1	1	1	1	1	1	1	1	1	1	1	1	1	1
'BSU20040'		1	1	1	1	1	1	1	1	1	1	1	1	1	1	1	1	1	1	1	1	1	1	1	1	1	1	1	1	1	1	1	1	1	1	1	1	1	1	1	1	1	1	1	1	1	1	1	1
'BSU20060'		1	1	1	1	1	1	1	1	1	1	1	1	1	1	1	1	1	1	1	1	1	1	1	1	1	1	1	1	1	1	1	1	1	1	1	1	1	1	1	1	1	1	1	1	1	1	1	1
'BSU21610'		1	1	1	1	1	1	1	1	1	1	1	1	1	1	1	1	1	1	1	1	1	1	1	1	1	1	1	1	1	1	1	1	1	1	1	1	1	1	1	1	1	1	1	1	1	1	1	1
'BSU21770'		1	1	1	1	1	1	1	1	1	1	1	1	1	1	1	1	1	1	1	1	1	1	1	1	1	1	1	1	1	1	1	1	1	1	1	1	1	1	1	1	1	1	1	1	1	1	1	1
'BSU21820'		1	1	1	1	1	1	1	1	1	1	1	1	1	1	1	1	1	1	1	1	1	1	1	1	1	1	1	1	1	1	1	1	1	1	1	1	1	1	1	1	1	1	1	1	1	1	1	1
'BSU21860'		1	1	1	1	1	1	1	1	1	1	1	1	1	1	1	1	1	1	1	1	1	1	1	1	1	1	1	1	1	1	1	1	1	1	1	1	1	1	1	1	1	1	1	1	1	1	1	1
'BSU22010'		1	1	1	1	1	1	1	1	1	1	1	1	1	1	1	1	1	1	1	1	1	1	1	1	1	1	1	1	1	1	1	1	1	1	1	1	1	1	1	1	1	1	1	1	1	1	1	1
'BSU22170'		1	1	1	1	1	1	1	1	1	1	1	1	1	1	1	1	1	1	1	1	1	1	1	1	1	1	1	1	1	1	1	1	1	1	1	1	1	1	1	1	1	1	1	1	1	1	1	1
'BSU22360'		1	1	1	1	1	1	1	1	1	1	1	1	1	1	1	1	1	1	1	1	1	1	1	1	1	1	1	1	1	1	1	1	1	1	1	1	1	1	1	1	1	1	1	1	1	1	1	1
'BSU22550'		1	1	1	1	1	1	1	1	1	1	1	1	1	1	1	1	1	1	1	1	1	1	1	1	1	1	1	1	1	1	1	1	1	1	1	1	1	1	1	1	1	1	1	1	1	1	1	1
'BSU22630'		1	1	1	1	1	1	1	1	1	1	1	1	1	1	1	1	1	1	1	1	1	1	1	1	1	1	1	1	1	1	1	1	1	1	1	1	1	1	1	1	1	1	1	1	1	1	1	1
'BSU22640'		1	1	1	1	1	1	1	1	1	1	1	1	1	1	1	1	1	1	1	1	1	1	1	1	1	1	1	1	1	1	1	1	1	1	1	1	1	1	1	1	1	1	1	1	1	1	1	1
'BSU22660'		1	1	1	1	1	1	1	1	1	1	1	1	1	1	1	1	1	1	1	1	1	1	1	1	1	1	1	1	1	1	1	1	1	1	1	1	1	1	1	1	1	1	1	1	1	1	1	1
'BSU22670'		1	1	1	1	1	1	1	1	1	1	1	1	1	1	1	1	1	1	1	1	1	1	1	1	1	1	1	1	1	1	1	1	1	1	1	1	1	1	1	1	1	1	1	1	1	1	1	1
'BSU22680'		1	1	1	1	1	1	1	1	1	1	1	1	1	1	1	1	1	1	1	1	1	1	1	1	1	1	1	1	1	1	1	1	1	1	1	1	1	1	1	1	1	1	1	1	1	1	1	1
'BSU22830'		1	1	1	1	1	1	1	1	1	1	1	1	1	1	1	1	1	1	1	1	1	1	1	1	1	1	1	1	1	1	1	1	1	1	1	1	1	1	1	1	1	1	1	1	1	1	1	1
'BSU22840'		1	1	1	1	1	1	1	1	1	1	1	1	1	1	1	1	1	1	1	1	1	1	1	1	1	1	1	1	1	1	1	1	1	1	1	1	1	1	1	1	1	1	1	1	1	1	1	1
'BSU23260'		1	1	1	1	1	1	1	1	1	1	1	1	1	1	1	1	1	1	1	1	1	1	1	1	1	1	1	1	1	1	1	1	1	1	1	1	1	1	1	1	1	1	1	1	1	1	1	1
'BSU23310'		1	1	1	1	1	1	1	1	1	1	1	1	1	1	1	1	1	1	1	1	1	1	1	1	1	1	1	1	1	1	1	1	1	1	1	1	1	1	1	1	1	1	1	1	1	1	1	1
'BSU23370'		1	1	1	1	1	1	1	1	1	1	1	1	1	1	1	1	1	1	1	1	1	1	1	1	1	1	1	1	1	1	1	1	1	1	1	1	1	1	1	1	1	1	1	1	1	1	1	1
'BSU23960'		1	1	1	1	1	1	1	1	1	1	1	1	1	1	1	1	1	1	1	1	1	1	1	1	1	1	1	1	1	1	1	1	1	1	1	1	1	1	1	1	1	1	1	1	1	1	1	1
'BSU24040'		1	1	1	1	1	1	1	1	1	1	1	1	1	1	1	1	1	1	1	1	1	1	1	1	1	1	1	1	1	1	1	1	1	1	1	1	1	1	1	1	1	1	1	1	1	1	1	1
'BSU24270'		1	1	1	1	1	1	1	1	1	1	1	1	1	1	1	1	1	1	1	1	1	1	1	1	1	1	1	1	1	1	1	1	1	1	1	1	1	1	1	1	1	1	1	1	1	1	1	1
'BSU24310'		1	1	1	1	1	1	1	1	1	1	1	1	1	1	1	1	1	1	1	1	1	1	1	1	1	1	1	1	1	1	1	1	1	1	1	1	1	1	1	1	1	1	1	1	1	1	1	1
'BSU24540'		1	1	1	1	1	1	1	1	1	1	1	1	1	1	1	1	1	1	1	1	1	1	1	1	1	1	1	1	1	1	1	1	1	1	1	1	1	1	1	1	1	1	1	1	1	1	1	1
'BSU24620'		1	1	1	1	1	1	1	1	1	1	1	1	1	1	1	1	1	1	1	1	1	1	1	1	1	1	1	1	1	1	1	1	1	1	1	1	1	1	1	1	1	1	1	1	1	1	1	1
'BSU24930'		1	1	1	1	1	1	1	1	1	1	1	1	1	1	1	1	1	1	1	1	1	1	1	1	1	1	1	1	1	1	1	1	1	1	1	1	1	1	1	1	1	1	1	1	1	1	1	1
'BSU25140'		1	1	1	1	1	1	1	1	1	1	1	1	1	1	1	1	1	1	1	1	1	1	1	1	1	1	1	1	1	1	1	1	1	1	1	1	1	1	1	1	1	1	1	1	1	1	1	1
'BSU25340'		1	1	1	1	1	1	1	1	1	1	1	1	1	1	1	1	1	1	1	1	1	1	1	1	1	1	1	1	1	1	1	1	1	1	1	1	1	1	1	1	1	1	1	1	1	1	1	1
'BSU25410'		1	1	1	1	1	1	1	1	1	1	1	1	1	1	1	1	1	1	1	1	1	1	1	1	1	1	1	1	1	1	1	1	1	1	1	1	1	1	1	1	1	1	1	1	1	1	1	1
'BSU25430'		1	1	1	1	1	1	1	1	1	1	1	1	1	1	1	1	1	1	1	1	1	1	1	1	1	1	1	1	1	1	1	1	1	1	1	1	1	1	1	1	1	1	1	1	1	1	1	1
'BSU25450'		1	1	1	1	1	1	1	1	1	1	1	1	1	1	1	1	1	1	1	1	1	1	1	1	1	1	1	1	1	1	1	1	1	1	1	1	1	1	1	1	1	1	1	1	1	1	1	1
'BSU25650'		1	1	1	1	1	1	1	1	1	1	1	1	1	1	1	1	1	1	1	1	1	1	1	1	1	1	1	1	1	1	1	1	1	1	1	1	1	1	1	1	1	1	1	1	1	1	1	1
'BSU27340'		1	1	1	1	1	1	1	1	1	1	1	1	1	1	1	1	1	1	1	1	1	1	1	1	1	1	1	1	1	1	1	1	1	1	1	1	1	1	1	1	1	1	1	1	1	1	1	1
'BSU27510'		1	1	1	1	1	1	1	1	1	1	1	1	1	1	1	1	1	1	1	1	1	1	1	1	1	1	1	1	1	1	1	1	1	1	1	1	1	1	1	1	1	1	1	1	1	1	1	1
'BSU27610'		1	1	1	1	1	1	1	1	1	1	1	1	1	1	1	1	1	1	1	1	1	1	1	1	1	1	1	1	1	1	1	1	1	1	1	1	1	1	1	1	1	1	1	1	1	1	1	1
'BSU27720'		1	1	1	1	1	1	1	1	1	1	1	1	1	1	1	1	1	1	1	1	1	1	1	1	1	1	1	1	1	1	1	1	1	1	1	1	1	1	1	1	1	1	1	1	1	1	1	1
'BSU27850'		1	1	1	1	1	1	1	1	1	1	1	1	1	1	1	1	1	1	1	1	1	1	1	1	1	1	1	1	1	1	1	1	1	1	1	1	1	1	1	1	1	1	1	1	1	1	1	1
'BSU27870'		1	1	1	1	1	1	1	1	1	1	1	1	1	1	1	1	1	1	1	1	1	1	1	1	1	1	1	1	1	1	1	1	1	1	1	1	1	1	1	1	1	1	1	1	1	1	1	1
'BSU27920'		1	1	1	1	1	1	1	1	1	1	1	1	1	1	1	1	1	1	1	1	1	1	1	1	1	1	1	1	1	1	1	1	1	1	1	1	1	1	1	1	1	1	1	1	1	1	1	1
'BSU27940'		1	1	1	1	1	1	1	1	1	1	1	1	1	1	1	1	1	1	1	1	1	1	1	1	1	1	1	1	1	1	1	1	1	1	1	1	1	1	1	1	1	1	1	1	1	1	1	1
'BSU27960'		1	1	1	1	1	1	1	1	1	1	1	1	1	1	1	1	1	1	1	1	1	1	1	1	1	1	1	1	1	1	1	1	1	1	1	1	1	1	1	1	1	1	1	1	1	1	1	1
'BSU28020'		1	1	1	1	1	1	1	1	1	1	1	1	1	1	1	1	1	1	1	1	1	1	1	1	1	1	1	1	1	1	1	1	1	1	1	1	1	1	1	1	1	1	1	1	1	1	1	1
'BSU28130'		1	1	1	1	1	1	1	1	1	1	1	1	1	1	1	1	1	1	1	1	1	1	1	1	1	1	1	1	1	1	1	1	1	1	1	1	1	1	1	1	1	1	1	1	1	1	1	1
'BSU28240'		1	1	1	1	1	1	1	1	1	1	1	1	1	1	1	1	1	1	1	1	1	1	1	1	1	1	1	1	1	1	1	1	1	1	1	1	1	1	1	1	1	1	1	1	1	1	1	1
'BSU28250'		1	1	1	1	1	1	1	1	1	1	1	1	1	1	1	1	1	1	1	1	1	1	1	1	1	1	1	1	1	1	1	1	1	1	1	1	1	1	1	1	1	1	1	1	1	1	1	1
'BSU28260'		1	1	1	1	1	1	1	1	1	1	1	1	1	1	1	1	1	1	1	1	1	1	1	1	1	1	1	1	1	1	1	1	1	1	1	1	1	1	1	1	1	1	1	1	1	1	1	1
'BSU28300'		1	1	1	1	1	1	1	1	1	1	1	1	1	1	1	1	1	1	1	1	1	1	1	1	1	1	1	1	1	1	1	1	1	1	1	1	1	1	1	1	1	1	1	1	1	1	1	1
'BSU28310'		1	1	1	1	1	1	1	1	1	1	1	1	1	1	1	1	1	1	1	1	1	1	1	1	1	1	1	1	1	1	1	1	1	1	1	1	1	1	1	1	1	1	1	1	1	1	1	1
'BSU28820'		1	1	1	1	1	1	1	1	1	1	1	1	1	1	1	1	1	1	1	1	1	1	1	1	1	1	1	1	1	1	1	1	1	1	1	1	1	1	1	1	1	1	1	1	1	1	1	1
'BSU28850'		1	1	1	1	1	1	1	1	1	1	1	1	1	1	1	1	1	1	1	1	1	1	1	1	1	1	1	1	1	1	1	1	1	1	1	1	1	1	1	1	1	1	1	1	1	1	1	1
'BSU28870'		1	1	1	1	1	1	1	1	1	1	1	1	1	1	1	1	1	1	1	1	1	1	1	1	1	1	1	1	1	1	1	1	1	1	1	1	1	1	1	1	1	1	1	1	1	1	1	1
'BSU29440'		1	1	1	1	1	1	1	1	1	1	1	1	1	1	1	1	1	1	1	1	1	1	1	1	1	1	1	1	1	1	1	1	1	1	1	1	1	1	1	1	1	1	1	1	1	1	1	1
'BSU29560'		1	1	1	1	1	1	1	1	1	1	1	1	1	1	1	1	1	1	1	1	1	1	1	1	1	1	1	1	1	1	1	1	1	1	1	1	1	1	1	1	1	1	1	1	1	1	1	1
'BSU29570'		1	1	1	1	1	1	1	1	1	1	1	1	1	1	1	1	1	1	1	1	1	1	1	1	1	1	1	1	1	1	1	1	1	1	1	1	1	1	1	1	1	1	1	1	1	1	1	1
'BSU29660'		1	1	1	1	1	1	1	1	1	1	1	1	1	1	1	1	1	1	1	1	1	1	1	1	1	1	1	1	1	1	1	1	1	1	1	1	1	1	1	1	1	1	1	1	1	1	1	1
'BSU29700'		1	1	1	1	1	1	1	1	1	1	1	1	1	1	1	1	1	1	1	1	1	1	1	1	1	1	1	1	1	1	1	1	1	1	1	1	1	1	1	1	1	1	1	1	1	1	1	1
'BSU30420'		1	1	1	1	1	1	1	1	1	1	1	1	1	1	1	1	1	1	1	1	1	1	1	1	1	1	1	1	1	1	1	1	1	1	1	1	1	1	1	1	1	1	1	1	1	1	1	1
'BSU30540'		1	1	1	1	1	1	1	1	1	1	1	1	1	1	1	1	1	1	1	1	1	1	1	1	1	1	1	1	1	1	1	1	1	1	1	1	1	1	1	1	1	1	1	1	1	1	1	1
'BSU31070'		1	1	1	1	1	1	1	1	1	1	1	1	1	1	1	1	1	1	1	1	1	1	1	1	1	1	1	1	1	1	1	1	1	1	1	1	1	1	1	1	1	1	1	1	1	1	1	1
'BSU31110'		1	1	1	1	1	1	1	1	1	1	1	1	1	1	1	1	1	1	1	1	1	1	1	1	1	1	1	1	1	1	1	1	1	1	1	1	1	1	1	1	1	1	1	1	1	1	1	1
'BSU31240'		1	1	1	1	1	1	1	1	1	1	1	1	1	1	1	1	1	1	1	1	1	1	1	1	1	1	1	1	1	1	1	1	1	1	1	1	1	1	1	1	1	1	1	1	1	1	1	1
'BSU31250'		1	1	1	1	1	1	1	1	1	1	1	1	1	1	1	1	1	1	1	1	1	1	1	1	1	1	1	1	1	1	1	1	1	1	1	1	1	1	1	1	1	1	1	1	1	1	1	1
'BSU31400'		1	1	1	1	1	1	1	1	1	1	1	1	1	1	1	1	1	1	1	1	1	1	1	1	1	1	1	1	1	1	1	1	1	1	1	1	1	1	1	1	1	1	1	1	1	1	1	1
'BSU31490'		1	1	1	1	1	1	1	1	1	1	1	1	1	1	1	1	1	1	1	1	1	1	1	1	1	1	1	1	1	1	1	1	1	1	1	1	1	1	1	1	1	1	1	1	1	1	1	1
'BSU31750'		1	1	1	1	1	1	1	1	1	1	1	1	1	1	1	1	1	1	1	1	1	1	1	1	1	1	1	1	1	1	1	1	1	1	1	1	1	1	1	1	1	1	1	1	1	1	1	1
'BSU31930'		1	1	1	1	1	1	1	1	1	1	1	1	1	1	1	1	1	1	1	1	1	1	1	1	1	1	1	1	1	1	1	1	1	1	1	1	1	1	1	1	1	1	1	1	1	1	1	1
'BSU32600'		1	1	1	1	1	1	1	1	1	1	1	1	1	1	1	1	1	1	1	1	1	1	1	1	1	1	1	1	1	1	1	1	1	1	1	1	1	1	1	1	1	1	1	1	1	1	1	1
'BSU32610'		1	1	1	1	1	1	1	1	1	1	1	1	1	1	1	1	1	1	1	1	1	1	1	1	1	1	1	1	1	1	1	1	1	1	1	1	1	1	1	1	1	1	1	1	1	1	1	1
'BSU32630'		1	1	1	1	1	1	1	1	1	1	1	1	1	1	1	1	1	1	1	1	1	1	1	1	1	1	1	1	1	1	1	1	1	1	1	1	1	1	1	1	1	1	1	1	1	1	1	1
'BSU32750'		1	1	1	1	1	1	1	1	1	1	1	1	1	1	1	1	1	1	1	1	1	1	1	1	1	1	1	1	1	1	1	1	1	1	1	1	1	1	1	1	1	1	1	1	1	1	1	1
'BSU32990'		1	1	1	1	1	1	1	1	1	1	1	1	1	1	1	1	1	1	1	1	1	1	1	1	1	1	1	1	1	1	1	1	1	1	1	1	1	1	1	1	1	1	1	1	1	1	1	1
'BSU33730'		1	1	1	1	1	1	1	1	1	1	1	1	1	1	1	1	1	1	1	1	1	1	1	1	1	1	1	1	1	1	1	1	1	1	1	1	1	1	1	1	1	1	1	1	1	1	1	1
'BSU33740'		1	1	1	1	1	1	1	1	1	1	1	1	1	1	1	1	1	1	1	1	1	1	1	1	1	1	1	1	1	1	1	1	1	1	1	1	1	1	1	1	1	1	1	1	1	1	1	1
'BSU33940'		1	1	1	1	1	1	1	1	1	1	1	1	1	1	1	1	1	1	1	1	1	1	1	1	1	1	1	1	1	1	1	1	1	1	1	1	1	1	1	1	1	1	1	1	1	1	1	1
'BSU34040'		1	1	1	1	1	1	1	1	1	1	1	1	1	1	1	1	1	1	1	1	1	1	1	1	1	1	1	1	1	1	1	1	1	1	1	1	1	1	1	1	1	1	1	1	1	1	1	1
'BSU34400'		1	1	1	1	1	1	1	1	1	1	1	1	1	1	1	1	1	1	1	1	1	1	1	1	1	1	1	1	1	1	1	1	1	1	1	1	1	1	1	1	1	1	1	1	1	1	1	1
'BSU35300'		1	1	1	1	1	1	1	1	1	1	1	1	1	1	1	1	1	1	1	1	1	1	1	1	1	1	1	1	1	1	1	1	1	1	1	1	1	1	1	1	1	1	1	1	1	1	1	1
'BSU35310'		1	1	1	1	1	1	1	1	1	1	1	1	1	1	1	1	1	1	1	1	1	1	1	1	1	1	1	1	1	1	1	1	1	1	1	1	1	1	1	1	1	1	1	1	1	1	1	1
'BSU35320'		1	1	1	1	1	1	1	1	1	1	1	1	1	1	1	1	1	1	1	1	1	1	1	1	1	1	1	1	1	1	1	1	1	1	1	1	1	1	1	1	1	1	1	1	1	1	1	1
'BSU35380'		1	1	1	1	1	1	1	1	1	1	1	1	1	1	1	1	1	1	1	1	1	1	1	1	1	1	1	1	1	1	1	1	1	1	1	1	1	1	1	1	1	1	1	1	1	1	1	1
'BSU35400'		1	1	1	1	1	1	1	1	1	1	1	1	1	1	1	1	1	1	1	1	1	1	1	1	1	1	1	1	1	1	1	1	1	1	1	1	1	1	1	1	1	1	1	1	1	1	1	1
'BSU35480'		1	1	1	1	1	1	1	1	1	1	1	1	1	1	1	1	1	1	1	1	1	1	1	1	1	1	1	1	1	1	1	1	1	1	1	1	1	1	1	1	1	1	1	1	1	1	1	1
'BSU35660'		1	1	1	1	1	1	1	1	1	1	1	1	1	1	1	1	1	1	1	1	1	1	1	1	1	1	1	1	1	1	1	1	1	1	1	1	1	1	1	1	1	1	1	1	1	1	1	1
'BSU35710'		1	1	1	1	1	1	1	1	1	1	1	1	1	1	1	1	1	1	1	1	1	1	1	1	1	1	1	1	1	1	1	1	1	1	1	1	1	1	1	1	1	1	1	1	1	1	1	1
'BSU35730'		1	1	1	1	1	1	1	1	1	1	1	1	1	1	1	1	1	1	1	1	1	1	1	1	1	1	1	1	1	1	1	1	1	1	1	1	1	1	1	1	1	1	1	1	1	1	1	1
'BSU35740'		1	1	1	1	1	1	1	1	1	1	1	1	1	1	1	1	1	1	1	1	1	1	1	1	1	1	1	1	1	1	1	1	1	1	1	1	1	1	1	1	1	1	1	1	1	1	1	1
'BSU35840'		1	1	1	1	1	1	1	1	1	1	1	1	1	1	1	1	1	1	1	1	1	1	1	1	1	1	1	1	1	1	1	1	1	1	1	1	1	1	1	1	1	1	1	1	1	1	1	1
'BSU36410'		1	1	1	1	1	1	1	1	1	1	1	1	1	1	1	1	1	1	1	1	1	1	1	1	1	1	1	1	1	1	1	1	1	1	1	1	1	1	1	1	1	1	1	1	1	1	1	1
'BSU36620'		1	1	1	1	1	1	1	1	1	1	1	1	1	1	1	1	1	1	1	1	1	1	1	1	1	1	1	1	1	1	1	1	1	1	1	1	1	1	1	1	1	1	1	1	1	1	1	1
'BSU36760'		1	1	1	1	1	1	1	1	1	1	1	1	1	1	1	1	1	1	1	1	1	1	1	1	1	1	1	1	1	1	1	1	1	1	1	1	1	1	1	1	1	1	1	1	1	1	1	1
'BSU36820'		1	1	1	1	1	1	1	1	1	1	1	1	1	1	1	1	1	1	1	1	1	1	1	1	1	1	1	1	1	1	1	1	1	1	1	1	1	1	1	1	1	1	1	1	1	1	1	1
'BSU36930'		1	1	1	1	1	1	1	1	1	1	1	1	1	1	1	1	1	1	1	1	1	1	1	1	1	1	1	1	1	1	1	1	1	1	1	1	1	1	1	1	1	1	1	1	1	1	1	1
'BSU37220'		1	1	1	1	1	1	1	1	1	1	1	1	1	1	1	1	1	1	1	1	1	1	1	1	1	1	1	1	1	1	1	1	1	1	1	1	1	1	1	1	1	1	1	1	1	1	1	1
'BSU37670'		1	1	1	1	1	1	1	1	1	1	1	1	1	1	1	1	1	1	1	1	1	1	1	1	1	1	1	1	1	1	1	1	1	1	1	1	1	1	1	1	1	1	1	1	1	1	1	1
'BSU37730'		1	1	1	1	1	1	1	1	1	1	1	1	1	1	1	1	1	1	1	1	1	1	1	1	1	1	1	1	1	1	1	1	1	1	1	1	1	1	1	1	1	1	1	1	1	1	1	1
'BSU37790'		1	1	1	1	1	1	1	1	1	1	1	1	1	1	1	1	1	1	1	1	1	1	1	1	1	1	1	1	1	1	1	1	1	1	1	1	1	1	1	1	1	1	1	1	1	1	1	1
'BSU38160'		1	1	1	1	1	1	1	1	1	1	1	1	1	1	1	1	1	1	1	1	1	1	1	1	1	1	1	1	1	1	1	1	1	1	1	1	1	1	1	1	1	1	1	1	1	1	1	1
'BSU38500'		1	1	1	1	1	1	1	1	1	1	1	1	1	1	1	1	1	1	1	1	1	1	1	1	1	1	1	1	1	1	1	1	1	1	1	1	1	1	1	1	1	1	1	1	1	1	1	1
'BSU38530'		1	1	1	1	1	1	1	1	1	1	1	1	1	1	1	1	1	1	1	1	1	1	1	1	1	1	1	1	1	1	1	1	1	1	1	1	1	1	1	1	1	1	1	1	1	1	1	1
'BSU38850'		1	1	1	1	1	1	1	1	1	1	1	1	1	1	1	1	1	1	1	1	1	1	1	1	1	1	1	1	1	1	1	1	1	1	1	1	1	1	1	1	1	1	1	1	1	1	1	1
'BSU39250'		1	1	1	1	1	1	1	1	1	1	1	1	1	1	1	1	1	1	1	1	1	1	1	1	1	1	1	1	1	1	1	1	1	1	1	1	1	1	1	1	1	1	1	1	1	1	1	1
'BSU40080'		1	1	1	1	1	1	1	1	1	1	1	1	1	1	1	1	1	1	1	1	1	1	1	1	1	1	1	1	1	1	1	1	1	1	1	1	1	1	1	1	1	1	1	1	1	1	1	1
'BSU40100'		1	1	1	1	1	1	1	1	1	1	1	1	1	1	1	1	1	1	1	1	1	1	1	1	1	1	1	1	1	1	1	1	1	1	1	1	1	1	1	1	1	1	1	1	1	1	1	1
'BSU40320'		1	1	1	1	1	1	1	1	1	1	1	1	1	1	1	1	1	1	1	1	1	1	1	1	1	1	1	1	1	1	1	1	1	1	1	1	1	1	1	1	1	1	1	1	1	1	1	1
'BSU40340'		1	1	1	1	1	1	1	1	1	1	1	1	1	1	1	1	1	1	1	1	1	1	1	1	1	1	1	1	1	1	1	1	1	1	1	1	1	1	1	1	1	1	1	1	1	1	1	1
'BSU40410'		1	1	1	1	1	1	1	1	1	1	1	1	1	1	1	1	1	1	1	1	1	1	1	1	1	1	1	1	1	1	1	1	1	1	1	1	1	1	1	1	1	1	1	1	1	1	1	1
'BSU40620'		1	1	1	1	1	1	1	1	1	1	1	1	1	1	1	1	1	1	1	1	1	1	1	1	1	1	1	1	1	1	1	1	1	1	1	1	1	1	1	1	1	1	1	1	1	1	1	1
'BSU40890'		1	1	1	1	1	1	1	1	1	1	1	1	1	1	1	1	1	1	1	1	1	1	1	1	1	1	1	1	1	1	1	1	1	1	1	1	1	1	1	1	1	1	1	1	1	1	1	1
'BSU40910'		1	1	1	1	1	1	1	1	1	1	1	1	1	1	1	1	1	1	1	1	1	1	1	1	1	1	1	1	1	1	1	1	1	1	1	1	1	1	1	1	1	1	1	1	1	1	1	1
'BSU40990'		1	1	1	1	1	1	1	1	1	1	1	1	1	1	1	1	1	1	1	1	1	1	1	1	1	1	1	1	1	1	1	1	1	1	1	1	1	1	1	1	1	1	1	1	1	1	1	1
'BSU41010'		1	1	1	1	1	1	1	1	1	1	1	1	1	1	1	1	1	1	1	1	1	1	1	1	1	1	1	1	1	1	1	1	1	1	1	1	1	1	1	1	1	1	1	1	1	1	1	1
'BSU00010'		1	0.889559	0.802856	0.732997	0.675521	0.627413	0.586565	0.551455	0.520958	0.494227	0.470606	0.449587	0.430764	0.41381	0.398463	0.384504	0.371753	0.36006	0.349298	0.33936	0.330153	0.321598	0.313628	0.306182	0.299209	0.292664	0.286506	0.2807	0.275213	0.27002	0.265093	0.260411	0.255953	0.251701	0.247639	0.24375	0.240023	0.236443	0.233001	0.229684	0.226484	0.223393	0.2204	0.217501	0.214686	0.211951	0.209289	0.206694
'BSU00100'		1	0.889559	0.802856	0.732997	0.675521	0.627413	0.586565	0.551455	0.520958	0.494227	0.470606	0.449587	0.430764	0.41381	0.398463	0.384504	0.371753	0.36006	0.349298	0.33936	0.330153	0.321598	0.313628	0.306182	0.299209	0.292664	0.286506	0.2807	0.275213	0.27002	0.265093	0.260411	0.255953	0.251701	0.247639	0.24375	0.240023	0.236443	0.233001	0.229684	0.226484	0.223393	0.2204	0.217501	0.214686	0.211951	0.209289	0.206694
'BSU00420'		1	0.889559	0.802856	0.732997	0.675521	0.627413	0.586565	0.551455	0.520958	0.494227	0.470606	0.449587	0.430764	0.41381	0.398463	0.384504	0.371753	0.36006	0.349298	0.33936	0.330153	0.321598	0.313628	0.306182	0.299209	0.292664	0.286506	0.2807	0.275213	0.27002	0.265093	0.260411	0.255953	0.251701	0.247639	0.24375	0.240023	0.236443	0.233001	0.229684	0.226484	0.223393	0.2204	0.217501	0.214686	0.211951	0.209289	0.206694
'BSU00470'		1	0.889559	0.802856	0.732997	0.675521	0.627413	0.586565	0.551455	0.520958	0.494227	0.470606	0.449587	0.430764	0.41381	0.398463	0.384504	0.371753	0.36006	0.349298	0.33936	0.330153	0.321598	0.313628	0.306182	0.299209	0.292664	0.286506	0.2807	0.275213	0.27002	0.265093	0.260411	0.255953	0.251701	0.247639	0.24375	0.240023	0.236443	0.233001	0.229684	0.226484	0.223393	0.2204	0.217501	0.214686	0.211951	0.209289	0.206694
'BSU00520'		1	0.889559	0.802856	0.732997	0.675521	0.627413	0.586565	0.551455	0.520958	0.494227	0.470606	0.449587	0.430764	0.41381	0.398463	0.384504	0.371753	0.36006	0.349298	0.33936	0.330153	0.321598	0.313628	0.306182	0.299209	0.292664	0.286506	0.2807	0.275213	0.27002	0.265093	0.260411	0.255953	0.251701	0.247639	0.24375	0.240023	0.236443	0.233001	0.229684	0.226484	0.223393	0.2204	0.217501	0.214686	0.211951	0.209289	0.206694
'BSU00750'		1	0.889559	0.802856	0.732997	0.675521	0.627413	0.586565	0.551455	0.520958	0.494227	0.470606	0.449587	0.430764	0.41381	0.398463	0.384504	0.371753	0.36006	0.349298	0.33936	0.330153	0.321598	0.313628	0.306182	0.299209	0.292664	0.286506	0.2807	0.275213	0.27002	0.265093	0.260411	0.255953	0.251701	0.247639	0.24375	0.240023	0.236443	0.233001	0.229684	0.226484	0.223393	0.2204	0.217501	0.214686	0.211951	0.209289	0.206694
'BSU01210'		1	0.889559	0.802856	0.732997	0.675521	0.627413	0.586565	0.551455	0.520958	0.494227	0.470606	0.449587	0.430764	0.41381	0.398463	0.384504	0.371753	0.36006	0.349298	0.33936	0.330153	0.321598	0.313628	0.306182	0.299209	0.292664	0.286506	0.2807	0.275213	0.27002	0.265093	0.260411	0.255953	0.251701	0.247639	0.24375	0.240023	0.236443	0.233001	0.229684	0.226484	0.223393	0.2204	0.217501	0.214686	0.211951	0.209289	0.206694
'BSU02230'		1	0.889559	0.802856	0.732997	0.675521	0.627413	0.586565	0.551455	0.520958	0.494227	0.470606	0.449587	0.430764	0.41381	0.398463	0.384504	0.371753	0.36006	0.349298	0.33936	0.330153	0.321598	0.313628	0.306182	0.299209	0.292664	0.286506	0.2807	0.275213	0.27002	0.265093	0.260411	0.255953	0.251701	0.247639	0.24375	0.240023	0.236443	0.233001	0.229684	0.226484	0.223393	0.2204	0.217501	0.214686	0.211951	0.209289	0.206694
'BSU02900'		1	0.889559	0.802856	0.732997	0.675521	0.627413	0.586565	0.551455	0.520958	0.494227	0.470606	0.449587	0.430764	0.41381	0.398463	0.384504	0.371753	0.36006	0.349298	0.33936	0.330153	0.321598	0.313628	0.306182	0.299209	0.292664	0.286506	0.2807	0.275213	0.27002	0.265093	0.260411	0.255953	0.251701	0.247639	0.24375	0.240023	0.236443	0.233001	0.229684	0.226484	0.223393	0.2204	0.217501	0.214686	0.211951	0.209289	0.206694
'BSU02910'		1	0.889559	0.802856	0.732997	0.675521	0.627413	0.586565	0.551455	0.520958	0.494227	0.470606	0.449587	0.430764	0.41381	0.398463	0.384504	0.371753	0.36006	0.349298	0.33936	0.330153	0.321598	0.313628	0.306182	0.299209	0.292664	0.286506	0.2807	0.275213	0.27002	0.265093	0.260411	0.255953	0.251701	0.247639	0.24375	0.240023	0.236443	0.233001	0.229684	0.226484	0.223393	0.2204	0.217501	0.214686	0.211951	0.209289	0.206694
'BSU03050'		1	0.889559	0.802856	0.732997	0.675521	0.627413	0.586565	0.551455	0.520958	0.494227	0.470606	0.449587	0.430764	0.41381	0.398463	0.384504	0.371753	0.36006	0.349298	0.33936	0.330153	0.321598	0.313628	0.306182	0.299209	0.292664	0.286506	0.2807	0.275213	0.27002	0.265093	0.260411	0.255953	0.251701	0.247639	0.24375	0.240023	0.236443	0.233001	0.229684	0.226484	0.223393	0.2204	0.217501	0.214686	0.211951	0.209289	0.206694
'BSU03910'		1	0.889559	0.802856	0.732997	0.675521	0.627413	0.586565	0.551455	0.520958	0.494227	0.470606	0.449587	0.430764	0.41381	0.398463	0.384504	0.371753	0.36006	0.349298	0.33936	0.330153	0.321598	0.313628	0.306182	0.299209	0.292664	0.286506	0.2807	0.275213	0.27002	0.265093	0.260411	0.255953	0.251701	0.247639	0.24375	0.240023	0.236443	0.233001	0.229684	0.226484	0.223393	0.2204	0.217501	0.214686	0.211951	0.209289	0.206694
'BSU04550'		1	0.889559	0.802856	0.732997	0.675521	0.627413	0.586565	0.551455	0.520958	0.494227	0.470606	0.449587	0.430764	0.41381	0.398463	0.384504	0.371753	0.36006	0.349298	0.33936	0.330153	0.321598	0.313628	0.306182	0.299209	0.292664	0.286506	0.2807	0.275213	0.27002	0.265093	0.260411	0.255953	0.251701	0.247639	0.24375	0.240023	0.236443	0.233001	0.229684	0.226484	0.223393	0.2204	0.217501	0.214686	0.211951	0.209289	0.206694
'BSU05170'		1	0.889559	0.802856	0.732997	0.675521	0.627413	0.586565	0.551455	0.520958	0.494227	0.470606	0.449587	0.430764	0.41381	0.398463	0.384504	0.371753	0.36006	0.349298	0.33936	0.330153	0.321598	0.313628	0.306182	0.299209	0.292664	0.286506	0.2807	0.275213	0.27002	0.265093	0.260411	0.255953	0.251701	0.247639	0.24375	0.240023	0.236443	0.233001	0.229684	0.226484	0.223393	0.2204	0.217501	0.214686	0.211951	0.209289	0.206694
'BSU06420'		1	0.889559	0.802856	0.732997	0.675521	0.627413	0.586565	0.551455	0.520958	0.494227	0.470606	0.449587	0.430764	0.41381	0.398463	0.384504	0.371753	0.36006	0.349298	0.33936	0.330153	0.321598	0.313628	0.306182	0.299209	0.292664	0.286506	0.2807	0.275213	0.27002	0.265093	0.260411	0.255953	0.251701	0.247639	0.24375	0.240023	0.236443	0.233001	0.229684	0.226484	0.223393	0.2204	0.217501	0.214686	0.211951	0.209289	0.206694
'BSU06500'		1	0.889559	0.802856	0.732997	0.675521	0.627413	0.586565	0.551455	0.520958	0.494227	0.470606	0.449587	0.430764	0.41381	0.398463	0.384504	0.371753	0.36006	0.349298	0.33936	0.330153	0.321598	0.313628	0.306182	0.299209	0.292664	0.286506	0.2807	0.275213	0.27002	0.265093	0.260411	0.255953	0.251701	0.247639	0.24375	0.240023	0.236443	0.233001	0.229684	0.226484	0.223393	0.2204	0.217501	0.214686	0.211951	0.209289	0.206694
'BSU06580'		1	0.889559	0.802856	0.732997	0.675521	0.627413	0.586565	0.551455	0.520958	0.494227	0.470606	0.449587	0.430764	0.41381	0.398463	0.384504	0.371753	0.36006	0.349298	0.33936	0.330153	0.321598	0.313628	0.306182	0.299209	0.292664	0.286506	0.2807	0.275213	0.27002	0.265093	0.260411	0.255953	0.251701	0.247639	0.24375	0.240023	0.236443	0.233001	0.229684	0.226484	0.223393	0.2204	0.217501	0.214686	0.211951	0.209289	0.206694
'BSU06840'		1	0.889559	0.802856	0.732997	0.675521	0.627413	0.586565	0.551455	0.520958	0.494227	0.470606	0.449587	0.430764	0.41381	0.398463	0.384504	0.371753	0.36006	0.349298	0.33936	0.330153	0.321598	0.313628	0.306182	0.299209	0.292664	0.286506	0.2807	0.275213	0.27002	0.265093	0.260411	0.255953	0.251701	0.247639	0.24375	0.240023	0.236443	0.233001	0.229684	0.226484	0.223393	0.2204	0.217501	0.214686	0.211951	0.209289	0.206694
'BSU08720'		1	0.889559	0.802856	0.732997	0.675521	0.627413	0.586565	0.551455	0.520958	0.494227	0.470606	0.449587	0.430764	0.41381	0.398463	0.384504	0.371753	0.36006	0.349298	0.33936	0.330153	0.321598	0.313628	0.306182	0.299209	0.292664	0.286506	0.2807	0.275213	0.27002	0.265093	0.260411	0.255953	0.251701	0.247639	0.24375	0.240023	0.236443	0.233001	0.229684	0.226484	0.223393	0.2204	0.217501	0.214686	0.211951	0.209289	0.206694
'BSU09530'		1	0.889559	0.802856	0.732997	0.675521	0.627413	0.586565	0.551455	0.520958	0.494227	0.470606	0.449587	0.430764	0.41381	0.398463	0.384504	0.371753	0.36006	0.349298	0.33936	0.330153	0.321598	0.313628	0.306182	0.299209	0.292664	0.286506	0.2807	0.275213	0.27002	0.265093	0.260411	0.255953	0.251701	0.247639	0.24375	0.240023	0.236443	0.233001	0.229684	0.226484	0.223393	0.2204	0.217501	0.214686	0.211951	0.209289	0.206694
'BSU10000'		1	0.889559	0.802856	0.732997	0.675521	0.627413	0.586565	0.551455	0.520958	0.494227	0.470606	0.449587	0.430764	0.41381	0.398463	0.384504	0.371753	0.36006	0.349298	0.33936	0.330153	0.321598	0.313628	0.306182	0.299209	0.292664	0.286506	0.2807	0.275213	0.27002	0.265093	0.260411	0.255953	0.251701	0.247639	0.24375	0.240023	0.236443	0.233001	0.229684	0.226484	0.223393	0.2204	0.217501	0.214686	0.211951	0.209289	0.206694
'BSU10220'		1	0.889559	0.802856	0.732997	0.675521	0.627413	0.586565	0.551455	0.520958	0.494227	0.470606	0.449587	0.430764	0.41381	0.398463	0.384504	0.371753	0.36006	0.349298	0.33936	0.330153	0.321598	0.313628	0.306182	0.299209	0.292664	0.286506	0.2807	0.275213	0.27002	0.265093	0.260411	0.255953	0.251701	0.247639	0.24375	0.240023	0.236443	0.233001	0.229684	0.226484	0.223393	0.2204	0.217501	0.214686	0.211951	0.209289	0.206694
'BSU10340'		1	0.889559	0.802856	0.732997	0.675521	0.627413	0.586565	0.551455	0.520958	0.494227	0.470606	0.449587	0.430764	0.41381	0.398463	0.384504	0.371753	0.36006	0.349298	0.33936	0.330153	0.321598	0.313628	0.306182	0.299209	0.292664	0.286506	0.2807	0.275213	0.27002	0.265093	0.260411	0.255953	0.251701	0.247639	0.24375	0.240023	0.236443	0.233001	0.229684	0.226484	0.223393	0.2204	0.217501	0.214686	0.211951	0.209289	0.206694
'BSU10350'		1	0.889559	0.802856	0.732997	0.675521	0.627413	0.586565	0.551455	0.520958	0.494227	0.470606	0.449587	0.430764	0.41381	0.398463	0.384504	0.371753	0.36006	0.349298	0.33936	0.330153	0.321598	0.313628	0.306182	0.299209	0.292664	0.286506	0.2807	0.275213	0.27002	0.265093	0.260411	0.255953	0.251701	0.247639	0.24375	0.240023	0.236443	0.233001	0.229684	0.226484	0.223393	0.2204	0.217501	0.214686	0.211951	0.209289	0.206694
'BSU11590'		1	0.889559	0.802856	0.732997	0.675521	0.627413	0.586565	0.551455	0.520958	0.494227	0.470606	0.449587	0.430764	0.41381	0.398463	0.384504	0.371753	0.36006	0.349298	0.33936	0.330153	0.321598	0.313628	0.306182	0.299209	0.292664	0.286506	0.2807	0.275213	0.27002	0.265093	0.260411	0.255953	0.251701	0.247639	0.24375	0.240023	0.236443	0.233001	0.229684	0.226484	0.223393	0.2204	0.217501	0.214686	0.211951	0.209289	0.206694
'BSU11650'		1	0.889559	0.802856	0.732997	0.675521	0.627413	0.586565	0.551455	0.520958	0.494227	0.470606	0.449587	0.430764	0.41381	0.398463	0.384504	0.371753	0.36006	0.349298	0.33936	0.330153	0.321598	0.313628	0.306182	0.299209	0.292664	0.286506	0.2807	0.275213	0.27002	0.265093	0.260411	0.255953	0.251701	0.247639	0.24375	0.240023	0.236443	0.233001	0.229684	0.226484	0.223393	0.2204	0.217501	0.214686	0.211951	0.209289	0.206694
'BSU11840'		1	0.889559	0.802856	0.732997	0.675521	0.627413	0.586565	0.551455	0.520958	0.494227	0.470606	0.449587	0.430764	0.41381	0.398463	0.384504	0.371753	0.36006	0.349298	0.33936	0.330153	0.321598	0.313628	0.306182	0.299209	0.292664	0.286506	0.2807	0.275213	0.27002	0.265093	0.260411	0.255953	0.251701	0.247639	0.24375	0.240023	0.236443	0.233001	0.229684	0.226484	0.223393	0.2204	0.217501	0.214686	0.211951	0.209289	0.206694
'BSU13240'		1	0.889559	0.802856	0.732997	0.675521	0.627413	0.586565	0.551455	0.520958	0.494227	0.470606	0.449587	0.430764	0.41381	0.398463	0.384504	0.371753	0.36006	0.349298	0.33936	0.330153	0.321598	0.313628	0.306182	0.299209	0.292664	0.286506	0.2807	0.275213	0.27002	0.265093	0.260411	0.255953	0.251701	0.247639	0.24375	0.240023	0.236443	0.233001	0.229684	0.226484	0.223393	0.2204	0.217501	0.214686	0.211951	0.209289	0.206694
'BSU13720'		1	0.889559	0.802856	0.732997	0.675521	0.627413	0.586565	0.551455	0.520958	0.494227	0.470606	0.449587	0.430764	0.41381	0.398463	0.384504	0.371753	0.36006	0.349298	0.33936	0.330153	0.321598	0.313628	0.306182	0.299209	0.292664	0.286506	0.2807	0.275213	0.27002	0.265093	0.260411	0.255953	0.251701	0.247639	0.24375	0.240023	0.236443	0.233001	0.229684	0.226484	0.223393	0.2204	0.217501	0.214686	0.211951	0.209289	0.206694
'BSU14280'		1	0.889559	0.802856	0.732997	0.675521	0.627413	0.586565	0.551455	0.520958	0.494227	0.470606	0.449587	0.430764	0.41381	0.398463	0.384504	0.371753	0.36006	0.349298	0.33936	0.330153	0.321598	0.313628	0.306182	0.299209	0.292664	0.286506	0.2807	0.275213	0.27002	0.265093	0.260411	0.255953	0.251701	0.247639	0.24375	0.240023	0.236443	0.233001	0.229684	0.226484	0.223393	0.2204	0.217501	0.214686	0.211951	0.209289	0.206694
'BSU14450'		1	0.889559	0.802856	0.732997	0.675521	0.627413	0.586565	0.551455	0.520958	0.494227	0.470606	0.449587	0.430764	0.41381	0.398463	0.384504	0.371753	0.36006	0.349298	0.33936	0.330153	0.321598	0.313628	0.306182	0.299209	0.292664	0.286506	0.2807	0.275213	0.27002	0.265093	0.260411	0.255953	0.251701	0.247639	0.24375	0.240023	0.236443	0.233001	0.229684	0.226484	0.223393	0.2204	0.217501	0.214686	0.211951	0.209289	0.206694
'BSU14650'		1	0.889559	0.802856	0.732997	0.675521	0.627413	0.586565	0.551455	0.520958	0.494227	0.470606	0.449587	0.430764	0.41381	0.398463	0.384504	0.371753	0.36006	0.349298	0.33936	0.330153	0.321598	0.313628	0.306182	0.299209	0.292664	0.286506	0.2807	0.275213	0.27002	0.265093	0.260411	0.255953	0.251701	0.247639	0.24375	0.240023	0.236443	0.233001	0.229684	0.226484	0.223393	0.2204	0.217501	0.214686	0.211951	0.209289	0.206694
'BSU15490'		1	0.889559	0.802856	0.732997	0.675521	0.627413	0.586565	0.551455	0.520958	0.494227	0.470606	0.449587	0.430764	0.41381	0.398463	0.384504	0.371753	0.36006	0.349298	0.33936	0.330153	0.321598	0.313628	0.306182	0.299209	0.292664	0.286506	0.2807	0.275213	0.27002	0.265093	0.260411	0.255953	0.251701	0.247639	0.24375	0.240023	0.236443	0.233001	0.229684	0.226484	0.223393	0.2204	0.217501	0.214686	0.211951	0.209289	0.206694
'BSU15640'		1	0.889559	0.802856	0.732997	0.675521	0.627413	0.586565	0.551455	0.520958	0.494227	0.470606	0.449587	0.430764	0.41381	0.398463	0.384504	0.371753	0.36006	0.349298	0.33936	0.330153	0.321598	0.313628	0.306182	0.299209	0.292664	0.286506	0.2807	0.275213	0.27002	0.265093	0.260411	0.255953	0.251701	0.247639	0.24375	0.240023	0.236443	0.233001	0.229684	0.226484	0.223393	0.2204	0.217501	0.214686	0.211951	0.209289	0.206694
'BSU15740'		1	0.889559	0.802856	0.732997	0.675521	0.627413	0.586565	0.551455	0.520958	0.494227	0.470606	0.449587	0.430764	0.41381	0.398463	0.384504	0.371753	0.36006	0.349298	0.33936	0.330153	0.321598	0.313628	0.306182	0.299209	0.292664	0.286506	0.2807	0.275213	0.27002	0.265093	0.260411	0.255953	0.251701	0.247639	0.24375	0.240023	0.236443	0.233001	0.229684	0.226484	0.223393	0.2204	0.217501	0.214686	0.211951	0.209289	0.206694
'BSU15780'		1	0.889559	0.802856	0.732997	0.675521	0.627413	0.586565	0.551455	0.520958	0.494227	0.470606	0.449587	0.430764	0.41381	0.398463	0.384504	0.371753	0.36006	0.349298	0.33936	0.330153	0.321598	0.313628	0.306182	0.299209	0.292664	0.286506	0.2807	0.275213	0.27002	0.265093	0.260411	0.255953	0.251701	0.247639	0.24375	0.240023	0.236443	0.233001	0.229684	0.226484	0.223393	0.2204	0.217501	0.214686	0.211951	0.209289	0.206694
'BSU15930'		1	0.889559	0.802856	0.732997	0.675521	0.627413	0.586565	0.551455	0.520958	0.494227	0.470606	0.449587	0.430764	0.41381	0.398463	0.384504	0.371753	0.36006	0.349298	0.33936	0.330153	0.321598	0.313628	0.306182	0.299209	0.292664	0.286506	0.2807	0.275213	0.27002	0.265093	0.260411	0.255953	0.251701	0.247639	0.24375	0.240023	0.236443	0.233001	0.229684	0.226484	0.223393	0.2204	0.217501	0.214686	0.211951	0.209289	0.206694
'BSU16220'		1	0.889559	0.802856	0.732997	0.675521	0.627413	0.586565	0.551455	0.520958	0.494227	0.470606	0.449587	0.430764	0.41381	0.398463	0.384504	0.371753	0.36006	0.349298	0.33936	0.330153	0.321598	0.313628	0.306182	0.299209	0.292664	0.286506	0.2807	0.275213	0.27002	0.265093	0.260411	0.255953	0.251701	0.247639	0.24375	0.240023	0.236443	0.233001	0.229684	0.226484	0.223393	0.2204	0.217501	0.214686	0.211951	0.209289	0.206694
'BSU16980'		1	0.889559	0.802856	0.732997	0.675521	0.627413	0.586565	0.551455	0.520958	0.494227	0.470606	0.449587	0.430764	0.41381	0.398463	0.384504	0.371753	0.36006	0.349298	0.33936	0.330153	0.321598	0.313628	0.306182	0.299209	0.292664	0.286506	0.2807	0.275213	0.27002	0.265093	0.260411	0.255953	0.251701	0.247639	0.24375	0.240023	0.236443	0.233001	0.229684	0.226484	0.223393	0.2204	0.217501	0.214686	0.211951	0.209289	0.206694
'BSU17390'		1	0.889559	0.802856	0.732997	0.675521	0.627413	0.586565	0.551455	0.520958	0.494227	0.470606	0.449587	0.430764	0.41381	0.398463	0.384504	0.371753	0.36006	0.349298	0.33936	0.330153	0.321598	0.313628	0.306182	0.299209	0.292664	0.286506	0.2807	0.275213	0.27002	0.265093	0.260411	0.255953	0.251701	0.247639	0.24375	0.240023	0.236443	0.233001	0.229684	0.226484	0.223393	0.2204	0.217501	0.214686	0.211951	0.209289	0.206694
'BSU19460'		1	0.889559	0.802856	0.732997	0.675521	0.627413	0.586565	0.551455	0.520958	0.494227	0.470606	0.449587	0.430764	0.41381	0.398463	0.384504	0.371753	0.36006	0.349298	0.33936	0.330153	0.321598	0.313628	0.306182	0.299209	0.292664	0.286506	0.2807	0.275213	0.27002	0.265093	0.260411	0.255953	0.251701	0.247639	0.24375	0.240023	0.236443	0.233001	0.229684	0.226484	0.223393	0.2204	0.217501	0.214686	0.211951	0.209289	0.206694
'BSU20020'		1	0.889559	0.802856	0.732997	0.675521	0.627413	0.586565	0.551455	0.520958	0.494227	0.470606	0.449587	0.430764	0.41381	0.398463	0.384504	0.371753	0.36006	0.349298	0.33936	0.330153	0.321598	0.313628	0.306182	0.299209	0.292664	0.286506	0.2807	0.275213	0.27002	0.265093	0.260411	0.255953	0.251701	0.247639	0.24375	0.240023	0.236443	0.233001	0.229684	0.226484	0.223393	0.2204	0.217501	0.214686	0.211951	0.209289	0.206694
'BSU20420'		1	0.889559	0.802856	0.732997	0.675521	0.627413	0.586565	0.551455	0.520958	0.494227	0.470606	0.449587	0.430764	0.41381	0.398463	0.384504	0.371753	0.36006	0.349298	0.33936	0.330153	0.321598	0.313628	0.306182	0.299209	0.292664	0.286506	0.2807	0.275213	0.27002	0.265093	0.260411	0.255953	0.251701	0.247639	0.24375	0.240023	0.236443	0.233001	0.229684	0.226484	0.223393	0.2204	0.217501	0.214686	0.211951	0.209289	0.206694
'BSU21010'		1	0.889559	0.802856	0.732997	0.675521	0.627413	0.586565	0.551455	0.520958	0.494227	0.470606	0.449587	0.430764	0.41381	0.398463	0.384504	0.371753	0.36006	0.349298	0.33936	0.330153	0.321598	0.313628	0.306182	0.299209	0.292664	0.286506	0.2807	0.275213	0.27002	0.265093	0.260411	0.255953	0.251701	0.247639	0.24375	0.240023	0.236443	0.233001	0.229684	0.226484	0.223393	0.2204	0.217501	0.214686	0.211951	0.209289	0.206694
'BSU21630'		1	0.889559	0.802856	0.732997	0.675521	0.627413	0.586565	0.551455	0.520958	0.494227	0.470606	0.449587	0.430764	0.41381	0.398463	0.384504	0.371753	0.36006	0.349298	0.33936	0.330153	0.321598	0.313628	0.306182	0.299209	0.292664	0.286506	0.2807	0.275213	0.27002	0.265093	0.260411	0.255953	0.251701	0.247639	0.24375	0.240023	0.236443	0.233001	0.229684	0.226484	0.223393	0.2204	0.217501	0.214686	0.211951	0.209289	0.206694
'BSU22760'		1	0.889559	0.802856	0.732997	0.675521	0.627413	0.586565	0.551455	0.520958	0.494227	0.470606	0.449587	0.430764	0.41381	0.398463	0.384504	0.371753	0.36006	0.349298	0.33936	0.330153	0.321598	0.313628	0.306182	0.299209	0.292664	0.286506	0.2807	0.275213	0.27002	0.265093	0.260411	0.255953	0.251701	0.247639	0.24375	0.240023	0.236443	0.233001	0.229684	0.226484	0.223393	0.2204	0.217501	0.214686	0.211951	0.209289	0.206694
'BSU23570'		1	0.889559	0.802856	0.732997	0.675521	0.627413	0.586565	0.551455	0.520958	0.494227	0.470606	0.449587	0.430764	0.41381	0.398463	0.384504	0.371753	0.36006	0.349298	0.33936	0.330153	0.321598	0.313628	0.306182	0.299209	0.292664	0.286506	0.2807	0.275213	0.27002	0.265093	0.260411	0.255953	0.251701	0.247639	0.24375	0.240023	0.236443	0.233001	0.229684	0.226484	0.223393	0.2204	0.217501	0.214686	0.211951	0.209289	0.206694
'BSU23580'		1	0.889559	0.802856	0.732997	0.675521	0.627413	0.586565	0.551455	0.520958	0.494227	0.470606	0.449587	0.430764	0.41381	0.398463	0.384504	0.371753	0.36006	0.349298	0.33936	0.330153	0.321598	0.313628	0.306182	0.299209	0.292664	0.286506	0.2807	0.275213	0.27002	0.265093	0.260411	0.255953	0.251701	0.247639	0.24375	0.240023	0.236443	0.233001	0.229684	0.226484	0.223393	0.2204	0.217501	0.214686	0.211951	0.209289	0.206694
'BSU24290'		1	0.889559	0.802856	0.732997	0.675521	0.627413	0.586565	0.551455	0.520958	0.494227	0.470606	0.449587	0.430764	0.41381	0.398463	0.384504	0.371753	0.36006	0.349298	0.33936	0.330153	0.321598	0.313628	0.306182	0.299209	0.292664	0.286506	0.2807	0.275213	0.27002	0.265093	0.260411	0.255953	0.251701	0.247639	0.24375	0.240023	0.236443	0.233001	0.229684	0.226484	0.223393	0.2204	0.217501	0.214686	0.211951	0.209289	0.206694
'BSU24350'		1	0.889559	0.802856	0.732997	0.675521	0.627413	0.586565	0.551455	0.520958	0.494227	0.470606	0.449587	0.430764	0.41381	0.398463	0.384504	0.371753	0.36006	0.349298	0.33936	0.330153	0.321598	0.313628	0.306182	0.299209	0.292664	0.286506	0.2807	0.275213	0.27002	0.265093	0.260411	0.255953	0.251701	0.247639	0.24375	0.240023	0.236443	0.233001	0.229684	0.226484	0.223393	0.2204	0.217501	0.214686	0.211951	0.209289	0.206694
'BSU24570'		1	0.889559	0.802856	0.732997	0.675521	0.627413	0.586565	0.551455	0.520958	0.494227	0.470606	0.449587	0.430764	0.41381	0.398463	0.384504	0.371753	0.36006	0.349298	0.33936	0.330153	0.321598	0.313628	0.306182	0.299209	0.292664	0.286506	0.2807	0.275213	0.27002	0.265093	0.260411	0.255953	0.251701	0.247639	0.24375	0.240023	0.236443	0.233001	0.229684	0.226484	0.223393	0.2204	0.217501	0.214686	0.211951	0.209289	0.206694
'BSU25020'		1	0.889559	0.802856	0.732997	0.675521	0.627413	0.586565	0.551455	0.520958	0.494227	0.470606	0.449587	0.430764	0.41381	0.398463	0.384504	0.371753	0.36006	0.349298	0.33936	0.330153	0.321598	0.313628	0.306182	0.299209	0.292664	0.286506	0.2807	0.275213	0.27002	0.265093	0.260411	0.255953	0.251701	0.247639	0.24375	0.240023	0.236443	0.233001	0.229684	0.226484	0.223393	0.2204	0.217501	0.214686	0.211951	0.209289	0.206694
'BSU25200'		1	0.889559	0.802856	0.732997	0.675521	0.627413	0.586565	0.551455	0.520958	0.494227	0.470606	0.449587	0.430764	0.41381	0.398463	0.384504	0.371753	0.36006	0.349298	0.33936	0.330153	0.321598	0.313628	0.306182	0.299209	0.292664	0.286506	0.2807	0.275213	0.27002	0.265093	0.260411	0.255953	0.251701	0.247639	0.24375	0.240023	0.236443	0.233001	0.229684	0.226484	0.223393	0.2204	0.217501	0.214686	0.211951	0.209289	0.206694
'BSU25250'		1	0.889559	0.802856	0.732997	0.675521	0.627413	0.586565	0.551455	0.520958	0.494227	0.470606	0.449587	0.430764	0.41381	0.398463	0.384504	0.371753	0.36006	0.349298	0.33936	0.330153	0.321598	0.313628	0.306182	0.299209	0.292664	0.286506	0.2807	0.275213	0.27002	0.265093	0.260411	0.255953	0.251701	0.247639	0.24375	0.240023	0.236443	0.233001	0.229684	0.226484	0.223393	0.2204	0.217501	0.214686	0.211951	0.209289	0.206694
'BSU25620'		1	0.889559	0.802856	0.732997	0.675521	0.627413	0.586565	0.551455	0.520958	0.494227	0.470606	0.449587	0.430764	0.41381	0.398463	0.384504	0.371753	0.36006	0.349298	0.33936	0.330153	0.321598	0.313628	0.306182	0.299209	0.292664	0.286506	0.2807	0.275213	0.27002	0.265093	0.260411	0.255953	0.251701	0.247639	0.24375	0.240023	0.236443	0.233001	0.229684	0.226484	0.223393	0.2204	0.217501	0.214686	0.211951	0.209289	0.206694
'BSU25630'		1	0.889559	0.802856	0.732997	0.675521	0.627413	0.586565	0.551455	0.520958	0.494227	0.470606	0.449587	0.430764	0.41381	0.398463	0.384504	0.371753	0.36006	0.349298	0.33936	0.330153	0.321598	0.313628	0.306182	0.299209	0.292664	0.286506	0.2807	0.275213	0.27002	0.265093	0.260411	0.255953	0.251701	0.247639	0.24375	0.240023	0.236443	0.233001	0.229684	0.226484	0.223393	0.2204	0.217501	0.214686	0.211951	0.209289	0.206694
'BSU27250'		1	0.889559	0.802856	0.732997	0.675521	0.627413	0.586565	0.551455	0.520958	0.494227	0.470606	0.449587	0.430764	0.41381	0.398463	0.384504	0.371753	0.36006	0.349298	0.33936	0.330153	0.321598	0.313628	0.306182	0.299209	0.292664	0.286506	0.2807	0.275213	0.27002	0.265093	0.260411	0.255953	0.251701	0.247639	0.24375	0.240023	0.236443	0.233001	0.229684	0.226484	0.223393	0.2204	0.217501	0.214686	0.211951	0.209289	0.206694
'BSU29090'		1	0.889559	0.802856	0.732997	0.675521	0.627413	0.586565	0.551455	0.520958	0.494227	0.470606	0.449587	0.430764	0.41381	0.398463	0.384504	0.371753	0.36006	0.349298	0.33936	0.330153	0.321598	0.313628	0.306182	0.299209	0.292664	0.286506	0.2807	0.275213	0.27002	0.265093	0.260411	0.255953	0.251701	0.247639	0.24375	0.240023	0.236443	0.233001	0.229684	0.226484	0.223393	0.2204	0.217501	0.214686	0.211951	0.209289	0.206694
'BSU29530'		1	0.889559	0.802856	0.732997	0.675521	0.627413	0.586565	0.551455	0.520958	0.494227	0.470606	0.449587	0.430764	0.41381	0.398463	0.384504	0.371753	0.36006	0.349298	0.33936	0.330153	0.321598	0.313628	0.306182	0.299209	0.292664	0.286506	0.2807	0.275213	0.27002	0.265093	0.260411	0.255953	0.251701	0.247639	0.24375	0.240023	0.236443	0.233001	0.229684	0.226484	0.223393	0.2204	0.217501	0.214686	0.211951	0.209289	0.206694
'BSU29610'		1	0.889559	0.802856	0.732997	0.675521	0.627413	0.586565	0.551455	0.520958	0.494227	0.470606	0.449587	0.430764	0.41381	0.398463	0.384504	0.371753	0.36006	0.349298	0.33936	0.330153	0.321598	0.313628	0.306182	0.299209	0.292664	0.286506	0.2807	0.275213	0.27002	0.265093	0.260411	0.255953	0.251701	0.247639	0.24375	0.240023	0.236443	0.233001	0.229684	0.226484	0.223393	0.2204	0.217501	0.214686	0.211951	0.209289	0.206694
'BSU29840'		1	0.889559	0.802856	0.732997	0.675521	0.627413	0.586565	0.551455	0.520958	0.494227	0.470606	0.449587	0.430764	0.41381	0.398463	0.384504	0.371753	0.36006	0.349298	0.33936	0.330153	0.321598	0.313628	0.306182	0.299209	0.292664	0.286506	0.2807	0.275213	0.27002	0.265093	0.260411	0.255953	0.251701	0.247639	0.24375	0.240023	0.236443	0.233001	0.229684	0.226484	0.223393	0.2204	0.217501	0.214686	0.211951	0.209289	0.206694
'BSU30180'		1	0.889559	0.802856	0.732997	0.675521	0.627413	0.586565	0.551455	0.520958	0.494227	0.470606	0.449587	0.430764	0.41381	0.398463	0.384504	0.371753	0.36006	0.349298	0.33936	0.330153	0.321598	0.313628	0.306182	0.299209	0.292664	0.286506	0.2807	0.275213	0.27002	0.265093	0.260411	0.255953	0.251701	0.247639	0.24375	0.240023	0.236443	0.233001	0.229684	0.226484	0.223393	0.2204	0.217501	0.214686	0.211951	0.209289	0.206694
'BSU30570'		1	0.889559	0.802856	0.732997	0.675521	0.627413	0.586565	0.551455	0.520958	0.494227	0.470606	0.449587	0.430764	0.41381	0.398463	0.384504	0.371753	0.36006	0.349298	0.33936	0.330153	0.321598	0.313628	0.306182	0.299209	0.292664	0.286506	0.2807	0.275213	0.27002	0.265093	0.260411	0.255953	0.251701	0.247639	0.24375	0.240023	0.236443	0.233001	0.229684	0.226484	0.223393	0.2204	0.217501	0.214686	0.211951	0.209289	0.206694
'BSU30700'		1	0.889559	0.802856	0.732997	0.675521	0.627413	0.586565	0.551455	0.520958	0.494227	0.470606	0.449587	0.430764	0.41381	0.398463	0.384504	0.371753	0.36006	0.349298	0.33936	0.330153	0.321598	0.313628	0.306182	0.299209	0.292664	0.286506	0.2807	0.275213	0.27002	0.265093	0.260411	0.255953	0.251701	0.247639	0.24375	0.240023	0.236443	0.233001	0.229684	0.226484	0.223393	0.2204	0.217501	0.214686	0.211951	0.209289	0.206694
'BSU31890'		1	0.889559	0.802856	0.732997	0.675521	0.627413	0.586565	0.551455	0.520958	0.494227	0.470606	0.449587	0.430764	0.41381	0.398463	0.384504	0.371753	0.36006	0.349298	0.33936	0.330153	0.321598	0.313628	0.306182	0.299209	0.292664	0.286506	0.2807	0.275213	0.27002	0.265093	0.260411	0.255953	0.251701	0.247639	0.24375	0.240023	0.236443	0.233001	0.229684	0.226484	0.223393	0.2204	0.217501	0.214686	0.211951	0.209289	0.206694
'BSU32130'		1	0.889559	0.802856	0.732997	0.675521	0.627413	0.586565	0.551455	0.520958	0.494227	0.470606	0.449587	0.430764	0.41381	0.398463	0.384504	0.371753	0.36006	0.349298	0.33936	0.330153	0.321598	0.313628	0.306182	0.299209	0.292664	0.286506	0.2807	0.275213	0.27002	0.265093	0.260411	0.255953	0.251701	0.247639	0.24375	0.240023	0.236443	0.233001	0.229684	0.226484	0.223393	0.2204	0.217501	0.214686	0.211951	0.209289	0.206694
'BSU32800'		1	0.889559	0.802856	0.732997	0.675521	0.627413	0.586565	0.551455	0.520958	0.494227	0.470606	0.449587	0.430764	0.41381	0.398463	0.384504	0.371753	0.36006	0.349298	0.33936	0.330153	0.321598	0.313628	0.306182	0.299209	0.292664	0.286506	0.2807	0.275213	0.27002	0.265093	0.260411	0.255953	0.251701	0.247639	0.24375	0.240023	0.236443	0.233001	0.229684	0.226484	0.223393	0.2204	0.217501	0.214686	0.211951	0.209289	0.206694
'BSU32810'		1	0.889559	0.802856	0.732997	0.675521	0.627413	0.586565	0.551455	0.520958	0.494227	0.470606	0.449587	0.430764	0.41381	0.398463	0.384504	0.371753	0.36006	0.349298	0.33936	0.330153	0.321598	0.313628	0.306182	0.299209	0.292664	0.286506	0.2807	0.275213	0.27002	0.265093	0.260411	0.255953	0.251701	0.247639	0.24375	0.240023	0.236443	0.233001	0.229684	0.226484	0.223393	0.2204	0.217501	0.214686	0.211951	0.209289	0.206694
'BSU33000'		1	0.889559	0.802856	0.732997	0.675521	0.627413	0.586565	0.551455	0.520958	0.494227	0.470606	0.449587	0.430764	0.41381	0.398463	0.384504	0.371753	0.36006	0.349298	0.33936	0.330153	0.321598	0.313628	0.306182	0.299209	0.292664	0.286506	0.2807	0.275213	0.27002	0.265093	0.260411	0.255953	0.251701	0.247639	0.24375	0.240023	0.236443	0.233001	0.229684	0.226484	0.223393	0.2204	0.217501	0.214686	0.211951	0.209289	0.206694
'BSU33530'		1	0.889559	0.802856	0.732997	0.675521	0.627413	0.586565	0.551455	0.520958	0.494227	0.470606	0.449587	0.430764	0.41381	0.398463	0.384504	0.371753	0.36006	0.349298	0.33936	0.330153	0.321598	0.313628	0.306182	0.299209	0.292664	0.286506	0.2807	0.275213	0.27002	0.265093	0.260411	0.255953	0.251701	0.247639	0.24375	0.240023	0.236443	0.233001	0.229684	0.226484	0.223393	0.2204	0.217501	0.214686	0.211951	0.209289	0.206694
'BSU33680'		1	0.889559	0.802856	0.732997	0.675521	0.627413	0.586565	0.551455	0.520958	0.494227	0.470606	0.449587	0.430764	0.41381	0.398463	0.384504	0.371753	0.36006	0.349298	0.33936	0.330153	0.321598	0.313628	0.306182	0.299209	0.292664	0.286506	0.2807	0.275213	0.27002	0.265093	0.260411	0.255953	0.251701	0.247639	0.24375	0.240023	0.236443	0.233001	0.229684	0.226484	0.223393	0.2204	0.217501	0.214686	0.211951	0.209289	0.206694
'BSU33890'		1	0.889559	0.802856	0.732997	0.675521	0.627413	0.586565	0.551455	0.520958	0.494227	0.470606	0.449587	0.430764	0.41381	0.398463	0.384504	0.371753	0.36006	0.349298	0.33936	0.330153	0.321598	0.313628	0.306182	0.299209	0.292664	0.286506	0.2807	0.275213	0.27002	0.265093	0.260411	0.255953	0.251701	0.247639	0.24375	0.240023	0.236443	0.233001	0.229684	0.226484	0.223393	0.2204	0.217501	0.214686	0.211951	0.209289	0.206694
'BSU35150'		1	0.889559	0.802856	0.732997	0.675521	0.627413	0.586565	0.551455	0.520958	0.494227	0.470606	0.449587	0.430764	0.41381	0.398463	0.384504	0.371753	0.36006	0.349298	0.33936	0.330153	0.321598	0.313628	0.306182	0.299209	0.292664	0.286506	0.2807	0.275213	0.27002	0.265093	0.260411	0.255953	0.251701	0.247639	0.24375	0.240023	0.236443	0.233001	0.229684	0.226484	0.223393	0.2204	0.217501	0.214686	0.211951	0.209289	0.206694
'BSU35500'		1	0.889559	0.802856	0.732997	0.675521	0.627413	0.586565	0.551455	0.520958	0.494227	0.470606	0.449587	0.430764	0.41381	0.398463	0.384504	0.371753	0.36006	0.349298	0.33936	0.330153	0.321598	0.313628	0.306182	0.299209	0.292664	0.286506	0.2807	0.275213	0.27002	0.265093	0.260411	0.255953	0.251701	0.247639	0.24375	0.240023	0.236443	0.233001	0.229684	0.226484	0.223393	0.2204	0.217501	0.214686	0.211951	0.209289	0.206694
'BSU35640'		1	0.889559	0.802856	0.732997	0.675521	0.627413	0.586565	0.551455	0.520958	0.494227	0.470606	0.449587	0.430764	0.41381	0.398463	0.384504	0.371753	0.36006	0.349298	0.33936	0.330153	0.321598	0.313628	0.306182	0.299209	0.292664	0.286506	0.2807	0.275213	0.27002	0.265093	0.260411	0.255953	0.251701	0.247639	0.24375	0.240023	0.236443	0.233001	0.229684	0.226484	0.223393	0.2204	0.217501	0.214686	0.211951	0.209289	0.206694
'BSU37550'		1	0.889559	0.802856	0.732997	0.675521	0.627413	0.586565	0.551455	0.520958	0.494227	0.470606	0.449587	0.430764	0.41381	0.398463	0.384504	0.371753	0.36006	0.349298	0.33936	0.330153	0.321598	0.313628	0.306182	0.299209	0.292664	0.286506	0.2807	0.275213	0.27002	0.265093	0.260411	0.255953	0.251701	0.247639	0.24375	0.240023	0.236443	0.233001	0.229684	0.226484	0.223393	0.2204	0.217501	0.214686	0.211951	0.209289	0.206694
'BSU37640'		1	0.889559	0.802856	0.732997	0.675521	0.627413	0.586565	0.551455	0.520958	0.494227	0.470606	0.449587	0.430764	0.41381	0.398463	0.384504	0.371753	0.36006	0.349298	0.33936	0.330153	0.321598	0.313628	0.306182	0.299209	0.292664	0.286506	0.2807	0.275213	0.27002	0.265093	0.260411	0.255953	0.251701	0.247639	0.24375	0.240023	0.236443	0.233001	0.229684	0.226484	0.223393	0.2204	0.217501	0.214686	0.211951	0.209289	0.206694
'BSU37950'		1	0.889559	0.802856	0.732997	0.675521	0.627413	0.586565	0.551455	0.520958	0.494227	0.470606	0.449587	0.430764	0.41381	0.398463	0.384504	0.371753	0.36006	0.349298	0.33936	0.330153	0.321598	0.313628	0.306182	0.299209	0.292664	0.286506	0.2807	0.275213	0.27002	0.265093	0.260411	0.255953	0.251701	0.247639	0.24375	0.240023	0.236443	0.233001	0.229684	0.226484	0.223393	0.2204	0.217501	0.214686	0.211951	0.209289	0.206694
'BSU38300'		1	0.889559	0.802856	0.732997	0.675521	0.627413	0.586565	0.551455	0.520958	0.494227	0.470606	0.449587	0.430764	0.41381	0.398463	0.384504	0.371753	0.36006	0.349298	0.33936	0.330153	0.321598	0.313628	0.306182	0.299209	0.292664	0.286506	0.2807	0.275213	0.27002	0.265093	0.260411	0.255953	0.251701	0.247639	0.24375	0.240023	0.236443	0.233001	0.229684	0.226484	0.223393	0.2204	0.217501	0.214686	0.211951	0.209289	0.206694
'BSU39760'		1	0.889559	0.802856	0.732997	0.675521	0.627413	0.586565	0.551455	0.520958	0.494227	0.470606	0.449587	0.430764	0.41381	0.398463	0.384504	0.371753	0.36006	0.349298	0.33936	0.330153	0.321598	0.313628	0.306182	0.299209	0.292664	0.286506	0.2807	0.275213	0.27002	0.265093	0.260411	0.255953	0.251701	0.247639	0.24375	0.240023	0.236443	0.233001	0.229684	0.226484	0.223393	0.2204	0.217501	0.214686	0.211951	0.209289	0.206694
'BSU40970'		1	0.889559	0.802856	0.732997	0.675521	0.627413	0.586565	0.551455	0.520958	0.494227	0.470606	0.449587	0.430764	0.41381	0.398463	0.384504	0.371753	0.36006	0.349298	0.33936	0.330153	0.321598	0.313628	0.306182	0.299209	0.292664	0.286506	0.2807	0.275213	0.27002	0.265093	0.260411	0.255953	0.251701	0.247639	0.24375	0.240023	0.236443	0.233001	0.229684	0.226484	0.223393	0.2204	0.217501	0.214686	0.211951	0.209289	0.206694
[truncated: 85 more columns]

## Sheet: Rfree-Genome-wide
Free ribosome abundance estimated using the transcriptome and proteome datasets (over 1000 pairs of transcript/protein)
Growth rate (h-1)	Rfree (relative)	Upper confidence interval	Lower confidence interval
0.28	1	1	1
0.29	0.889559	0.962261	0.791301
0.3	0.802856	0.925358	0.656128
0.31	0.732997	0.889435	0.561428
0.32	0.675521	0.856661	0.491375
0.33	0.627413	0.826455	0.437444
0.34	0.586565	0.798083	0.394632
0.35	0.551455	0.771382	0.359814
0.36	0.520958	0.746206	0.330933
0.37	0.494227	0.722425	0.306583
0.38	0.470606	0.699926	0.285769
0.39	0.449587	0.678606	0.267766
0.4	0.430764	0.658373	0.252036
0.41	0.41381	0.639145	0.238168
0.42	0.398463	0.620849	0.225846
0.43	0.384504	0.603416	0.21482
0.44	0.371753	0.586787	0.204892
0.45	0.36006	0.570907	0.195901
0.46	0.349298	0.555724	0.187718
0.47	0.33936	0.541195	0.180235
0.48	0.330153	0.527277	0.173361
0.49	0.321598	0.513932	0.167024
0.5	0.313628	0.501125	0.161158
0.51	0.306182	0.488824	0.155712
0.52	0.299209	0.476999	0.150638
0.53	0.292664	0.465622	0.145897
0.54	0.286506	0.45467	0.141455
0.55	0.2807	0.444118	0.137283
0.56	0.275213	0.433945	0.133355
0.57	0.27002	0.424131	0.129647
0.58	0.265093	0.414656	0.12614
0.59	0.260411	0.405505	0.122816
0.6	0.255953	0.39666	0.119659
0.61	0.251701	0.389031	0.116656
0.62	0.247639	0.382742	0.113793
0.63	0.24375	0.376657	0.111061
0.64	0.240023	0.370761	0.108448
0.65	0.236443	0.365043	0.105946
0.66	0.233001	0.359491	0.103546
0.67	0.229684	0.354096	0.101242
0.68	0.226484	0.348848	0.0990261
0.69	0.223393	0.343737	0.0968928
0.7	0.2204	0.338756	0.0948366
0.71	0.217501	0.333897	0.0928523
0.72	0.214686	0.329153	0.0909354
0.73	0.211951	0.324518	0.0890818
0.74	0.209289	0.319985	0.0872876
0.75	0.206694	0.315548	0.0855493
0.76	0.204162	0.311204	0.0838636
0.77	0.201688	0.306946	0.0822276
0.78	0.199268	0.30277	0.0806385
0.79	0.196897	0.298672	0.0790939
0.8	0.194571	0.294647	0.0775914
0.81	0.192289	0.290694	0.0761288
0.82	0.190045	0.286807	0.0747043
0.83	0.187837	0.282984	0.0733158
0.84	0.185663	0.279222	0.0719619
0.85	0.183519	0.275518	0.0706407
0.86	0.181404	0.271869	0.069351
0.87	0.179315	0.268274	0.0680914
0.88	0.177249	0.26473	0.0668605
0.89	0.175207	0.261234	0.0656572
0.9	0.173184	0.257786	0.0644804
0.91	0.171181	0.254384	0.0633291
0.92	0.169196	0.251025	0.0622023
0.93	0.167226	0.247709	0.0610992
0.94	0.165272	0.244433	0.0600189
0.95	0.163331	0.241197	0.0589606
0.96	0.161404	0.238	0.0579236
0.97	0.159489	0.23484	0.0569072
0.98	0.157585	0.231717	0.0559108
0.99	0.155692	0.228629	0.0549337
1	0.153809	0.225575	0.0539755
1.01	0.151935	0.222556	0.0530355
1.02	0.150071	0.21957	0.0521133
1.03	0.148216	0.216617	0.0512084
1.04	0.14637	0.213696	0.0503203
1.05	0.144532	0.210806	0.0494486
1.06	0.142702	0.207947	0.048593
1.07	0.140881	0.205119	0.0477529
1.08	0.139067	0.202322	0.0469281
1.09	0.137262	0.199554	0.0461183
1.1	0.135465	0.196815	0.045323
1.11	0.133676	0.194106	0.044542
1.12	0.131896	0.191426	0.043775
1.13	0.130124	0.188774	0.0430217
1.14	0.128361	0.186151	0.0422817
1.15	0.126608	0.183557	0.041555
1.16	0.124863	0.18099	0.0408411
1.17	0.123128	0.178452	0.0401398
1.18	0.121403	0.175941	0.039451
1.19	0.119688	0.173459	0.0387743
1.2	0.117984	0.171003	0.0381096
1.21	0.116291	0.168576	0.0374566
1.22	0.114608	0.166175	0.0368151
1.23	0.112937	0.163802	0.036185
1.24	0.111278	0.161457	0.035566
1.25	0.109632	0.159138	0.034958
1.26	0.107998	0.156846	0.0343607
1.27	0.106377	0.154581	0.0337739
1.28	0.104769	0.152344	0.0331976
1.29	0.103174	0.150132	0.0326314
1.3	0.101594	0.147948	0.0320754
1.31	0.100028	0.14579	0.0315291
1.32	0.0984763	0.143659	0.0309926
1.33	0.0969396	0.141554	0.0304657
1.34	0.0954181	0.139475	0.0299481
1.35	0.093912	0.137423	0.0294398
1.36	0.0924216	0.135397	0.0289406
1.37	0.0909472	0.133396	0.0284502
1.38	0.0894889	0.131422	0.0279687
1.39	0.088047	0.129473	0.0274958
1.4	0.0866217	0.12755	0.0270314
1.41	0.0852132	0.125653	0.0265754
1.42	0.0838216	0.123781	0.0261275
1.43	0.0824471	0.121934	0.0256877
1.44	0.0810898	0.120112	0.0252559
1.45	0.0797498	0.118315	0.0248319
1.46	0.0784274	0.116543	0.0244155
1.47	0.0771224	0.114796	0.0240067
1.48	0.0758351	0.113073	0.0236053
1.49	0.0745654	0.111374	0.0232111
1.5	0.0733134	0.109699	0.0228242
1.51	0.0720791	0.108049	0.0224442
1.52	0.0708626	0.106422	0.0220712
1.53	0.0696638	0.104818	0.021705
1.54	0.0684827	0.103238	0.0213454
1.55	0.0673193	0.101681	0.0209924
1.56	0.0661735	0.100147	0.0206459
1.57	0.0650453	0.0986357	0.0203057
1.58	0.0639346	0.0971468	0.0199717
1.59	0.0628414	0.0956802	0.0196437
1.6	0.0617654	0.0942357	0.0193218
