# Supplementary material for: Translation elicits a growth rate‐dependent, genome‐wide, differential protein production in Bacillus subtilis
Source: Mol Syst Biol. 2016 May 18;12(5):870. doi: 10.15252/msb.20156608 (PMC5683663; doi:10.15252/msb.20156608)
Supplement: Supplementary file 6 — Dataset EV4 [file MSB-12-870-s006.xlsx]

## Sheet: File_Index
Data Type	Growth conditions	Comments	Links
Live_Cell_Array	Range of media + 0.5 mg.L-1 Tetracycline	Live Cell Array data. GFP abundance for the synthetic constructs fbaATIRmodif1, fbaATIRfbaA, fbaATIRshort, hsTIRmodif1 as function of the rate of growth. Data were processed as described in Mat&Met and Appendix §1.6 and §1.7.	Live_Cell_Array_Tet-0.5mg.L-1
Live_Cell_Array	Range of media + 1 mg.L-1 Tetracycline	Live Cell Array data. GFP abundance for the synthetic constructs fbaATIRmodif1, fbaATIRfbaA, fbaATIRshort, hsTIRmodif2 as function of the rate of growth. Data were processed as described in Mat&Met and Appendix §1.6 and §1.7.	Live_Cell_Array_Tet-1mg.L-1
Ratio of translation efficiencies	Range of media + Tetracycline (0.5 mg.L-1 and 1 mg.L-1)	Ratios of translation efficiencies of strain fbaATIRshort / fbaATIRmodif1 computed as described in Appendix §3. Data correspond to that plotted on Figure 7.	Ratio-Tet
For feedback, please contact:	Matthieu Jules (Micalis Institute, INRA, France)

## Sheet: LCA_Tet_0.5
hsTIRmodif2		fbaATIRmodif1		fbaATIRfbaA		fbaATIRshort
Growth rate (h-1)	GFP abundance (FAU.OD600-1)	Growth rate (h-1)	GFP abundance (FAU.OD600-1)	Growth rate (h-1)	GFP abundance (FAU.OD600-1)	Growth rate (h-1)	GFP abundance (FAU.OD600-1)
0.0745119	9.15411	0.0693395	1.82482	0.109085	4.52008	0.107475	2.92839
0.102479	4.7493	0.115457	1.9662	0.125134	4.31153	0.107475	2.92839
0.108589	2.5311	0.116648	1.99613	0.127671	4.27244	0.141994	3.75549
0.121512	5.40816	0.123823	1.72141	0.127894	4.41631	0.148232	3.47664
0.129503	7.61714	0.128692	1.98133	0.128665	4.45135	0.149645	3.45652
0.133513	7.19144	0.129805	2.28606	0.130432	3.86552	0.150985	3.14245
0.136345	4.54685	0.131415	1.74061	0.133654	4.15902	0.153573	3.11517
0.137612	7.87361	0.137851	1.68752	0.136662	5.06788	0.15583	3.83672
0.140075	7.79709	0.13995	2.43196	0.137797	4.38587	0.157353	3.47122
0.140122	8.07035	0.14018	2.12194	0.139177	4.0227	0.160608	3.40141
0.142252	8.29609	0.144007	1.99439	0.142199	3.69838	0.161135	2.94566
0.144149	7.52371	0.144163	2.29068	0.145447	3.69681	0.17392	2.66966
0.146861	7.2907	0.147024	1.61041	0.148789	2.94752	0.176955	3.08093
0.148565	7.98297	0.147024	1.61041	0.14941	4.40027	0.177499	2.85485
0.15143	6.97027	0.148093	2.81712	0.149747	3.6026	0.177499	2.85485
0.15143	6.97027	0.157596	1.56203	0.151487	3.99715	0.181036	1.13158
0.152434	6.72254	0.157596	1.56203	0.151487	3.99715	0.184701	3.22842
0.152434	6.72254	0.16243	2.08862	0.153183	3.15278	0.185689	1.02384
0.163729	7.45975	0.162769	2.1282	0.153183	3.15278	0.185689	1.02384
0.163729	7.45975	0.179059	2.13564	0.160473	3.89028	0.191736	2.55908
0.164683	7.46666	0.179059	2.13564	0.160473	3.89028	0.191736	2.55908
0.171683	7.825	0.199032	1.61779	0.185934	4.38719	0.194654	4.06185
0.176522	7.08781	0.199032	1.61779	0.185934	4.38719	0.194654	4.06185
0.178821	6.88215	0.22765	1.19984	0.239249	7.54361	0.196031	3.99238
0.187156	10.0085	0.248894	1.0638	0.240413	2.57405	0.197457	0.701563
0.190674	1.04236	0.254682	4.58696	0.241817	2.52115	0.200361	1.49305
0.195591	2.04043	0.258085	2.92372	0.246356	1.93107	0.210339	1.4128
0.198048	2.57316	0.258085	2.92372	0.258476	7.96135	0.210339	1.4128
0.208026	2.31287	0.260431	2.80534	0.260415	9.69858	0.228836	3.67479
0.214749	7.00985	0.261537	4.03133	0.260415	9.69858	0.264297	4.80059
0.214749	7.00985	0.266242	2.88346	0.290829	6.61872	0.264297	4.80059
0.222563	10.879	0.273372	3.63085	0.301111	1.70923	0.2747	1.75239
0.224647	3.1056	0.290281	1.16629	0.308187	1.9049	0.279973	1.97586
0.248558	2.91338	0.307687	1.09309	0.319312	6.38642	0.279973	1.97586
0.285799	7.73689	0.307687	1.09309	0.319949	2.07274	0.281601	4.22148
0.285799	7.73689	0.316116	2.70368	0.319949	2.07274	0.292817	1.96831
0.298194	2.91466	0.316116	2.70368	0.322522	1.96914	0.296986	4.91212
0.298438	3.16936	0.32853	0.966511	0.3326	2.0118	0.30229	4.63342
0.298675	2.73474	0.340046	1.11115	0.346906	8.1808	0.312185	0.289091
0.298675	2.73474	0.341575	1.04725	0.358505	1.87053	0.317281	1.80648
0.314414	12.4199	0.354996	1.12524	0.358505	1.87053	0.349243	1.27402
0.320909	7.15095	0.361783	1.07545	0.369734	1.87257	0.373074	1.1322
0.328008	9.59584	0.368182	1.11216	0.439293	5.55709	0.395983	1.7067
0.328008	9.59584	0.368182	1.11216	0.439293	5.55709	0.407106	2.43276
0.34735	9.79082	0.416174	2.7435	0.456518	6.22356	0.441389	1.4742
0.347736	2.98193	0.457267	3.03771	0.458626	5.71402	0.46998	2.01601
0.347736	2.98193	0.48343	0.868666	0.502595	2.35728	0.496811	2.2338
0.52422	5.00116	0.497521	0.939947	0.506224	2.3053	0.508579	2.69475
0.527449	4.85136	0.505674	1.29683	0.510662	2.5121	0.515169	2.15108
0.531862	4.93001	0.505674	1.29683	0.510662	2.5121	0.524871	2.7905
0.531862	4.93001	0.514731	1.18572	0.510932	2.2841	0.525363	1.89583
0.534526	4.87755	0.515723	1.05235	0.510932	2.2841	0.535891	2.60951
0.535378	4.59754	0.515723	1.05235	0.512052	2.03374	0.536551	2.2192
0.535752	5.05217	0.517539	1.16272	0.51566	2.45218	0.538988	2.55619
0.538684	4.35363	0.518764	1.37933	0.516692	2.07158	0.538988	2.55619
0.538771	3.62285	0.519833	0.897087	0.523241	2.17126	0.539925	2.42728
0.539763	4.66646	0.524137	0.868476	0.536479	2.25731	0.54079	2.41957
0.540155	4.2683	0.527508	0.92723	0.539695	1.99279	0.541085	2.57455
0.541791	4.47842	0.528863	1.20108	0.542836	2.42065	0.543211	2.69744
0.542848	4.56977	0.532343	1.23864	0.543839	2.56187	0.543211	2.69744
0.545004	4.25017	0.536371	0.779609	0.544948	1.81888	0.548215	2.00092
0.551909	4.25406	0.536371	0.779609	0.545583	2.56291	0.549309	2.0347
0.555119	4.28734	0.540813	1.15474	0.546524	2.05282	0.551708	2.34102
0.556816	4.18254	0.546078	0.953682	0.549869	2.21833	0.553578	2.18913
0.556816	4.18254	0.55313	0.84856	0.554237	2.20442	0.553578	2.18913
0.559074	4.26119	0.553563	0.80851	0.554237	2.20442	0.556272	2.65936
0.568759	4.01443	0.559664	0.982495	0.558003	2.18038	0.559266	2.54717
0.568759	4.01443	0.566724	0.863281	0.569092	1.68283	0.571709	2.19028
0.581858	3.6759	0.566724	0.863281	0.569092	1.68283	0.571709	2.19028
0.587526	3.62602	0.579381	0.975536	0.571283	1.90298	0.897497	0.579216
0.587526	3.62602	0.92193	0.135562	0.921665	0.692555	0.939827	0.60101
0.859752	0.968185	0.926237	0.0405933	0.944602	0.446145	0.941442	0.647036
0.859752	0.968185	0.931614	0.148288	0.947614	0.594952	0.946871	0.777915
0.949	1.047	0.945579	0.0169963	0.949519	0.574131	0.951289	0.592824
0.949	1.047	0.956748	0.257352	0.959393	0.572022	0.952662	0.782442
0.954632	0.85813	0.959242	0.0879087	0.960107	0.746181	0.956406	0.648414
0.954632	0.85813	0.963717	0.315809	0.962505	0.623563	0.959962	0.676594
0.960209	0.935427	0.969472	0.233782	0.972845	0.497732	0.968349	0.753335
0.960209	0.935427	0.971919	0.166459	0.979267	0.655012	0.976884	0.748228
0.975981	0.0145353	0.971974	0.221435	0.982573	0.66231	0.991668	0.776282
0.975981	0.0145353	0.975407	0.220489	0.984119	0.667776	0.992677	0.762661
0.992917	1.21504	0.975876	0.125175	0.989238	0.687465	0.99599	0.807364
0.992917	1.21504	0.987516	0.20889	0.993792	0.710121	1.00607	0.768681
0.996363	0	0.990831	0.284838	0.994843	0.628377	1.01018	0.668757
0.996363	0	0.997277	0.0710522	0.99779	0.604716	1.01044	0.75305
0.997526	1.1014	0.997866	0.145506	0.998541	0.894141	1.01228	0.758265
0.997526	1.1014	1.00659	0.21707	1.00644	0.629957	1.02061	0.776655
1.00013	1.15576	1.00855	0.224406	1.00695	0.644672	1.02316	0.728714
1.00013	1.15576	1.00987	0.188493	1.01598	0.706078	1.02701	0.804142
1.01771	0.945977	1.00998	0.159187	1.0225	0.621732	1.03024	0.8749
1.01771	0.945977	1.01849	0.205365	1.02822	0.693616	1.03117	0.814626
1.02997	1.45604	1.03049	0.0986394	1.04016	0.666508	1.03402	0.779878
1.02997	1.45604	1.03204	0.238483	1.04158	0.723108	1.03585	0.807473
1.03006	1.15625	1.03316	0.120495	1.04266	0.585099	1.04438	0.750269
1.03006	1.15625	1.03397	0.16377	1.04382	0.698732	1.04914	0.790077
1.0308	1.30808	1.03843	0.185677	1.0543	0.742596	1.05958	0.812096
1.0308	1.30808	1.03957	0.271738	1.05531	0.771314	1.06228	0.851073
1.03614	0	1.04793	0.228485	1.05545	0.751426	1.06465	1.19561
1.03614	0	1.05154	0.237233	1.06682	0.696682	1.06629	0.800437
1.04088	1.52486	1.05641	0.346374	1.0722	0.989301	1.06676	0.744612
1.04088	1.52486	1.063	0.138391	1.07581	0.799027	1.06843	0.85512
1.04366	0	1.06357	0.321484	1.07732	0.78248	1.07274	0.762967
1.04366	0	1.06415	0.205387	1.0778	0.822856	1.07291	1.22416
1.0474	0.00829995	1.06956	0.23123	1.08017	0.68582	1.07368	0.746492
1.0474	0.00829995	1.07446	0.245545	1.08401	1.37917	1.08096	0.76263
1.05113	0.123273	1.08306	0.315989	1.08967	1.08862	1.08239	0.737896
1.05113	0.123273	1.08404	0.223593	1.09006	1.05303	1.08421	1.06546
1.05938	0	1.08426	0.184727	1.09306	0.787953	1.08838	0.631138
1.05938	0	1.08528	0.460004	1.09413	0.837137	1.09358	1.13256
1.08297	0.0086132	1.08941	0.284823	1.09437	0.80415	1.10574	1.25207
1.08297	0.0086132	1.09473	0.221697	1.09989	1.19786	1.10695	1.25832
1.0899	0.162639	1.0968	0.218431	1.10076	1.08589	1.10718	1.2397
1.0899	0.162639	1.09849	0.310681	1.1059	1.1941	1.11136	1.14211
1.12915	0.150663	1.09891	0.285801	1.11033	1.05034	1.11429	1.05699
1.12915	0.150663	1.10204	0.31586	1.11692	1.0479	1.12036	1.11624
1.13078	0.144879	1.10424	0.311994	1.11826	1.17692	1.13253	1.32275
1.13078	0.144879	1.10913	0.249424	1.12698	1.17493	1.1416	1.17675
1.14916	0.0597106	1.11472	0.311875	1.12756	1.04313
1.14916	0.0597106

## Sheet: LCA_Tet_1
hsTIRmodif2		fbaATIRmodif1		fbaATIRfbaA		fbaATIRshort
Growth rate (h-1)	GFP abundance (FAU.OD600-1)	Growth rate (h-1)	GFP abundance (FAU.OD600-1)	Growth rate (h-1)	GFP abundance (FAU.OD600-1)	Growth rate (h-1)	GFP abundance (FAU.OD600-1)
0.132524	6.7472	0.126503	2.72037	0.129346	2.91966	0.20767	2.80455
0.132524	6.7472	0.146495	1.78356	0.154602	4.87729	0.163718	4.26386
0.134695	8.87418	0.16279	2.61408	0.159507	4.41522	0.173306	4.12779
0.16541	8.51393	0.175689	1.87709	0.179467	4.27054	0.190693	2.31855
0.1843	6.62443	0.175689	1.87709	0.187348	3.1232	0.195373	3.40581
0.193265	6.02087	0.178638	2.6173	0.187575	4.52647	0.197835	2.70728
0.193265	6.02087	0.187593	1.70853	0.191006	2.82975	0.202236	2.48376
0.193887	6.05099	0.188861	2.50855	0.192937	3.62436	0.203003	3.90119
0.193887	6.05099	0.192055	1.78049	0.192937	3.62436	0.203641	3.83156
0.194351	5.27039	0.192055	1.78049	0.193461	4.54829	0.204941	3.67621
0.194351	5.27039	0.19321	2.91694	0.195232	2.66301	0.204941	3.67621
0.194512	7.89903	0.193276	2.23776	0.195813	2.68353	0.205602	4.27594
0.197708	8.38678	0.195411	2.22326	0.197467	3.83157	0.205676	2.59538
0.198793	8.11231	0.198744	1.51411	0.198602	2.74925	0.208491	3.5509
0.200662	9.08554	0.199547	1.88017	0.198735	4.09422	0.20905	3.90145
0.207272	8.12004	0.199547	1.88017	0.202377	3.31529	0.211361	2.33897
0.211035	5.88705	0.200891	1.60052	0.202945	2.59224	0.215259	3.50989
0.211035	5.88705	0.201487	1.53558	0.203538	4.43767	0.215259	3.50989
0.214657	6.59406	0.202217	2.19093	0.205068	5.21406	0.216106	3.88268
0.214657	6.59406	0.204218	1.91644	0.20516	2.98575	0.217376	2.72996
0.215621	9.03215	0.204822	2.58354	0.207517	3.71251	0.220628	4.01625
0.215621	9.03215	0.207245	1.45688	0.207517	3.71251	0.221915	3.50183
0.216272	7.86564	0.209373	1.33147	0.20793	2.84975	0.221915	3.50183
0.216272	7.86564	0.21059	2.23664	0.207991	3.46177	0.2222	3.6027
0.216849	8.42065	0.21059	2.23664	0.211303	2.79505	0.226432	3.79205
0.21903	7.93847	0.211597	2.22613	0.212643	4.19466	0.226615	3.71497
0.219415	7.90855	0.211921	1.58568	0.212643	4.19466	0.227683	2.6082
0.220782	9.04089	0.212151	1.60351	0.21636	5.10996	0.228851	3.23884
0.221331	8.05281	0.215208	1.59214	0.219348	5.30502	0.22955	3.8592
0.221413	8.29573	0.21732	2.12674	0.220726	3.93602	0.229924	3.46482
0.221413	8.29573	0.219309	1.92722	0.221399	2.56783	0.230215	2.66353
0.22455	7.96422	0.21965	1.52916	0.222784	4.72437	0.233003	3.64947
0.22455	7.96422	0.220496	1.94058	0.222784	4.72437	0.233003	3.64947
0.230888	8.36726	0.227604	1.53506	0.227969	2.66427	0.249546	2.60861
0.232242	8.21118	0.23671	1.5224	0.230412	4.31459	0.289953	3.13196
0.242252	8.09181	0.238515	2.14535	0.236441	3.57296	0.305874	1.87527
0.296642	3.84951	0.307323	1.62251	0.321347	1.09196	0.305874	1.87527
0.385802	4.94925	0.321624	0.512107	0.333673	1.40743	0.339199	1.24208
0.418049	6.32649	0.341616	0.480531	0.356989	1.29496	0.341268	2.72473
0.420691	3.2734	0.347904	0.563156	0.356989	1.29496	0.343745	1.10317
0.420691	3.2734	0.356642	0.604448	0.361218	1.1966	0.343745	1.10317
0.425414	5.75276	0.372593	0.659216	0.365321	2.7797	0.356335	1.8193
0.425526	5.9088	0.372593	0.659216	0.367427	2.82259	0.363988	1.79882
0.428138	5.9259	0.377236	0.431742	0.36903	2.09816	0.363988	1.79882
0.429351	4.22546	0.377236	0.431742	0.371248	1.2444	0.366889	2.62787
0.431818	6.03078	0.386096	1.60449	0.380947	1.31999	0.373533	1.11202
0.434078	3.36846	0.386096	1.60449	0.391954	2.39005	0.374539	2.26155
0.434078	3.36846	0.386754	0.756638	0.392547	2.62164	0.374707	2.61731
0.434133	5.9503	0.3898	1.38851	0.39409	1.21371	0.378604	1.89908
0.434133	5.9503	0.393078	0.717018	0.394107	1.33398	0.383813	1.19386
0.441088	5.83061	0.393529	0.773577	0.394107	1.33398	0.389573	2.31296
0.441088	5.83061	0.394328	0.7229	0.394218	2.82454	0.389573	2.31296
0.442374	5.63336	0.397943	0.527778	0.395698	2.82769	0.389589	2.7045
0.443687	5.76915	0.397943	0.527778	0.396049	2.54645	0.39451	2.37582
0.446053	6.09312	0.398129	1.2905	0.397175	1.36927	0.399259	2.61646
0.453615	5.52419	0.398129	1.2905	0.397175	1.36927	0.401268	2.37097
0.454134	5.34466	0.400412	1.48177	0.398948	1.42803	0.401268	2.37097
0.454134	5.34466	0.400598	1.45571	0.399102	2.61408	0.401755	2.59918
0.461759	3.61864	0.405083	0.667996	0.399102	2.61408	0.401819	2.61601
0.465607	5.24475	0.405787	1.30337	0.399517	1.39737	0.401819	2.61601
0.466908	3.69642	0.406282	1.402	0.399519	1.31671	0.40471	1.208
0.481805	3.15365	0.410044	0.74444	0.40048	1.40142	0.406345	2.70572
0.481805	3.15365	0.413189	1.42249	0.401792	1.4478	0.407406	2.59481
0.490065	4.35003	0.414	0.577074	0.404171	2.5848	0.408451	1.85465
0.49147	3.31342	0.41805	1.50845	0.404753	2.76903	0.411784	2.78891
0.492166	3.44769	0.419312	1.42995	0.405383	1.42494	0.411784	2.78891
0.492253	3.0861	0.420164	1.21346	0.40767	2.58533	0.412041	2.56024
0.49382	3.95788	0.420164	1.21346	0.408587	2.83583	0.413568	2.40351
0.499129	3.56588	0.422794	1.36512	0.408587	2.83583	0.413757	2.05065
0.499694	3.64374	0.424455	0.523313	0.409156	1.44711	0.41643	1.44519
0.50747	3.59796	0.424455	0.523313	0.410364	2.73294	0.416503	2.50868
0.511425	3.51234	0.428693	1.19709	0.410441	2.43332	0.41772	2.19175
0.512265	4.75155	0.428693	1.19709	0.412645	2.74505	0.418212	2.42414
0.525708	3.55307	0.428767	1.27043	0.413469	2.65335	0.420491	1.98886
0.528814	3.36268	0.429113	1.43623	0.413641	2.69418	0.421916	2.40563
0.528814	3.36268	0.433509	0.610964	0.413754	2.35398	0.425977	2.0997
0.545304	3.7558	0.434522	1.41047	0.413754	2.35398	0.427314	2.06711
0.568266	3.371	0.436388	0.717449	0.414426	1.26542	0.440974	1.26658
0.574436	3.49708	0.439028	0.603879	0.414426	1.26542	0.440974	1.26658
0.75582	0.998731	0.445393	0.625107	0.417893	1.3332	0.466247	1.27184
0.75582	0.998731	0.788051	0.405556	0.419302	2.27245	0.474483	1.45109
0.798916	2.77779	0.823136	0.102624	0.419302	2.27245	0.601865	1.11394
0.798916	2.77779	0.844171	0.228031	0.453925	1.37953	0.608967	0.788978
0.827122	3.08895	0.855425	0.178054	0.754957	1.25335	0.680191	1.49668
0.858859	2.13687	0.860439	0.321717	0.780192	0.914162	0.683112	0.66393
0.858859	2.13687	0.864816	0.229063	0.821883	0.882127	0.748111	1.48552
0.877877	2.67995	0.869439	0.456342	0.829722	1.10029	0.8159	0.776527
0.924063	2.63569	0.876555	0.237171	0.834928	2.01679	0.838113	1.04482
0.930206	2.32163	0.876978	0.565798	0.835653	1.18289	0.841826	0.986328
0.930206	2.32163	0.87724	0.332293	0.839028	0.523709	0.842088	1.51009
0.939656	2.60562	0.885163	0.260375	0.852955	1.74837	0.842135	1.01177
0.939656	2.60562	0.890066	0.372649	0.860109	0.806167	0.846998	1.05374
0.942543	2.31793	0.890892	0.15777	0.860433	1.3712	0.8619	1.12709
0.942543	2.31793	0.89097	0.520023	0.865563	0.611333	0.871588	0.870796
0.946918	2.42582	0.892103	0.134489	0.866066	0.606699	0.875283	0.726068
0.946918	2.42582	0.896305	0.401403	0.866156	0.899855	0.876837	0.927085
0.948883	2.46622	0.896588	0.562983	0.866952	1.63605	0.880994	0.782283
0.948883	2.46622	0.899669	0.151305	0.86974	1.38347	0.880995	1.04737
0.949247	2.48723	0.899716	0.561431	0.873534	0.75913	0.883131	1.10237
0.949247	2.48723	0.902341	0.551714	0.877846	0.63494	0.886018	1.02655
0.952682	2.3158	0.902341	0.551714	0.878265	0.919953	0.893398	1.05851
0.952682	2.3158	0.905047	0.391555	0.882796	1.10547	0.894779	0.778767
0.955505	2.78646	0.911538	0.651401	0.884269	0.540729	0.895381	0.739072
0.955505	2.78646	0.912136	0.428153	0.886326	1.43244	0.896266	1.03385
0.955991	2.30674	0.913896	0.600451	0.886346	1.13657	0.896824	1.05486
0.956508	2.66951	0.916957	0.454635	0.886423	0.686483	0.901936	0.848275
0.956508	2.66951	0.918118	0.53583	0.890593	1.33769	0.902241	1.28967
0.961296	2.8103	0.91838	0.567998	0.890705	1.81511	0.904589	0.928325
0.966659	2.30208	0.918934	0.315262	0.894913	0.475412	0.906183	1.00954
0.966659	2.30208	0.920636	0.157863	0.896044	0.645374	0.913115	1.43196
0.966712	1.32705	0.921372	0.452413	0.896652	0.56349	0.920691	1.27428
0.966712	1.32705	0.922347	0.525979	0.897572	0.834688	0.921583	1.21297
0.972362	2.83441	0.928041	0.435552	0.89826	0.593035	0.922991	1.25952
0.972362	2.83441	0.928041	0.435552	0.903514	1.59822	0.925322	1.64806
0.972773	2.79825	0.929879	0.306165	0.906254	0.666537	0.925322	1.64806
0.976626	2.75136	0.930116	0.245897	0.907382	0.880076	0.928205	1.41313
0.987674	2.49469	0.930943	0.336305	0.907992	1.48383	0.928676	0.730914
0.987674	2.49469	0.931597	0.930202	0.908306	1.74323	0.935834	1.26925
0.997631	2.50571	0.937215	0.313061	0.909228	0.972779	0.936157	0.984443
0.997631	2.50571	0.939477	0.276065	0.911057	1.50258	0.936516	1.02351
1.02862	2.76528	0.940259	0.484548	0.91677	1.5194	0.93749	1.20085
1.02862	2.76528	0.940496	0.636443	0.919781	0.584328	0.938441	1.371
1.03095	2.60591	0.940536	0.450153	0.930116	0.996426	0.938884	1.04281
1.03095	2.60591	0.940658	0.606426	0.940766	0.94769	0.940333	0.82889
1.22909	2.62094	0.941138	0.513717	0.946298	1.6211	0.942487	1.29517
		0.942826	0.28872	0.946298	1.6211	0.943245	0.884149
		0.951583	0.514582	0.949067	0.910341	0.943911	0.712811
		0.973599	0.605098	0.950838	0.96514	0.943956	1.06683
		0.989444	0.500134	0.95164	1.51383	0.951048	1.17579
		0.993455	0.714279	0.95164	1.51383	0.953514	1.13581
		0.994459	0.495219	0.952798	1.05602	0.955927	1.57937
		0.994741	0.459208	0.952824	1.53571	0.958057	0.965285
		0.998984	0.367714	0.969375	1.0826	0.962518	1.22297
		1.0035	0.335659	0.979726	0.89789	0.971608	1.13654
		1.00355	0.394581	0.982491	1.18472	0.972355	1.21602
		1.01251	0.489273	0.984821	1.19152	0.972355	1.21602
		1.01662	0.547949	0.985653	1.1304	0.981205	1.09404
		1.02574	0.329889	0.994264	1.25597	0.991479	1.22411
		1.02743	0.40333	0.996663	1.27008	1.00327	1.21934
		1.06159	0.578716	0.997865	1.37695	1.01915	0.926157
				1.01236	1.222	1.02677	1.44547
				1.04595	1.29838
				1.07826	1.13218

## Sheet: Ratio_Shortmodif1
No tetracycline				Tetracycline 1G				Tetracycline 0.5G
Growth rate (h-1)	Std deviation	Ratio shortmodif1	Std deviation	Growth rate (h-1)	Std deviation	Ratio shortmodif1	Std deviation	Growth rate (h-1)	Std deviation	Ratio shortmodif1	Std deviation
0.278895	0.00437584	1.90034	0.00335817	0.188371	0.00224199	1.8297	0.0435605	0.229089	0.00371403	1.78988	0.0540327
0.329854	0.0101666	2.00425	0.00889703	0.19118	0.00453882	1.71651	0.0883611	0.232056	0.00208699	1.8372	0.067485
0.362607	0.00193978	2.17181	0.000950233	0.206615	0.00260755	1.68622	0.0519715	0.239709	0.0044733	1.53079	0.176193
0.365961	0.00260755	2.25288	0.00196428	0.404431	0.00379622	1.93351	0.0317119	0.245663	0.00649264	1.92707	0.176022
0.395048	0.00208699	2.28892	0.00131146	0.408012	0.00649264	1.92781	0.0502697	0.526853	0.00193978	2.3141	0.0783615
0.467148	0.00224199	2.29677	0.00131938	0.47154	0.0028985	1.98756	0.0537629	0.543532	0.00379622	2.28975	0.0341417
0.590182	0.00320234	2.3944	0.00201862	0.501787	0.0101666	2.09121	0.0572924	0.994937	0.00260755	2.9862	0.126985
0.659803	0.0154491	2.98213	0.0180701	0.884503	0.00320234	2.3129	0.091274	1.02412	0.00453882	2.68164	0.120641
0.688195	0.00649264	2.77233	0.00695055	0.907167	0.00260755	2.41633	0.107106	1.05255	0.00320234	2.99173	0.121288
0.719638	0.0028985	2.99755	0.00511936	0.923922	0.00193978	2.47726	0.136914	1.06857	0.00224199	2.82123	0.133719
0.844516	0.00371403	2.91338	0.00573584	0.961289	0.00371403	2.67612	0.210376
0.873134	0.00379622	2.75408	0.017942	0.991204	0.00260755	2.64472	0.263266
0.895959	0.00453882	3.08742	0.00756094
1.14443	0.0044733	3.38112	0.0129409
1.26511	0.0158277	3.70384	0.0283252
1.40067	0.0115268	3.78052	0.0258821
